# Supplementary material for: Identification of Long-Distance Transmissible mRNA between Scion and Rootstock in Cucurbit Seedling Heterografts
Source: Int J Mol Sci. 2020 Jul 24;21(15):5253. doi: 10.3390/ijms21155253 (PMC7432352; doi:10.3390/ijms21155253)
Supplement: Supplementary file 1 [file ijms-21-05253-s001.zip]

Archive with 31 entries (28 files):
- Supplementary files/
- Supplementary files/.DS_Store
- __MACOSX/
- __MACOSX/Supplementary files/
- __MACOSX/Supplementary files/._.DS_Store
- Supplementary files/Supplementary Figure S1.pdf
- __MACOSX/Supplementary files/._Supplementary Figure S1.pdf
- Supplementary files/Supplementary Figure S2.pdf
- __MACOSX/Supplementary files/._Supplementary Figure S2.pdf
- Supplementary files/Supplementary Figure S3.pdf
- __MACOSX/Supplementary files/._Supplementary Figure S3.pdf
- Supplementary files/Table S1.xlsx
- __MACOSX/Supplementary files/._Table S1.xlsx
- Supplementary files/Table S10.xlsx
- __MACOSX/Supplementary files/._Table S10.xlsx
- Supplementary files/Table S2.xlsx
- __MACOSX/Supplementary files/._Table S2.xlsx
- Supplementary files/Table S3 .xlsx
- __MACOSX/Supplementary files/._Table S3 .xlsx
- Supplementary files/Table S4.xlsx
- __MACOSX/Supplementary files/._Table S4.xlsx
- Supplementary files/Table S5.xlsx
- __MACOSX/Supplementary files/._Table S5.xlsx
- Supplementary files/Table S6.xlsx
- __MACOSX/Supplementary files/._Table S6.xlsx
- Supplementary files/Table S7.xlsx
- __MACOSX/Supplementary files/._Table S7.xlsx
- Supplementary files/Table S8.xlsx
- __MACOSX/Supplementary files/._Table S8.xlsx
- Supplementary files/Table S9 .docx
- __MACOSX/Supplementary files/._Table S9 .docx
