# Supplementary material for: Identification of Long-Distance Transmissible mRNA between Scion and Rootstock in Cucurbit Seedling Heterografts
Source: Int J Mol Sci. 2020 Jul 24;21(15):5253. doi: 10.3390/ijms21155253 (PMC7432352; doi:10.3390/ijms21155253)
Supplement: Supplementary file 1 [file ijms-21-05253-s001.zip › Supplementary files/Table S1.xlsx]

## Sheet: Csa
Supplementary Table S1 Mobile Csa (3,932) and Cmo (1,788) mRNAs detected in heterografts
GeneID	Description	Movement direction	CDS length	orthologous Cmo gene
CsGy0G000490	KH domain-containing protein isoform X1	down	1674	CmoCh15G002720
CsGy0G001060	Pyruvate dehydrogenase E1 component subunit beta	down	1545	CmoCh18G004520
CsGy1G000010	staphylococcal nuclease domain-containing protein 1	both	3291	CmoCh10G000010
CsGy1G000060	Magnesium-protoporphyrin O-methyltransferase	down	954	CmoCh10G000100
CsGy1G000080	Chaperone protein ClpB	both	5328	CmoCh10G000160
CsGy1G000250	ubiquitin-conjugating enzyme E2 27	down	585	CmoCh10G000300
CsGy1G000380	HXXXD-type acyl-transferase family protein	down	1614	CmoCh10G000390
CsGy1G000410	HVA22-like protein	down	357	CmoCh10G000440
CsGy1G000470	Gamma carbonic anhydrase-like 2, mitochondrial	down	735	CmoCh11G000270
CsGy1G000520	Acetolactate synthase	both	1998	CmoCh11G000330
CsGy1G000560	Purple acid phosphatase	down	1704	CmoCh10G000570
CsGy1G000630	putative calcium-binding protein CML19	down	429	CmoCh11G000420
CsGy1G000640	ribonuclease J isoform X1	down	2766	CmoCh10G000660
CsGy1G000660	Argininosuccinate synthase	both	1470	CmoCh11G000440
CsGy1G000670	nucleolar protein 56-like	down	1659	CmoCh10G000690
CsGy1G000700	probable aspartyl aminopeptidase isoform X1	down	1281	CmoCh11G000460
CsGy1G000730	transcription factor GTE10 isoform X2	down	2346	CmoCh11G000500
CsGy1G000760	callose synthase 10	down	5118	CmoCh11G000520
CsGy1G000780	adenine/guanine permease AZG2	down	1665	CmoCh11G000540
CsGy1G000790	kelch domain-containing protein 4	down	1962	CmoCh11G000550
CsGy1G000820	Elongator complex protein 3	down	1761	CmoCh11G000560
CsGy1G000860	Transducin/WD40 repeat-like superfamily protein	down	2661	CmoCh11G000600
CsGy1G000890	centromere protein X isoform X2	both	573	CmoCh10G000820
CsGy1G000930	31 kDa ribonucleoprotein, chloroplastic	down	993	CmoCh10G000850
CsGy1G000940	probable galactinol--sucrose galactosyltransferase 2	down	2430	CmoCh10G000860
CsGy1G000990	Octicosapeptide/Phox/Bem1p family protein	down	921	CmoCh10G000980
CsGy1G001070	Elongation factor Tu	down	1515	CmoCh10G000930
CsGy1G001120	Amine oxidase	down	2184	CmoCh10G001030
CsGy1G001320	protein MODIFIER OF SNC1 1 isoform X1	both	4728	CmoCh10G001230
CsGy1G001460	Prohibitin-3, mitochondrial	down	939	CmoCh16G009240
CsGy1G001490	Kinesin light chain, putative	down	4500	CmoCh10G001320
CsGy1G001550	Protein kinase superfamily protein	down	1140	CmoCh10G001380
CsGy1G001590	Trehalose-6-phosphate synthase 4	down	2568	CmoCh10G001410
CsGy1G001650	protein SUO	both	4848	CmoCh10G001470
CsGy1G001660	39S ribosomal protein L47, mitochondrial	down	732	CmoCh10G001470
CsGy1G001680	nucleobase-ascorbate transporter 6	down	1593	CmoCh10G001480
CsGy1G001730	calmodulin-binding protein 60 A-like isoform X1	down	1809	CmoCh10G001540
CsGy1G001760	RING-type E3 ubiquitin transferase	down	1494	CmoCh10G001600
CsGy1G001790	Betaine aldehyde dehydrogenase	down	1512	CmoCh10G001620
CsGy1G001900	transcription factor MYB1R1	down	1008	CmoCh10G001710
CsGy1G002050	Ubiquitin carboxyl-terminal hydrolase-related protein isoform 1	down	4827	CmoCh10G001860
CsGy1G002070	Plasma membrane ATPase	down	2175	CmoCh10G001890
CsGy1G002140	Hypersensitive-induced response protein-like protein 1	down	915	CmoCh11G001470
CsGy1G002190	Putative ATP-binding cassette A2	both	2958	CmoCh11G001530
CsGy1G002210	ABC transporter A family member 7-like	down	2928	CmoCh11G001510
CsGy1G002260	transmembrane protein	down	996	CmoCh11G001580
CsGy1G002280	60S ribosomal protein L34	down	363	CmoCh13G002790
CsGy1G002350	Geranylgeranyl reductase	down	1398	CmoCh11G001680
CsGy1G002400	Chlorophyll a-b binding protein, chloroplastic	down	759	CmoCh10G002130
CsGy1G002440	ER membrane protein%2C putative (DUF962)	down	597	CmoCh11G001750
CsGy1G002500	probable xyloglucan 6-xylosyltransferase 5	down	1437	CmoCh10G002240
CsGy1G002510	probable xyloglucan 6-xylosyltransferase 5	down	1383	CmoCh11G001840
CsGy1G002550	Formin-like protein	down	5097	CmoCh11G001890
CsGy1G002690	heparanase-like protein 1	down	2067	CmoCh11G001960
CsGy1G002710	LYR motif-containing protein 4	down	246	CmoCh01G008560
CsGy1G002720	SNAP25 homologous protein SNAP33	down	1251	CmoCh10G002320
CsGy1G002750	AT-rich interactive domain-containing protein 2	down	1731	CmoCh11G002010
CsGy1G002900	hypothetical protein	down	2052	CmoCh11G002100
CsGy1G002910	glycine-rich RNA-binding protein 2, mitochondrial-like	down	960	CmoCh11G002110
CsGy1G002940	ras GTPase-activating protein-binding protein 2	down	1419	CmoCh10G003150
CsGy1G002970	protein LONGIFOLIA 2	down	3192	CmoCh11G002150
CsGy1G002980	Haloacid dehalogenase-like hydrolase (HAD) superfamily protein	down	6693	CmoCh10G003110
CsGy1G003010	protein CHAPERONE-LIKE PROTEIN OF POR1, chloroplastic	down	756	CmoCh11G002620
CsGy1G003040	Enolase, putative	down	1479	CmoCh11G002460
CsGy1G003080	Phenylalanine--tRNA ligase beta subunit	both	3768	CmoCh11G002430
CsGy1G003100	Serine/threonine protein kinase	down	1023	CmoCh10G002880
CsGy1G003210	O-fucosyltransferase 34	down	1548	CmoCh10G002950
CsGy1G003350	COBRA-like protein	down	1368	CmoCh11G002210
CsGy1G003510	General transcription factor IIE subunit 1 isoform 3	down	1497	CmoCh10G002710
CsGy1G003710	LOB domain-containing protein 41-like	down	969	CmoCh10G002500
CsGy1G003720	translocase subunit seca	down	459	CmoCh11G002740
CsGy1G003770	synaptotagmin-5 isoform X1	down	5271	CmoCh11G002780
CsGy1G003830	40S ribosomal protein S7	down	576	CmoCh10G003230
CsGy1G003870	CHY zinc finger protein	down	3453	CmoCh11G002870
CsGy1G003890	LEAF RUST 10 DISEASE-RESISTANCE LOCUS RECEPTOR-LIKE PROTEIN KINASE-like 1.2 isoform X1	down	2097	CmoCh11G002880
CsGy1G004020	Guanine nucleotide-binding protein subunit beta-like protein	down	984	CmoCh11G003050
CsGy1G004050	probable glutathione S-transferase	down	675	CmoCh14G020220
CsGy1G004110	66 kDa stress protein	down	2565	CmoCh10G003460
CsGy1G004150	Mitogen-activated protein kinase	down	1995	CmoCh11G003110
CsGy1G004330	DEAD-box ATP-dependent RNA helicase 42	both	7416	CmoCh10G003600
CsGy1G004450	Beta-D-glucosidase	down	1887	CmoCh11G003320
CsGy1G004530	NADH:ubiquinone reductase (H(+)-translocating)	down	216	CmoCh11G003360
CsGy1G004560	ornithine aminotransferase, mitochondrial	down	1422	CmoCh13G005520
CsGy1G004570	F-box protein At5g46170-like	down	1221	CmoCh13G005510
CsGy1G004580	transcription factor TCP2-like	down	1461	CmoCh18G004570
CsGy1G004590	probable inositol transporter 2	down	1740	CmoCh18G004590
CsGy1G004600	U2 small nuclear ribonucleoprotein B'' 2-like	down	696	CmoCh01G007390
CsGy1G004610	probable WRKY transcription factor 33	down	1887	CmoCh13G000170
CsGy1G004630	Superoxide dismutase	down	729	CmoCh13G000060
CsGy1G004670	extra-large guanine nucleotide-binding protein 3-like	down	966	CmoCh01G007620
CsGy1G004700	probable LRR receptor-like serine/threonine-protein kinase At1g06840	down	2568	CmoCh13G000010
CsGy1G004720	protein NETWORKED 4A	down	1863	CmoCh13G000040
CsGy1G004750	Kinase family protein	down	3549	CmoCh13G012050
CsGy1G004770	Uncharacterized protein	down	375
CsGy1G004840	probable serine/threonine protein kinase IREH1	down	3891	CmoCh01G007800
CsGy1G005010	Nascent polypeptide-associated complex subunit beta	down	480	CmoCh01G007980
CsGy1G005050	protein argonaute 1	down	3411	CmoCh01G008030
CsGy1G005120	BTB/POZ and TAZ domain-containing protein 1-like	down	1101	CmoCh13G011670
CsGy1G005140	UPF0426 protein At1g28150, chloroplastic	down	387	CmoCh13G011680
CsGy1G005240	NAP1-related protein 2	down	795	CmoCh01G008200
CsGy1G005300	Glutathione s-transferase	down	705	CmoCh13G011850
CsGy1G005330	Alpha/beta hydrolase family protein	down	1125	CmoCh01G008220
CsGy1G005480	thioredoxin-like 1-2, chloroplastic	down	849	CmoCh01G008350
CsGy1G005490	ER membrane protein%2C putative (DUF962)	down	600	CmoCh13G011960
CsGy1G005540	two-component response regulator-like APRR1	down	1752	CmoCh01G008410
CsGy1G005610	T-box transcription factor%2C putative (DUF863)	down	2280	CmoCh13G011400
CsGy1G005690	SNAP25 homologous protein SNAP33-like	down	882	CmoCh13G011380
CsGy1G005720	Diacylglycerol kinase	both	2196	CmoCh13G011330
CsGy1G005730	Uncharacterized protein	down	279	CmoCh13G011300
CsGy1G005740	protein LEO1 homolog	both	1977	CmoCh01G008620
CsGy1G005770	Probable tRNA pseudouridine synthase B	down	1704	CmoCh14G001460
CsGy1G005810	ATP synthase gamma chain	down	969	CmoCh13G011240
CsGy1G005840	glycine-rich RNA-binding protein 3, mitochondrial-like	down	522	CmoCh13G011210
CsGy1G005900	wiskott-aldrich syndrome family protein%2C putative (DUF1118)	down	594	CmoCh18G000010
CsGy1G005910	furry	down	513	CmoCh13G011150
CsGy1G005930	protein LONGIFOLIA 1-like	down	3204	CmoCh13G011130
CsGy1G005960	Lipid A export ATP-binding/permease protein MsbA	down	1890	CmoCh18G000090
CsGy1G006000	Alpha-1,4-glucan-protein synthase [UDP-forming]	both	1086	CmoCh18G000220
CsGy1G006020	squamosa promoter-binding-like protein 12 isoform X2	down	1647	CmoCh13G011040
CsGy1G006070	Mitochondrial carrier protein	down	657	CmoCh13G011010
CsGy1G006090	Protein MICROTUBULE BINDING PROTEIN 2C	down	1053	CmoCh13G011010
CsGy1G006180	H/ACA ribonucleoprotein complex subunit 2-like protein	down	516	CmoCh18G000140
CsGy1G006230	Phospholipid-transporting ATPase	down	3591	CmoCh13G010900
CsGy1G006260	RNA helicase	down	1794	CmoCh13G010880
CsGy1G006350	Lipase member N	both	2064	CmoCh13G010770
CsGy1G006420	aspartyl protease APCB1 isoform X2	down	1890	CmoCh13G010710
CsGy1G006540	AMSH-like ubiquitin thioesterase 1	down	1500	CmoCh18G000380
CsGy1G006590	AP-3 complex subunit delta	down	1629	CmoCh13G010580
CsGy1G006630	protein SAR DEFICIENT 1	down	1326	CmoCh13G010560
CsGy1G006860	T-complex protein 1 subunit delta	up	1602	CmoCh13G010410
CsGy1G006870	Translation elongation factor EF1A/initiation factor IF2gamma family protein	down	1635	CmoCh13G010390
CsGy1G006970	Kinase family protein	down	2556	CmoCh13G010320
CsGy1G007030	phosphoethanolamine N-methyltransferase 1-like	down	1518	CmoCh13G010270
CsGy1G007090	ERAD-associated E3 ubiquitin-protein ligase component HRD3A	down	2019	CmoCh13G010210
CsGy1G007130	probable serine/threonine-protein kinase At1g54610	down	3408	CmoCh15G002590
CsGy1G007170	protein TIFY 6B-like isoform X1	down	1023	CmoCh18G000610
CsGy1G007180	Receptor-like kinase 1	down	1992	CmoCh13G010150
CsGy1G007200	RNA helicase	down	1815	CmoCh13G010880
CsGy1G007230	Dihydroorotate dehydrogenase family protein	down	1275	CmoCh13G010120
CsGy1G007320	Nascent polypeptide-associated complex subunit beta	down	684	CmoCh13G010020
CsGy1G007370	E3 ubiquitin-protein ligase RING1-like	down	1137	CmoCh13G009990
CsGy1G007390	Peptidoglycan-binding LysM domain-containing protein, putative isoform 1	down	1356	CmoCh18G000740
CsGy1G007400	dolichyl-diphosphooligosaccharide--protein glycosyltransferase subunit STT3B	down	2277	CmoCh18G000750
CsGy1G007410	Succinate--CoA ligase [ADP-forming] subunit alpha-1, mitochondrial	down	1029	CmoCh13G009950
CsGy1G007420	DNA-binding protein RHL1 isoform X2	down	1584	CmoCh18G000770
CsGy1G007440	probable metal-nicotianamine transporter YSL7	down	1650	CmoCh13G009930
CsGy1G007450	hypothetical protein (DUF789)	down	3960	CmoCh18G000790
CsGy1G007470	Tumor-related protein	down	792	CmoCh12G011020
CsGy1G007510	Serine/threonine-protein kinase RIO1	down	1953	CmoCh18G000860
CsGy1G007700	ABC transporter A family member 7-like isoform X1	down	4794	CmoCh11G001510
CsGy1G007720	probable aldehyde dehydrogenase isoform X1	down	1668	CmoCh13G009610
CsGy1G007730	P-loop containing nucleoside triphosphate hydrolases superfamily protein	down	2544	CmoCh18G000960
CsGy1G007750	protein QUIRKY	down	3102	CmoCh13G009590
CsGy1G007770	transmembrane protein%2C putative (DUF1118)	down	615	CmoCh13G009570
CsGy1G007850	Plasma membrane ATPase	down	2184	CmoCh13G009520
CsGy1G007860	calcium-dependent protein kinase 10	down	2685	CmoCh13G009500
CsGy1G007880	WW domain-binding protein 11 isoform X1	down	1608	CmoCh18G001040
CsGy1G007900	HIPL1 protein-like	down	2091	CmoCh13G009450
CsGy1G007910	ATP-dependent zinc metalloprotease FtsH	down	1575	CmoCh13G009440
CsGy1G007960	ATP-dependent zinc metalloprotease FtsH	down	2934	CmoCh18G001060
CsGy1G008070	Nuclear mitotic apparatus 1	down	1722	CmoCh13G009390
CsGy1G008090	serine/arginine-rich splicing factor 4-like isoform X1	down	1116	CmoCh13G009380
CsGy1G008160	RING-type E3 ubiquitin transferase	down	1623	CmoCh13G009310
CsGy1G008250	NHL domain protein	down	501	CmoCh13G009270
CsGy1G008360	Poly [ADP-ribose] polymerase	down	1167	CmoCh13G009190
CsGy1G008390	serine/threonine-protein kinase ATM	down	2583	CmoCh13G009170
CsGy1G008400	Pantothenate kinase 2	down	2832	CmoCh18G001280
CsGy1G008430	boron transporter 1-like	down	2154	CmoCh13G009150
CsGy1G008450	triose phosphate/phosphate translocator, non-green plastid, chloroplastic	both	1260	CmoCh18G001300
CsGy1G008540	embryo defective 2759	down	996	CmoCh18G001380
CsGy1G008700	Armadillo	down	1848	CmoCh05G000480
CsGy1G008710	60S ribosomal protein L27a-3	down	438	CmoCh13G008940
CsGy1G008740	protein NBR1 homolog	down	2442	CmoCh13G008930
CsGy1G008770	probable serine/threonine-protein kinase WNK3	down	1434	CmoCh18G001550
CsGy1G008820	Quinolinate synthase	down	2148	CmoCh13G007920
CsGy1G008980	LAMMER-type protein kinase AFC2	down	1302	CmoCh13G007970
CsGy1G009070	BTB/POZ and TAZ domain-containing protein 1-like	down	1182	CmoCh13G007980
CsGy1G009120	MA3 domain-containing protein	down	4263	CmoCh18G001810
CsGy1G009140	lysine-specific demethylase REF6	down	4656	CmoCh18G001830
CsGy1G009150	zinc finger CCCH domain-containing protein 43	down	1422	CmoCh13G008080
CsGy1G009210	telomere length regulation protein TEL2 homolog isoform X1	down	3036	CmoCh13G008120
CsGy1G009240	26S proteasome non-ATPase regulatory subunit 6 homolog	down	1161	CmoCh13G008130
CsGy1G009330	Glyceraldehyde-3-phosphate dehydrogenase	down	987	CmoCh13G008180
CsGy1G009440	Adenylate kinase 4	down	744	CmoCh18G002020
CsGy1G009500	Argininosuccinate synthase, putative	down	1458	CmoCh13G008300
CsGy1G009520	ATP-dependent zinc metalloprotease FtsH	down	4332	CmoCh13G008320
CsGy1G009550	exocyst complex component EXO70B1	down	1914	CmoCh13G008350
CsGy1G009570	ubiquitin-like modifier-activating enzyme 5	down	1272	CmoCh18G002190
CsGy1G009640	Pyridoxal phosphate-dependent transferases superfamily protein	down	1026	CmoCh18G002210
CsGy1G009710	SUMO-activating enzyme subunit 1	down	912	CmoCh13G008470
CsGy1G009890	Putative WD repeat-containing protein alr2800 family	down	1722	CmoCh13G008600
CsGy1G009900	chromophore lyase CRL, chloroplastic	down	801	CmoCh13G008610
CsGy1G009910	Calnexin homolog 1	both	1620	CmoCh13G008620
CsGy1G010080	Kinase, putative	down	1656	CmoCh18G002460
CsGy1G010090	Allantoate deiminase 2	down	1422	CmoCh13G008730
CsGy1G010120	bifunctional purine biosynthesis protein PurH	down	2151	CmoCh13G008750
CsGy1G010140	Mitogen-activated protein kinase kinase kinase 13-A	both	3411	CmoCh13G008790
CsGy1G010160	Probable potassium transport system protein kup	down	2691	CmoCh18G002520
CsGy1G010450	Aspartic proteinase	both	1611	CmoCh13G007820
CsGy1G010470	Aminomethyltransferase	down	1224	CmoCh18G002630
CsGy1G010490	L-ascorbate oxidase homolog	down	3339	CmoCh18G002640
CsGy1G010560	Starch synthase	down	3660	CmoCh13G007720
CsGy1G010600	Peroxidase	down	996	CmoCh13G007660
CsGy1G010660	UPF0051 protein ABCI8, chloroplastic	down	1665	CmoCh18G002760
CsGy1G010670	polyadenylate-binding protein RBP45-like	down	3030	CmoCh13G007620
CsGy1G010700	tobamovirus multiplication protein 1	down	777	CmoCh13G007590
CsGy1G010710	pentatricopeptide repeat 336	down	1218	CmoCh18G002800
CsGy1G010730	Patatin	up	3864	CmoCh13G007540
CsGy1G011220	Eukaryotic translation initiation factor-related, putative isoform 1	down	1848	CmoCh18G003120
CsGy1G011590	Sugar transporter, putative	down	1629	CmoCh13G007000
CsGy1G011610	external alternative NAD(P)H-ubiquinone oxidoreductase B2, mitochondrial	down	3444	CmoCh13G006980
CsGy1G011640	Cotton fiber expressed protein	down	978	CmoCh13G006940
CsGy1G011660	endonuclease 1	down	903	CmoCh13G006920
CsGy1G011740	glucose-induced degradation protein 8 homolog	down	966	CmoCh18G003290
CsGy1G011980	mediator of RNA polymerase II transcription subunit 16	down	3687	CmoCh13G006710
CsGy1G011990	CBS domain-containing protein CBSX5-like	down	1197	CmoCh18G003400
CsGy1G012140	DUF2921 domain-containing protein	down	2823	CmoCh18G003460
CsGy1G012210	VQ motif-containing protein 4 isoform X2	up	783	CmoCh13G006570
CsGy1G012270	Mitochondrial substrate carrier family protein	down	918	CmoCh13G006520
CsGy1G012320	receptor like protein 4	down	1878	CmoCh13G006510
CsGy1G012380	MACPF domain-containing protein NSL1-like	down	1833	CmoCh18G003680
CsGy1G012540	protein SDA1 homolog	down	2415	CmoCh17G012310
CsGy1G012630	Protein disulfide-isomerase	down	1752	CmoCh13G001760
CsGy1G012650	4-hydroxy-3-methylbut-2-en-1-yl diphosphate synthase	down	2262	CmoCh13G001780
CsGy1G012660	Leucine--tRNA ligase	both	3273	CmoCh01G005750
CsGy1G012690	Histone H4	down	348	CmoCh13G001800
CsGy1G012710	F-box/kelch-repeat protein family	down	1146	CmoCh13G001830
CsGy1G012830	MLO-like protein	down	1749	CmoCh13G001880
CsGy1G012890	E3 SUMO-protein ligase SIZ1	down	2883	CmoCh13G001920
CsGy1G013010	interactor of constitutive active ROPs 3-like	down	1845	CmoCh13G002040
CsGy1G013200	Aspartate aminotransferase	up	1287	CmoCh11G019790
CsGy1G013330	ATP-binding cassette transporter, putative	down	2232	CmoCh01G005500
CsGy1G013490	Carboxypeptidase	down	1512	CmoCh13G002410
CsGy1G013510	polyadenylation and cleavage factor homolog 4 isoform X2	down	3024	CmoCh13G007520
CsGy1G013890	Pescadillo homolog	down	945	CmoCh13G002620
CsGy1G013920	Histone H2B	down	429	CmoCh13G002650
CsGy1G013930	Histone H2B	down	1263	CmoCh13G002650
CsGy1G013960	Histone H2B	down	441	CmoCh13G002650
CsGy1G013980	Cyclin-dependent kinases regulatory subunit	down	267	CmoCh13G002700
CsGy1G014100	protein argonaute 5	down	2955	CmoCh13G002780
CsGy1G014130	vacuolar protein sorting-associated protein 41 homolog	down	2883	CmoCh12G008100
CsGy1G014220	eukaryotic translation initiation factor 2 subunit beta	down	834	CmoCh13G000020
CsGy1G014230	DNA repair helicase rad5,16, putative	down	3123	CmoCh13G002860
CsGy1G014270	Arogenate dehydratase	down	1317	CmoCh13G002930
CsGy1G014280	nucleobase-ascorbate transporter 12	down	2106	CmoCh13G002940
CsGy1G014460	Cytochrome P450 family protein	down	1500	CmoCh13G003170
CsGy1G014530	spectrin beta chain%2C brain	down	3774	CmoCh15G005280
CsGy1G014570	Alcohol dehydrogenase superfamily	down	978	CmoCh03G005040
CsGy1G014580	Ribosomal protein	down	468	CmoCh00G000300
CsGy1G014590	Ferredoxin	down	492	CmoCh18G006650
CsGy1G014600	glucan endo-1,3-beta-glucosidase 14	down	1266	CmoCh18G006660
CsGy1G014620	protein transport protein SEC24	down	2139	CmoCh18G006690
CsGy1G014640	copper ion binding protein	down	354	CmoCh18G006700
CsGy1G014720	mitochondrial fission protein ELM1	down	1278	CmoCh13G003890
CsGy1G014760	OTU domain-containing protein 5-B	down	1788	CmoCh13G003870
CsGy1G014830	30S ribosomal protein S7	both	735	CmoCh11G012050
CsGy1G014950	C2 and GRAM domain-containing protein isoform X1	down	3105	CmoCh13G003590
CsGy1G015030	Ras-related protein Rab-2-B	down	636	CmoCh18G006130
CsGy1G015040	pollen-specific leucine-rich repeat extensin-like protein 1	down	861	CmoCh18G005800
CsGy1G015050	Phosphatidylinositol-phosphatidylcholine transfer protein SEC14 Ssh1	down	1011	CmoCh13G003340
CsGy1G015070	sister chromatid cohesion protein PDS5 homolog A isoform X1	down	4911	CmoCh13G003310
CsGy1G015090	Pentatricopeptide repeat-containing protein At4g16390, chloroplastic	down	2115	CmoCh13G003960
CsGy1G015160	tRNA (Guanine(9)-N1)-methyltransferase	down	1002	CmoCh13G003910
CsGy1G015190	Putative serine/threonine protein kinase	down	1824	CmoCh13G003350
CsGy1G015270	GTP binding protein, putative	down	1767	CmoCh11G009290
CsGy1G015430	dolichyl-diphosphooligosaccharide--protein glycosyltransferase subunit 2	down	2793	CmoCh01G005550
CsGy1G015450	NADH-ubiquinone oxidoreductase 20.9 kDa subunit	down	510	CmoCh18G005910
CsGy1G015480	heterogeneous nuclear ribonucleoprotein 1	both	1434	CmoCh13G004080
CsGy1G015510	ATP-dependent zinc metalloprotease FtsH	down	2148	CmoCh13G004050
CsGy1G015550	Putative MO25-like protein At5g47540	down	1023	CmoCh13G004010
CsGy1G015560	Inositol-1-monophosphatase	down	1068	CmoCh13G004190
CsGy1G015670	ER membrane protein complex subunit 3	down	441	CmoCh13G004210
CsGy1G015750	Phosphatidate cytidylyltransferase	down	1272	CmoCh18G006030
CsGy1G015800	Alpha-2,8-sialyltransferase 8b, putative	down	1323	CmoCh13G004300
CsGy1G016330	eukaryotic translation initiation factor	down	2400	CmoCh10G004930
CsGy1G016490	Kinesin-like protein	down	2166	CmoCh11G006100
CsGy1G016620	proline-rich receptor-like protein kinase PERK1	down	1920	CmoCh11G006190
CsGy1G017020	probable galactinol--sucrose galactosyltransferase 6 isoform X2	both	2352	CmoCh10G005630
CsGy1G017040	CCR4-NOT transcription complex subunit 10	down	2562	CmoCh10G005610
CsGy1G017120	Putative clathrin assembly protein	down	1665	CmoCh10G005570
CsGy1G017160	Purple acid phosphatase	down	717	CmoCh11G005120
CsGy1G017180	Sucrose phosphate synthase 2	down	3186	CmoCh11G005150
CsGy1G017250	Pyrophosphate-energized vacuolar membrane proton pump	both	2307	CmoCh11G005070
CsGy1G017350	serine-rich protein-like protein	down	612	CmoCh11G004990
CsGy1G017370	envelope glycoprotein B	down	1611	CmoCh11G004970
CsGy1G017410	Glycerol-3-phosphate transporter family protein	down	1539	CmoCh10G005330
CsGy1G017500	Unknown Protein	down	345
CsGy1G017530	dicer-like protein 4 isoform X2	down	1287	CmoCh10G005220
CsGy1G017540	FAD dependent oxidoreductase	down	1284	CmoCh10G005210
CsGy1G017640	Snare protein ykt6, putative	up	600	CmoCh10G005140
CsGy1G017660	FIP1	down	2625	CmoCh10G005130
CsGy1G017750	Non-specific serine/threonine protein kinase	down	1293	CmoCh10G005090
CsGy1G017800	Mannosyltransferase	down	1458	CmoCh09G010830
CsGy1G017820	T-complex protein 1 subunit gamma	down	1572	CmoCh20G010540
CsGy1G017860	Eukaryotic translation initiation factor 5A	down	483	CmoCh11G004600
CsGy1G017870	probable WRKY transcription factor 32	down	1521	CmoCh10G005000
CsGy1G017880	Transmembrane 9 superfamily member	down	2553	CmoCh11G004580
CsGy1G017980	eukaryotic translation initiation factor	down	606	CmoCh10G004930
CsGy1G018020	Pentatricopeptide repeat-containing protein	down	2754	CmoCh10G004830
CsGy1G018050	50S ribosomal protein L35	down	534	CmoCh11G004410
CsGy1G018140	ATPase, AFG1-like protein	down	1494	CmoCh10G004750
CsGy1G018280	Pentatricopeptide repeat-containing protein At2g37230	down	2283	CmoCh10G004650
CsGy1G018380	protein SUPPRESSOR OF MAX2 1	down	3090	CmoCh10G004580
CsGy1G018470	26S proteasome regulatory subunit 8 homolog A	down	1257	CmoCh11G005510
CsGy1G018490	potassium channel AKT1	down	2589	CmoCh11G005530
CsGy1G018520	GTP-binding nuclear protein	down	666	CmoCh11G005550
CsGy1G018550	Arginine N-methyltransferase family protein	down	1140	CmoCh10G006120
CsGy1G018580	acyl-protein thioesterase 2	down	798	CmoCh11G005590
CsGy1G018600	MAP kinase kinase kinase%2C putative (DUF1644)	down	1023	CmoCh10G006090
CsGy1G018610	GTP-binding nuclear protein	down	666	CmoCh10G006160
CsGy1G018680	F-box/kelch-repeat protein	down	1269	CmoCh10G005990
CsGy1G018690	Alba DNA/RNA-binding protein	down	393	CmoCh10G005980
CsGy1G018820	heme oxygenase 1, chloroplastic	down	852	CmoCh10G005910
CsGy1G018980	nuclear pore complex protein NUP1 isoform X3	down	2163	CmoCh10G005790
CsGy1G019060	WD repeat-containing protein 11 isoform X1	down	4008	CmoCh10G005730
CsGy1G019140	lysine-specific demethylase 2A-like	down	441	CmoCh11G006090
CsGy1G019190	Aldehyde dehydrogenase family 2 member C4	down	1524	CmoCh10G006440
CsGy1G019280	VIN3-like protein 1 isoform X1	down	1962	CmoCh11G005980
CsGy1G019310	Pimeloyl-[acyl-carrier protein] methyl ester esterase	down	831	CmoCh11G006000
CsGy1G019340	DnaJ homolog subfamily C member 13	down	8031	CmoCh10G006350
CsGy1G019350	Acyl-[acyl-carrier-protein] hydrolase	down	1251	CmoCh11G005920
CsGy1G019580	3-ketoacyl-CoA synthase	down	1596	CmoCh10G006270
CsGy1G019590	Pentatricopeptide repeat-containing protein, putative	down	1845	CmoCh08G001300
CsGy1G019840	bifunctional dethiobiotin synthetase/7,8-diamino-pelargonic acid aminotransferase, mitochondrial isoform X2	down	2556	CmoCh11G004080
CsGy1G019900	calmodulin-binding protein 60 B	both	1911	CmoCh11G004040
CsGy1G019930	Xyloglucan endotransglucosylase/hydrolase	down	864	CmoCh10G004370
CsGy1G019960	Xyloglucan endotransglucosylase/hydrolase	down	876	CmoCh10G004350
CsGy1G020060	mitochondrial outer membrane protein porin 4	down	831	CmoCh10G004300
CsGy1G020090	MuHD domain-containing protein	down	1938	CmoCh10G004280
CsGy1G020100	(DL)-glycerol-3-phosphatase 2	down	858	CmoCh11G003890
CsGy1G020110	NADPH--cytochrome P450 reductase	both	2127	CmoCh11G003880
CsGy1G020160	VIN3-like protein 2	both	2328	CmoCh10G004210
CsGy1G020190	WD repeat-containing protein 75 isoform X2	down	2433	CmoCh10G004170
CsGy1G020250	villin-4-like	down	2787	CmoCh10G004140
CsGy1G020270	mitochondrial outer membrane import complex protein METAXIN isoform X1	down	993	CmoCh02G006220
CsGy1G020310	oxysterol-binding protein-related protein 4C-like	down	579	CmoCh10G004100
CsGy1G020360	ATP synthase subunit f, mitochondrial	down	351	CmoCh11G003670
CsGy1G020370	pathogenesis-related homeodomain protein	down	2187	CmoCh11G003660
CsGy1G020470	probable WRKY transcription factor 11	down	849	CmoCh10G003940
CsGy1G020500	oligosaccharyltransferase complex subunit OSTC	down	531	CmoCh11G003540
CsGy1G020760	protein TIFY 5A-like	down	453	CmoCh13G005560
CsGy1G020790	Pyruvate dehydrogenase E1 component subunit beta	down	729	CmoCh18G004520
CsGy1G020810	F-box/kelch-repeat protein At1g30090	down	1077	CmoCh13G005590
CsGy1G020840	cullin-4	down	2502	CmoCh13G005630
CsGy1G021050	3-oxoacyl-[acyl-carrier-protein] synthase I, chloroplastic	down	1416	CmoCh13G005820
CsGy1G021060	Urease accessory protein UreG	down	807	CmoCh13G005840
CsGy1G021140	30S ribosomal protein S11	down	654	CmoCh13G005900
CsGy1G021250	60S ribosomal protein L32-1	down	357	CmoCh07G001400
CsGy1G021280	SH3 domain-containing protein 3	down	459	CmoCh18G004230
CsGy1G021300	Eukaryotic Translation initiation factor 4E	down	708	CmoCh13G005990
CsGy1G021390	protein translocase subunit SECA2, chloroplastic isoform X2	both	2493	CmoCh13G006040
CsGy1G021470	FYVE domain-containing protein/DUF500 domain-containing protein	down	1575	CmoCh18G004130
CsGy1G021580	Ras-related protein rab-11.1	down	657	CmoCh18G004090
CsGy1G021790	protein SCAR3	down	2340	CmoCh13G006310
CsGy1G021850	putative transcription factor bHLH107	down	768	CmoCh18G003870
CsGy1G021870	protein trichome birefringence-like 37	down	3267	CmoCh13G006360
CsGy1G021930	Mitogen-activated protein kinase	down	1590	CmoCh01G005830
CsGy1G021970	Cofilin/actin-depolymerizing factor-like protein	down	420	CmoCh13G001650
CsGy1G022010	THO complex subunit 4A	down	747	CmoCh13G001640
CsGy1G022030	exocyst complex component EXO70A1-like	down	1860	CmoCh01G005890
CsGy1G022040	Histone H2A	down	129	CmoCh05G011350
CsGy1G022140	zinc finger%2C C3HC4 type family protein	down	414	CmoCh01G006000
CsGy1G022220	calcium-transporting ATPase 4, endoplasmic reticulum-type-like	both	3198	CmoCh13G001520
CsGy1G022330	Chaperone protein ClpB	both	2775	CmoCh11G000060
CsGy1G022380	Osmotin-like protein	down	768	CmoCh13G001350
CsGy1G022390	Membrane insertase OXA1/ALB3/YidC	down	1524	CmoCh01G006160
CsGy1G022620	Glucan endo-1,3-beta-glucosidase	down	1602	CmoCh01G006290
CsGy1G022700	oxysterol-binding protein-related protein 3C	both	1380	CmoCh01G006380
CsGy1G022710	telomere repeat-binding protein 5-like	down	2025	CmoCh13G001150
CsGy1G022720	scarecrow-like protein 14	down	2097	CmoCh01G006410
CsGy1G022800	protein TOC75-3, chloroplastic	down	2430	CmoCh13G001070
CsGy1G022870	probable protein phosphatase 2C 24	down	1281	CmoCh01G006550
CsGy1G023050	Neutral ceramidase	down	2340	CmoCh13G000860
CsGy1G023060	Uncharacterized protein	down	4641	CmoCh13G000840
CsGy1G023080	Enolase	down	1416	CmoCh01G006740
CsGy1G023100	probable anion transporter 4, chloroplastic	down	1593	CmoCh13G000810
CsGy1G023190	Chloroplast J-like domain 1	down	4794	CmoCh13G000730
CsGy1G023200	ATP-dependent zinc metalloprotease FTSH 9	down	2487	CmoCh01G006850
CsGy1G023490	PHD finger-like domain-containing protein 5B	down	303	CmoCh01G007040
CsGy1G023510	probable protein phosphatase 2C 25	down	1179	CmoCh01G007060
CsGy1G023530	ran-binding protein 1 homolog a	down	672	CmoCh13G000450
CsGy1G023540	ran-binding protein 1 homolog a-like	down	651	CmoCh13G000430
CsGy1G023640	rab3 GTPase-activating protein catalytic subunit	down	2862	CmoCh01G007210
CsGy1G023670	exocyst complex component EXO70B1-like	down	1905	CmoCh01G007350
CsGy1G023820	Transcription initiation factor TFIID subunit 15b	down	1614	CmoCh13G000330
CsGy1G023880	protein TIC110, chloroplastic	down	3045	CmoCh01G007450
CsGy1G023910	E3 ubiquitin-protein ligase listerin isoform X1	down	5562	CmoCh01G007420
CsGy1G023960	Endochitinase	down	837	CmoCh13G005480
CsGy1G023980	Non-specific serine/threonine protein kinase	down	1272	CmoCh13G005460
CsGy1G023990	IAP-like protein 1 isoform 1	down	2799	CmoCh18G004640
CsGy1G024040	Auxin response factor	down	2700	CmoCh13G005400
CsGy1G024110	BAG family molecular chaperone regulator 3-like	down	834	CmoCh13G005360
CsGy1G024160	DNA damage-binding protein 1	down	3396	CmoCh18G004760
CsGy1G024240	maternal effect embryo arrest 22	down	4746	CmoCh13G005080
CsGy1G024250	transducin beta-like protein 3	down	2532	CmoCh20G009120
CsGy1G024350	Eukaryotic translation initiation factor 3 subunit A	down	3003	CmoCh10G012310
CsGy1G024370	Eukaryotic translation initiation factor 3 subunit A	down	2913	CmoCh10G012310
CsGy1G024470	sec1 family domain-containing protein MIP3	down	2571	CmoCh19G010540
CsGy1G024520	NADH dehydrogenase [ubiquinone] 1 alpha subcomplex subunit 8-B	down	321	CmoCh08G011680
CsGy1G024640	patellin-4	down	1470	CmoCh13G005010
CsGy1G024800	Uncharacterized protein	down	309
CsGy1G024870	IGR motif protein	down	330	CmoCh10G012430
CsGy1G024900	Protein kinase	down	1746	CmoCh10G012530
CsGy1G024910	pyrrolidone-carboxylate peptidase 1	up	669	CmoCh10G012520
CsGy1G024920	Protein transport protein Sec24-like protein	down	3096	CmoCh10G012550
CsGy1G024930	Succinate--CoA ligase [ADP-forming] subunit beta	down	1242	CmoCh18G007900
CsGy1G025000	titin isoform X2	down	4032	CmoCh11G012500
CsGy1G025020	Putative pentatricopeptide repeat-containing protein family	down	2115	CmoCh10G012650
CsGy1G025030	sister-chromatid cohesion protein 3 isoform X2	down	2625	CmoCh11G012650
CsGy1G025070	DEAD-box ATP-dependent RNA helicase 3, chloroplastic	down	1995	CmoCh11G012690
CsGy1G025120	Putative glutamate--tRNA ligase	down	2190	CmoCh10G012720
CsGy1G025330	PHD and RING finger domain-containing 1	both	2538	CmoCh11G012980
CsGy1G025350	DNA polymerase III polC-type	down	984	CmoCh10G012260
CsGy1G025510	glycine-rich domain-containing protein 1	down	2445	CmoCh10G012160
CsGy1G025520	F-box/LRR-repeat protein 3	down	1923	CmoCh11G012470
CsGy1G025540	hypothetical protein	down	534	CmoCh11G012450
CsGy1G025560	Epoxide hydrolase 2	down	954	CmoCh11G012430
CsGy1G025570	60S ribosomal protein L18-2	both	564	CmoCh10G012120
CsGy1G025590	Chaperone protein HtpG	down	2100	CmoCh06G007160
CsGy1G025610	Chaperone protein HtpG	down	2100	CmoCh06G007160
CsGy1G025620	26S proteasome regulatory subunit 6A homolog A	down	1317	CmoCh12G010650
CsGy1G025640	RING/U-box superfamily protein isoform 1	down	1290	CmoCh10G012060
CsGy1G025670	Phosphoacetylglucosamine mutase	down	1605	CmoCh10G012050
CsGy1G025730	REF/SRPP-like protein At3g05500	down	729	CmoCh11G011790
CsGy1G025870	Beta-mannosidase, putative	down	2901	CmoCh11G011680
CsGy1G025920	isoaspartyl peptidase/L-asparaginase	down	960	CmoCh11G011640
CsGy1G025970	cation/calcium exchanger 5	down	2241	CmoCh10G011550
CsGy1G025980	Heavy metal-associated isoprenylated plant protein 32	down	1725	CmoCh10G011530
CsGy1G026020	ribosome biogenesis protein BRX1-like	down	954	CmoCh10G012450
CsGy1G026180	autophagy-related protein 18h isoform X1	down	3033	CmoCh10G011060
CsGy1G026220	gibberellin receptor GID1C	down	1038	CmoCh10G011940
CsGy1G026400	Superoxide dismutase [Cu-Zn]	down	459	CmoCh10G011710
CsGy1G026410	Sodium/hydrogen exchanger	down	1605	CmoCh10G011690
CsGy1G026420	Cyclin-dependent kinase	down	1695	CmoCh11G013080
CsGy1G026510	kinesin-like protein KIFC3	down	3666	CmoCh10G011010
CsGy1G026540	asparagine--tRNA ligase, cytoplasmic 1-like	down	1719	CmoCh10G011020
CsGy1G026580	serine/threonine-protein kinase EDR1	down	930	CmoCh10G011180
CsGy1G026590	ARM repeat superfamily protein	down	4764	CmoCh11G010120
CsGy1G026640	mediator-associated protein 1	down	1188	CmoCh11G010180
CsGy1G026690	Malic enzyme	down	1776	CmoCh10G006950
CsGy1G026710	probable protein phosphatase 2C 6	both	1143	CmoCh10G006960
CsGy1G026720	putative ABC transporter B family member 8	down	3696	CmoCh11G006570
CsGy1G026790	Phosphotransferase	down	1686	CmoCh10G007010
CsGy1G026800	receptor-like protein kinase 5	down	2991	CmoCh11G006600
CsGy1G026870	Arginine--tRNA ligase	down	1938	CmoCh10G007040
CsGy1G026940	ATP-dependent 6-phosphofructokinase	down	1548	CmoCh11G006760
CsGy1G026950	AP-4 complex subunit sigma	down	315	CmoCh10G007120
CsGy1G026970	40S ribosomal protein S30	down	201	CmoCh10G007140
CsGy1G026990	vacuolar protein sorting-associated protein 32 homolog 2	down	663	CmoCh10G007150
CsGy1G027040	60S ribosomal protein L31	down	366	CmoCh10G007240
CsGy1G027050	protein PLASTID MOVEMENT IMPAIRED 1-RELATED 1	down	3468	CmoCh10G007860
CsGy1G027070	Regulator of Vps4 activity in the MVB pathway protein	down	3504	CmoCh11G006850
CsGy1G027130	protein arginine N-methyltransferase 1.1	down	1206	CmoCh11G006890
CsGy1G027150	Putative ovule protein	down	1827	CmoCh10G007310
CsGy1G027160	pollen-specific protein SF21	down	1035	CmoCh11G006910
CsGy1G027300	glutamate-rich WD repeat-containing protein 1	down	1428	CmoCh11G007000
CsGy1G027310	Cytoplasmic FMR1-interacting	down	3591	CmoCh10G010900
CsGy1G027350	WD-repeat protein, putative	down	1551	CmoCh10G007440
CsGy1G027400	Translation machinery-associated protein 22	down	582	CmoCh10G007490
CsGy1G027480	IQ domain-containing protein IQM1 isoform X1	down	1608	CmoCh11G007150
CsGy1G027510	Glycylpeptide N-tetradecanoyltransferase	down	1305	CmoCh11G007190
CsGy1G027540	putative nuclease HARBI1	down	1452	CmoCh11G007230
CsGy1G027570	Serine/threonine-protein kinase 25	down	1068	CmoCh10G007670
CsGy1G027600	Threonine synthase	down	1599	CmoCh10G007710
CsGy1G027610	Myosin-17	down	4716	CmoCh11G007300
CsGy1G027650	Charged multivesicular body protein 2a homolog 2	down	672	CmoCh10G007760
CsGy1G027710	protein CTR9 homolog	down	3234	CmoCh11G007370
CsGy1G027730	12-oxophytodienoate reductase 3	down	1197	CmoCh10G007910
CsGy1G027900	tubulin--tyrosine ligase-like protein 12	down	2589	CmoCh11G007440
CsGy1G027950	Kinase superfamily protein	down	1005	CmoCh11G007460
CsGy1G027970	Subtilisin-like protease	down	2136	CmoCh10G008000
CsGy1G028040	Methylthioribose-1-phosphate isomerase	down	1146	CmoCh11G007530
CsGy1G028160	20 kDa chaperonin	down	777	CmoCh10G008130
CsGy1G028170	Uncharacterized protein	down	627	CmoCh10G008140
CsGy1G028190	RRP12-like protein	down	3771	CmoCh10G008160
CsGy1G028240	Eukaryotic translation initiation factor 3 subunit K	down	696	CmoCh11G007700
CsGy1G028380	YTH domain family protein 2	both	2115	CmoCh10G008340
CsGy1G028410	pumilio homolog 12	both	2238	CmoCh10G008400
CsGy1G028520	Mediator of RNA polymerase II transcription subunit 13	down	5856	CmoCh11G007890
CsGy1G028540	Mitochondrial substrate carrier family protein	down	840	CmoCh11G007920
CsGy1G028560	5-methyltetrahydropteroyltriglutamate-- homocysteine methyltransferase	down	2484	CmoCh10G010530
CsGy1G028640	protochlorophyllide-dependent translocon component 52, chloroplastic-like	down	1584	CmoCh11G007940
CsGy1G028680	Calcium ion binding	down	1674	CmoCh10G010580
CsGy1G028710	BTB/POZ and MATH domain-containing protein 4	down	1341	CmoCh11G007970
CsGy1G028720	SNF1-related protein kinase regulatory subunit beta-1	down	858	CmoCh11G007990
CsGy1G028730	Calmodulin-related protein	down	450	CmoCh10G010490
CsGy1G028800	Cysteine proteinase inhibitor	down	306	CmoCh11G008050
CsGy1G028850	stomatal closure-related actin-binding protein 1	down	1485	CmoCh11G008070
CsGy1G028870	T-complex protein 1 subunit eta	down	1512	CmoCh11G008090
CsGy1G028950	protein FAR1-RELATED SEQUENCE 3	down	2631	CmoCh11G008110
CsGy1G028960	serrate RNA effector molecule	down	2403	CmoCh11G008130
CsGy1G028970	60S ribosomal protein L30	down	336	CmoCh10G010310
CsGy1G029100	L-ascorbate oxidase	down	1764	CmoCh10G010210
CsGy1G029120	Zinc finger, RING-type	down	777	CmoCh10G010190
CsGy1G029170	callose synthase 9	down	5478	CmoCh11G008260
CsGy1G029180	callose synthase 3	down	5547	CmoCh11G008300
CsGy1G029200	Ribosome biogenesis regulatory protein	down	900	CmoCh11G008310
CsGy1G029240	zinc finger CCCH domain-containing protein 14-like	down	927	CmoCh10G010130
CsGy1G029300	protein EMSY-LIKE 3 isoform X2	down	1287	CmoCh10G010100
CsGy1G029320	UPF0061 protein azo1574	down	1950	CmoCh10G010090
CsGy1G029350	octanoyltransferase	down	783	CmoCh10G010060
CsGy1G029360	rho GTPase-activating gacO-like protein	down	588	CmoCh11G008400
CsGy1G029670	Xanthine dehydrogenase	down	4098	CmoCh10G009790
CsGy1G029690	Translocation protein sec62	down	1008	CmoCh11G008610
CsGy1G029720	Armadillo repeat-containing protein 8	down	1947	CmoCh10G009760
CsGy1G029740	calcium-dependent protein kinase 8-like	down	1584	CmoCh11G008620
CsGy1G029750	Sulfite reductase [NADPH] hemoprotein beta-component	down	2085	CmoCh11G008630
CsGy1G029820	60S ribosomal protein L13a-4	down	621	CmoCh08G009990
CsGy1G029840	Set1/Ash2 histone methyltransferase complex subunit ASH2	down	1302	CmoCh10G009650
CsGy1G029850	exosome complex component RRP45A-like isoform X1	down	1359	CmoCh10G009640
CsGy1G029910	zinc finger CCCH domain-containing protein 46-like isoform X1	down	2028	CmoCh10G009560
CsGy1G029930	RNA-binding protein 8A-B	both	594	CmoCh10G009550
CsGy1G029980	Pseudouridine-5'-phosphate glycosidase	down	1095	CmoCh10G009500
CsGy1G030010	Unknown Protein	down	213
CsGy1G030210	Signal recognition particle subunit SRP68	down	1785	CmoCh11G008920
CsGy1G030290	Telomerase-binding protein EST1A	down	2919	CmoCh10G009260
CsGy1G030300	rho GTPase-activating protein 7	down	2529	CmoCh10G009250
CsGy1G030350	Histone deacetylase	down	1800	CmoCh11G009040
CsGy1G030410	E3 ubiquitin-protein ligase RHF2A-like isoform X1	down	1467	CmoCh11G009070
CsGy1G030420	fasciclin-like arabinogalactan protein 17	both	1401	CmoCh11G009080
CsGy1G030430	succinate dehydrogenase subunit 6, mitochondrial	down	444	CmoCh11G009100
CsGy1G030470	Serine/arginine-rich SC35-like splicing factor SCL30A	down	855	CmoCh10G009140
CsGy1G030500	DUF538 family protein%2C putative (Protein of unknown function%2C DUF538)	down	720	CmoCh10G009090
CsGy1G030510	Chlorophyll a-b binding protein, chloroplastic	down	822	CmoCh10G009080
CsGy1G030570	transcription factor LHW	down	3171	CmoCh10G009040
CsGy1G030630	probable RNA 3'-terminal phosphate cyclase-like protein	down	1134	CmoCh12G002290
CsGy1G030700	Putative dnaJ domain-containing protein	down	678	CmoCh10G009000
CsGy1G030710	Serine/threonine-protein phosphatase	down	3390	CmoCh10G008980
CsGy1G030780	Chaperone protein dnaJ 2	down	1263	CmoCh10G008940
CsGy1G030880	glucan endo-1,3-beta-glucosidase 6	down	1476	CmoCh10G008870
CsGy1G030920	transmembrane protein	down	3099	CmoCh10G008820
CsGy1G030930	Chaperone binding,ATPase activators	down	606	CmoCh10G008810
CsGy1G031080	Vacuolar protein sorting-associated protein, putative	down	10347	CmoCh10G008720
CsGy1G031130	endoribonuclease Dicer homolog 2 isoform X1	down	3744	CmoCh10G008700
CsGy1G031210	isopentenyl-diphosphate Delta-isomerase I	down	708	CmoCh10G008650
CsGy1G031280	Zinc finger CCCH domain-containing protein 33	down	1464	CmoCh11G009650
CsGy1G031320	LOW QUALITY PROTEIN: proteinaceous RNase P 1, chloroplastic/mitochondrial-like	down	1194	CmoCh10G008540
CsGy1G031370	pentatricopeptide repeat-containing protein At4g32450, mitochondrial-like	down	2520	CmoCh04G020490
CsGy1G031390	tryptophan synthase beta chain 1	down	1419	CmoCh01G011930
CsGy1G031400	glucose-6-phosphate/phosphate translocator 2, chloroplastic-like	both	1191	CmoCh01G011940
CsGy1G031540	U11/U12 small nuclear ribonucleoprotein 48 kDa protein	down	2508	CmoCh11G009750
CsGy1G031610	MAG2-interacting protein 2	down	5898	CmoCh04G021660
CsGy1G031680	Probable UDP-N-acetylglucosamine--peptide N-acetylglucosaminyltransferase SEC	both	2958	CmoCh10G010890
CsGy1G031800	Ankyrin repeat domain-containing 13B	down	1974	CmoCh12G009670
CsGy1G031810	protein PHR1-LIKE 1-like	down	1389	CmoCh11G009860
CsGy1G032070	Cell division cycle 5-like protein	down	3033	CmoCh10G010750
CsGy1G032170	protein WVD2-like 2	down	1122	CmoCh10G010700
CsGy1G032230	Peptidyl-prolyl cis-trans isomerase	down	528	CmoCh10G010660
CsGy1G032240	rubisco accumulation factor 1, chloroplastic	down	1068	CmoCh11G010010
CsGy1G032270	Serine/threonine-protein phosphatase	down	981	CmoCh11G010020
CsGy1G032290	mitochondrial import inner membrane translocase subunit TIM23-2	down	807	CmoCh10G010630
CsGy1G032330	Zeta-carotene desaturase	down	1599	CmoCh11G010280
CsGy1G032350	probable serine/threonine-protein kinase WNK9 isoform X1	down	1833	CmoCh11G010260
CsGy1G032380	40S ribosomal protein S24-2	down	414	CmoCh12G011250
CsGy1G032390	Cell division cycle protein 27 homolog B	down	2268	CmoCh10G006920
CsGy1G032410	transcription initiation factor TFIID subunit 15-like	down	1611	CmoCh10G006690
CsGy1G032440	peroxiredoxin-2B-like	down	489	CmoCh11G006300
CsGy1G032550	ARM repeat superfamily protein	down	1680	CmoCh18G002360
CsGy1G032580	Octicosapeptide/Phox/Bem1p (PB1) domain-containing protein / tetratricopeptide repeat (TPR)-containing protein	down	2334	CmoCh18G005550
CsGy1G032730	plant UBX domain-containing protein 4	down	909	CmoCh18G005490
CsGy1G032760	STRUBBELIG-receptor family 8	down	2100	CmoCh18G005440
CsGy1G032780	calcium permeable stress-gated cation channel 1-like	down	2451	CmoCh13G004480
CsGy1G032790	TATA box-binding protein-associated factor RNA polymerase I subunit C, putative	down	2877	CmoCh08G001480
CsGy1G032840	protein NAP1 isoform X1	down	4062	CmoCh13G004530
CsGy1G032860	Glycine cleavage system H protein	down	468	CmoCh13G004560
CsGy1G032880	Proteasome subunit alpha type-2-B	down	852	CmoCh18G005390
CsGy1G032890	Proteasome subunit alpha type-5	down	714	CmoCh18G005380
CsGy1G032970	lecithin-cholesterol acyltransferase-like 4	down	2547	CmoCh18G005340
CsGy1G033060	Ras-related protein Rab-5A	down	672	CmoCh13G004750
CsGy1G033160	vesicle-associated membrane protein 722-like	down	669	CmoCh18G005280
CsGy1G033300	photosystem I reaction center subunit III, chloroplastic	down	837	CmoCh18G005160
CsGy1G033320	Cyclin-T1-5-like protein	down	1614	CmoCh13G004830
CsGy2G000190	DENN domain-containing protein	down	2397	CmoCh05G014180
CsGy2G000220	stress-response A/B barrel domain-containing protein UP3	down	849	CmoCh16G006360
CsGy2G000240	40S ribosomal protein S3-2	both	2415	CmoCh05G014060
CsGy2G000260	protein Brevis radix-like 4	down	1116	CmoCh12G013470
CsGy2G000310	T-complex protein 1 subunit beta	down	2268	CmoCh13G000600
CsGy2G000350	casein kinase I	down	1440	CmoCh12G013320
CsGy2G000370	nucleosome assembly protein 13-like	down	1092	CmoCh12G013350
CsGy2G000380	RecA family protein	down	2970	CmoCh05G013990
CsGy2G000450	PCI domain-containing 2	down	1242	CmoCh12G013280
CsGy2G000510	Mitochondrial ATP synthase subunit G protein	down	450	CmoCh12G013390
CsGy2G000530	zinc protease PQQL-like	down	2982	CmoCh05G013910
CsGy2G000540	60S ribosomal protein L31	down	363	CmoCh10G007240
CsGy2G000550	40S ribosomal protein S30	down	378	CmoCh05G013890
CsGy2G000590	ephrin type-B receptor	down	4365	CmoCh12G013170
CsGy2G000610	mitochondrial-processing peptidase subunit alpha-like	down	1518	CmoCh05G013830
CsGy2G000800	mitochondrial import inner membrane translocase subunit TIM17-2-like	down	714	CmoCh12G013060
CsGy2G000920	alpha/beta-Hydrolases superfamily protein	down	1488	CmoCh05G013660
CsGy2G001010	protein CASEIN KINASE I-LIKE 3-like	down	1302	CmoCh05G013600
CsGy2G001060	cyclin-dependent kinase F-1	down	1449	CmoCh05G013550
CsGy2G001070	protein tesmin/TSO1-like CXC 5 isoform X2	down	1767	CmoCh05G013540
CsGy2G001080	Fatty acid oxidation complex subunit alpha	down	1074	CmoCh05G013530
CsGy2G001140	protein Mpv17	down	639	CmoCh05G013470
CsGy2G001150	proline-rich receptor-like protein kinase PERK1	down	2019	CmoCh12G012800
CsGy2G001210	Arabinogalactan peptide 20	down	192	CmoCh12G012760
CsGy2G001270	leucine-rich repeat/extensin 2	down	1858	CmoCh11G005960
CsGy2G001310	probable ADP-ribosylation factor GTPase-activating protein AGD14	down	2136	CmoCh05G013400
CsGy2G001330	VIN3-like protein 1 isoform X4	both	1944	CmoCh05G013390
CsGy2G001570	zinc finger CCCH domain-containing protein 39-like	down	1044	CmoCh05G013250
CsGy2G001610	NADH-cytochrome b5 reductase	down	855	CmoCh05G013210
CsGy2G001650	protein NRT1/ PTR FAMILY 6.2	down	1695	CmoCh05G013160
CsGy2G001660	probable sugar phosphate/phosphate translocator At5g25400	down	1047	CmoCh12G012410
CsGy2G001830	methyl-CpG-binding domain-containing protein 11-like	down	933	CmoCh05G013070
CsGy2G001870	cucumber peeling cupredoxin-like	down	666	CmoCh12G012270
CsGy2G001910	hypothetical protein	down	1755	CmoCh05G013020
CsGy2G001960	topless-related protein 4-like isoform X4	down	3507	CmoCh12G012240
CsGy2G001970	TBC1 domain family member 15	down	2016	CmoCh05G012970
CsGy2G002010	Ubiquitin system component Cue protein	down	849	CmoCh05G012960
CsGy2G002020	calmodulin-like protein 7	down	684	CmoCh06G016470
CsGy2G002130	synaptotagmin-5-like	both	1704	CmoCh05G012930
CsGy2G002180	arogenate dehydrogenase 1, chloroplastic-like	down	2118	CmoCh12G012110
CsGy2G002260	prostatic spermine-binding protein-like	down	696	CmoCh12G012060
CsGy2G002320	ubiquitin-associated protein (DUF1068)	down	519	CmoCh12G011980
CsGy2G002330	two-component response regulator ARR12-like	down	2187	CmoCh12G011970
CsGy2G002380	ENHANCED DISEASE RESISTANCE protein (DUF1336)	down	2469	CmoCh12G011920
CsGy2G002420	Transmembrane 9 superfamily member	down	1989	CmoCh05G012750
CsGy2G002460	Elongation factor 2	down	2967	CmoCh05G012720
CsGy2G002480	Ubiquitin-like superfamily protein, putative isoform 1	down	2277	CmoCh05G012700
CsGy2G002520	plasma membrane fusion protein	down	1635	CmoCh05G012670
CsGy2G002600	Non-specific serine/threonine protein kinase	down	1302	CmoCh12G011730
CsGy2G002830	myosin-binding protein 1-like	down	2715	CmoCh12G011570
CsGy2G002890	flowering locus K homology domain isoform X1	down	1404	CmoCh05G012400
CsGy2G002930	Histone H1.2	down	792	CmoCh05G012360
CsGy2G002970	Probable prefoldin subunit 4	down	381	CmoCh05G012320
CsGy2G003080	Aldehyde dehydrogenase	both	1563	CmoCh12G000010
CsGy2G003110	mediator of RNA polymerase II transcription subunit 14	down	5466	CmoCh12G011420
CsGy2G003140	GDP-mannose 3,5-epimerase 1	down	1131	CmoCh05G012210
CsGy2G003260	ER membrane protein complex subunit 2	down	912	CmoCh05G012130
CsGy2G003300	probable serine/threonine-protein kinase WNK9	down	2199	CmoCh12G011260
CsGy2G003310	40S ribosomal protein S24-2	both	414	CmoCh12G011250
CsGy2G003320	5'-3' exoribonuclease	down	2892	CmoCh05G012060
CsGy2G003350	Cysteine synthase	down	1158	CmoCh12G011220
CsGy2G003370	WD repeat-containing protein 48	down	2355	CmoCh05G012030
CsGy2G003400	probable nucleolar protein 5-2	down	1692	CmoCh05G012000
CsGy2G003410	protein HASTY 1 isoform X2	down	5469	CmoCh12G011160
CsGy2G003420	translation initiation factor eIF-2B subunit epsilon isoform X1	down	1968	CmoCh05G011990
CsGy2G003430	probable pre-mRNA-splicing factor ATP-dependent RNA helicase	down	3657	CmoCh05G011980
CsGy2G003470	Acyl carrier protein	down	420	CmoCh05G011960
CsGy2G003490	Cation-transporting ATPase	down	3915	CmoCh05G011910
CsGy2G003720	disease resistance protein (TIR-NBS-LRR class)	down	3474	CmoCh05G011730
CsGy2G003840	E3 ubiquitin-protein ligase ATL6	down	1140	CmoCh05G011630
CsGy2G003870	alpha-crystallin domain-containing protein 22.3 isoform X1	down	681	CmoCh05G011620
CsGy2G003930	Nucleolar GTPase	down	2892	CmoCh05G011560
CsGy2G003950	Mitochondrial Rho GTPase	both	1767	CmoCh12G010900
CsGy2G004330	Tudor/PWWP/MBT superfamily protein, putative	down	3681	CmoCh12G010790
CsGy2G004340	protein SRC2-like	down	855	CmoCh05G011340
CsGy2G004530	60S ribosomal protein L18-3	down	564	CmoCh12G010620
CsGy2G004590	topless-related protein 3-like	down	3399	CmoCh12G010580
CsGy2G004610	SART-1 family	down	645	CmoCh05G011030
CsGy2G004640	Importin subunit alpha-1	down	1677	CmoCh12G010550
CsGy2G004680	GPI-anchored adhesin-like protein	down	2769	CmoCh12G010510
CsGy2G004750	Calreticulin	down	1263	CmoCh12G010450
CsGy2G004800	Lon protease homolog, mitochondrial	down	2877	CmoCh12G010390
CsGy2G004830	zinc finger BED domain-containing protein DAYSLEEPER isoform X5	down	3480	CmoCh12G010350
CsGy2G004880	Uncharacterized protein	down	4539	CmoCh12G010290
CsGy2G004950	Importin subunit alpha-4	down	1614	CmoCh05G010770
CsGy2G004960	probable Xaa-Pro aminopeptidase 3	down	1452	CmoCh12G010230
CsGy2G005020	trafficking protein particle complex subunit 4	down	564	CmoCh05G008890
CsGy2G005210	germin-like protein 5-1	down	654	CmoCh12G008690
CsGy2G005240	Ubiquitin carboxyl-terminal hydrolase 23	down	2802	CmoCh12G008650
CsGy2G005310	Cytosol aminopeptidase family protein	down	1830	CmoCh05G010510
CsGy2G005320	probable cyclic nucleotide-gated ion channel 5	up	2301	CmoCh05G010500
CsGy2G005330	TOM1-like protein 2	down	1191	CmoCh05G010490
CsGy2G005350	signal recognition particle receptor subunit alpha homolog	down	1980	CmoCh12G008590
CsGy2G005420	zinc finger CCCH domain-containing protein 40-like	down	1554	CmoCh01G006790
CsGy2G005470	autophagy-related protein 11 isoform X2	down	3450	CmoCh05G010370
CsGy2G005480	ATP-dependent DNA helicase pcrA	down	1599	CmoCh12G008450
CsGy2G005570	UDP-glucuronate 5-epimerase	down	1290	CmoCh05G010280
CsGy2G005610	tetraspanin-8	down	810	CmoCh05G006920
CsGy2G005810	Carbohydrate kinase	down	1842	CmoCh12G010120
CsGy2G005820	26S proteasome regulatory subunit 4 homolog A	down	1254	CmoCh05G007050
CsGy2G005830	Uncharacterized protein	down	411	CmoCh05G007060
CsGy2G006050	Diacylglycerol kinase	down	1434	CmoCh05G007160
CsGy2G006150	NADPH--cytochrome P450 reductase	down	2091	CmoCh05G007210
CsGy2G006180	40S ribosomal protein S8	down	660	CmoCh05G007240
CsGy2G006320	Lysine--tRNA ligase	down	2070	CmoCh05G007300
CsGy2G006330	Cation-transporting P-type ATPase	both	1980	CmoCh12G008990
CsGy2G006480	Core-2/I-branching beta-1%2C6-N-acetylglucosaminyltransferase family protein	down	1182	CmoCh05G007460
CsGy2G006520	Subtilisin-like protease	down	2451	CmoCh12G009130
CsGy2G006530	Ypt/Rab-GAP domain of gyp1p superfamily protein	down	2508	CmoCh12G009140
CsGy2G006710	Calcium-transporting ATPase	down	3282	CmoCh05G007620
CsGy2G006720	Leucine rich repeat protein	down	1089	CmoCh12G009250
CsGy2G006770	Auxin response factor	down	3327	CmoCh05G007670
CsGy2G006780	Helicase	down	3021	CmoCh17G004490
CsGy2G006820	cytochrome P450 CYP73A100-like	down	1830	CmoCh05G007700
CsGy2G006840	Cytochrome P450	down	1596	CmoCh05G007700
CsGy2G006850	senescence-associated family protein%2C putative (DUF581)	down	705	CmoCh12G009320
CsGy2G006990	prefoldin subunit 1	down	390	CmoCh05G007760
CsGy2G007020	serine/threonine-protein kinase HT1-like	down	1242	CmoCh05G007770
CsGy2G007030	Ethylene receptor 1	down	2223	CmoCh05G007780
CsGy2G007040	Glycine--tRNA ligase 1	down	2190	CmoCh05G007790
CsGy2G007050	conserved oligomeric Golgi complex subunit 1	down	3174	CmoCh12G009400
CsGy2G007180	Stromal processing peptidase, chloroplastic	down	3813	CmoCh12G009430
CsGy2G007230	2-alkenal reductase (NADP(+)-dependent)	down	1032	CmoCh12G009450
CsGy2G007240	sister chromatid cohesion 1 protein 4 isoform X1	down	3468	CmoCh05G007880
CsGy2G007250	LETM1 and EF-hand domain-containing protein 1, mitochondrial	down	2304	CmoCh05G007900
CsGy2G007390	ABC transporter B family member 4-like	both	3897	CmoCh05G007960
CsGy2G007430	GDT1-like protein 3	down	894	CmoCh05G007980
CsGy2G007480	cleavage and polyadenylation specificity factor subunit 1-like	down	4359	CmoCh19G003860
CsGy2G007500	putative lysine-specific demethylase JMJ16	down	3708	CmoCh12G009620
CsGy2G007520	probable sodium-coupled neutral amino acid transporter 6	down	1389	CmoCh14G011720
CsGy2G007560	serine/threonine protein phosphatase 2A regulatory subunit B''beta-like	down	1722	CmoCh12G009650
CsGy2G007670	Peroxisome biogenesis protein 12	down	1182	CmoCh05G008080
CsGy2G007700	Transcription elongation factor spt6	down	4749	CmoCh05G008110
CsGy2G007770	protein CHROMATIN REMODELING 20 isoform X2	down	204	CmoCh12G009780
CsGy2G007880	Ammonium transporter	down	1536	CmoCh12G009850
CsGy2G007890	eIF-2-alpha kinase activator GCN1-like	down	7512	CmoCh12G009860
CsGy2G008120	chromatin assembly factor 1 subunit FAS1 isoform X1	down	2739	CmoCh12G010010
CsGy2G008210	Protein pelota homolog	down	1284	CmoCh05G008420
CsGy2G008330	pentatricopeptide repeat-containing protein At3g02650, mitochondrial	down	1818	CmoCh11G008870
CsGy2G008370	basic leucine zipper and W2 domain-containing protein 2-like	both	1236	CmoCh05G008540
CsGy2G008380	60S ribosomal protein L38	down	276	CmoCh05G008550
CsGy2G008400	T-complex protein 1 subunit alpha	down	1596	CmoCh01G005210
CsGy2G008420	probable protein phosphatase 2C 33	both	1704	CmoCh05G008590
CsGy2G008430	aspartic proteinase-like protein 2	down	1449	CmoCh01G005180
CsGy2G008440	glutamine--fructose-6-phosphate aminotransferase [isomerizing] 2	down	2076	CmoCh05G008610
CsGy2G008660	S-adenosyl-L-methionine-dependent methyltransferases superfamily protein	both	1161	CmoCh05G008710
CsGy2G008770	ribulose-1,5 bisphosphate carboxylase/oxygenase large subunit N-methyltransferase, chloroplastic	down	2670	CmoCh05G008770
CsGy2G008800	Phospholipid-transporting ATPase	down	3612	CmoCh15G015000
CsGy2G008840	eukaryotic translation initiation factor 4G-like isoform X1	down	5664	CmoCh17G000730
CsGy2G008890	protein SCAI isoform X1	down	1728	CmoCh17G000750
CsGy2G008970	60S ribosomal protein L37a	down	279	CmoCh17G000790
CsGy2G008990	Casein kinase II subunit beta	down	888	CmoCh17G000810
CsGy2G009010	TBC1 domain family member 13	down	1341	CmoCh08G009770
CsGy2G009030	probable methionine--tRNA ligase	down	2415	CmoCh08G009760
CsGy2G009090	loricrin-like protein	both	1917	CmoCh15G015260
CsGy2G009110	Chaperone DnaK	down	2124	CmoCh15G015240
CsGy2G009190	RAP domain-containing protein	down	2016	CmoCh15G015170
CsGy2G009210	Guanosine nucleotide diphosphate dissociation inhibitor	both	1335	CmoCh15G015150
CsGy2G009220	vacuolar protein sorting-associated protein 9A-like	down	1521	CmoCh04G024240
CsGy2G009230	Cysteine protease	down	1452	CmoCh15G015140
CsGy2G009240	Pyrimidine-specific ribonucleoside hydrolase RihA	down	966	CmoCh04G021250
CsGy2G009250	3-ketoacyl-CoA thiolase	down	1386	CmoCh17G001170
CsGy2G009280	Non-lysosomal glucosylceramidase	down	2853	CmoCh08G010020
CsGy2G009310	cyclin-dependent kinase inhibitor 5-like	down	786	CmoCh17G001130
CsGy2G009330	26S proteasome non-ATPase regulatory subunit 1 homolog A	down	3009	CmoCh08G010000
CsGy2G009340	60S ribosomal protein L13a-4	down	621	CmoCh08G009990
CsGy2G009400	small EDRK-rich factor 2-like	down	219	CmoCh17G001000
CsGy2G009450	Elongation factor 1-alpha	down	1344	CmoCh17G001050
CsGy2G009460	UBX domain-containing protein 1	down	1236	CmoCh08G009330
CsGy2G009490	Adenosylhomocysteinase	both	1458	CmoCh17G000960
CsGy2G009510	Serine hydroxymethyltransferase	down	1416	CmoCh17G000940
CsGy2G009520	UDP-glucuronate 4-epimerase 6	down	1392	CmoCh08G009680
CsGy2G009580	Unknown Protein	down	396	CmoCh14G000370
CsGy2G009590	Histone-lysine N-methyltransferase	down	1254	CmoCh15G015090
CsGy2G009600	Methylenetetrahydrofolate reductase	down	2121	CmoCh15G015100
CsGy2G009610	nuclear pore complex protein NUP160 isoform X3	down	3297	CmoCh15G015070
CsGy2G009650	SNARE-interacting protein KEULE isoform X1	down	2211	CmoCh15G015110
CsGy2G009690	Late-embryogenesis abundant protein 2	down	951	CmoCh04G020870
CsGy2G009950	Transducin family protein / WD-40 repeat family protein isoform 1	both	2271	CmoCh08G010170
CsGy2G009970	BLISTER	down	2469	CmoCh17G001270
CsGy2G009980	NADH dehydrogenase [ubiquinone] 1 alpha subcomplex subunit 13-B	down	432	CmoCh08G010200
CsGy2G009990	60 kDa chaperonin 1	down	1728	CmoCh08G010210
CsGy2G010000	protein transport protein Sec24-like At4g32640	down	3291	CmoCh17G001300
CsGy2G010020	surfeit locus protein 6-like	down	1104	CmoCh17G001310
CsGy2G010050	Aspartyl/glutamyl-tRNA(Asn/Gln) amidotransferase subunit B	down	1533	CmoCh17G001340
CsGy2G010120	50S ribosomal protein L14	both	423	CmoCh02G017660
CsGy2G010140	eukaryotic translation initiation factor-like	down	612	CmoCh17G001440
CsGy2G010170	heterogeneous nuclear ribonucleoprotein 1-like	down	1689	CmoCh08G010370
CsGy2G010290	peroxisomal membrane protein PMP22	down	552	CmoCh17G001510
CsGy2G010300	kinesin-like protein KIF22	down	2916	CmoCh17G001520
CsGy2G010320	COP1-interacting protein-like protein	down	3912	CmoCh17G001540
CsGy2G010340	probable serine/threonine protein phosphatase 2A regulatory subunit B''delta	down	1620	CmoCh17G001560
CsGy2G010350	Casein kinase 1-like protein 11	down	1392	CmoCh08G010530
CsGy2G010360	Kinase family protein	down	1656	CmoCh08G010540
CsGy2G010370	S-adenosyl-L-methionine-dependent methyltransferases superfamily protein	both	1845	CmoCh17G001580
CsGy2G010390	Malate dehydrogenase	down	2571	CmoCh17G001600
CsGy2G010460	ethylene-responsive transcription factor 1B-like	down	687	CmoCh08G010620
CsGy2G010540	Nicotiana HR lesion-inducing family protein	down	474	CmoCh08G010690
CsGy2G010640	30S ribosomal protein S19	down	462	CmoCh17G001750
CsGy2G010780	Magnesium transporter MRS2-2	down	1182	CmoCh17G001830
CsGy2G010810	Auxin-responsive protein	down	771	CmoCh06G009490
CsGy2G010830	acylamino-acid-releasing enzyme	down	2313	CmoCh17G001890
CsGy2G010910	Pyruvate kinase	down	1776	CmoCh17G001930
CsGy2G010980	1,2-dihydroxy-3-keto-5-methylthiopentene dioxygenase	down	564	CmoCh17G001990
CsGy2G011080	Tetratricopeptide repeat-containing family protein	down	996	CmoCh17G002080
CsGy2G011090	40S ribosomal protein S3a	down	783	CmoCh17G002090
CsGy2G011450	ETO1-like protein 1	down	2673	CmoCh19G000200
CsGy2G011500	WAT1-related protein	down	1089	CmoCh04G024630
CsGy2G011590	probable carboxylesterase 12	down	912	CmoCh20G009000
CsGy2G011610	polyadenylate-binding protein RBP47	down	1065	CmoCh02G004520
CsGy2G011620	polyadenylate-binding protein RBP47	down	294	CmoCh02G004500
CsGy2G011740	N-acetyl-gamma-glutamyl-phosphate reductase	down	1305	CmoCh02G004380
CsGy2G011820	B3 domain-containing transcription factor VRN1-like	down	1239	CmoCh20G008910
CsGy2G011830	B3 domain-containing transcription factor VRN1-like	down	1254	CmoCh20G008900
CsGy2G011840	serine/threonine-protein kinase SMG1-like	down	11388	CmoCh20G008890
CsGy2G011850	Guanine nucleotide binding protein (G-protein), alpha subunit	both	2703	CmoCh02G004280
CsGy2G011920	Dolichyl-diphosphooligosaccharide--protein glycosyltransferase 48 kDa subunit	down	1281	CmoCh02G004240
CsGy2G012070	ATP-dependent Clp protease proteolytic subunit	down	825	CmoCh02G004130
CsGy2G012130	Coatomer subunit gamma	down	2718	CmoCh02G004090
CsGy2G012150	Adenylyl cyclase-associated protein	down	1629	CmoCh20G008630
CsGy2G012160	probable LRR receptor-like serine/threonine-protein kinase At2g16250	down	2691	CmoCh20G008620
CsGy2G012300	isoflavone reductase homolog	down	927	CmoCh02G003990
CsGy2G012310	Ribosomal RNA large subunit methyltransferase E	down	2526	CmoCh20G008540
CsGy2G012320	Protein RER1	down	585	CmoCh02G003970
CsGy2G012410	Diaminopimelate decarboxylase 2	down	1359	CmoCh20G008440
CsGy2G012440	phosphatidylinositol/phosphatidylcholine transfer protein SFH8-like	down	1860	CmoCh20G008420
CsGy2G012470	chaperone protein dnaJ 10-like	down	1137	CmoCh20G008400
CsGy2G012500	transmembrane protein	down	507	CmoCh08G008950
CsGy2G012560	BEL1-like homeodomain protein 7	down	2046	CmoCh20G008340
CsGy2G012580	zinc finger CCHC domain-containing protein 10	down	795	CmoCh17G003550
CsGy2G012610	Cysteine proteinase Cathepsin F	both	1134	CmoCh20G008280
CsGy2G012620	Coatomer subunit alpha-1	down	3660	CmoCh20G008260
CsGy2G012630	Coatomer subunit alpha-1	down	3660	CmoCh20G008260
CsGy2G012720	squalene synthase-like	down	1260	CmoCh02G003700
CsGy2G012730	SH3 domain-containing protein 2	down	1014	CmoCh02G003690
CsGy2G012860	Arginine decarboxylase	down	2154	CmoCh20G008120
CsGy2G012880	Glutamine--fructose-6-phosphate aminotransferase [isomerizing]	down	1734	CmoCh20G008100
CsGy2G013080	Triosephosphate isomerase	down	1155	CmoCh20G007700
CsGy2G013100	Protein XAP5 CIRCADIAN TIMEKEEPER	down	978	CmoCh20G007690
CsGy2G013110	translocon-associated protein subunit alpha	down	783	CmoCh02G003220
CsGy2G013140	Eukaryotic translation initiation factor 1A	down	573	CmoCh14G015100
CsGy2G013160	eukaryotic translation initiation factor 4B3-like	down	1344	CmoCh02G003190
CsGy2G013280	protein NUCLEAR FUSION DEFECTIVE 4	both	1623	CmoCh02G002450
CsGy2G013390	Senescence/dehydration-associated protein-like protein	down	1287	CmoCh02G002510
CsGy2G013420	E3 ubiquitin-protein ligase UPL3	down	5679	CmoCh20G007500
CsGy2G013490	Nickel/cobalt transporter, high-affinity	down	1134	CmoCh02G002590
CsGy2G013510	pre-mRNA-splicing factor syf2	down	948	CmoCh20G007430
CsGy2G013550	probable ubiquitin-conjugating enzyme E2 23	down	3432	CmoCh20G007400
CsGy2G013580	probable protein phosphatase 2C 60	down	1194	CmoCh20G007370
CsGy2G013680	glutamine--tRNA ligase-like	down	2319	CmoCh15G009550
CsGy2G013800	filament-like plant protein 7	down	3267	CmoCh20G010140
CsGy2G013890	DNA polymerase	down	4698	CmoCh02G005250
CsGy2G013980	RING-type E3 ubiquitin transferase	down	2934	CmoCh20G009990
CsGy2G014000	Zeaxanthin epoxidase, chloroplastic	down	1998	CmoCh02G005580
CsGy2G014020	CLK4-associating serine/arginine rich protein-like	down	1686	CmoCh02G005560
CsGy2G014060	red chlorophyll catabolite reductase-like	down	969	CmoCh02G005540
CsGy2G014100	60S ribosomal protein L26-1-like	down	441	CmoCh02G005490
CsGy2G014110	mitochondrial outer membrane protein porin 2	down	831	CmoCh02G005480
CsGy2G014140	Transducin/WD40 repeat-like superfamily protein isoform 1	down	4845	CmoCh02G005870
CsGy2G014210	centrin2	down	507	CmoCh20G011860
CsGy2G014270	serine/threonine-protein kinase SRK2I	down	1092	CmoCh02G005620
CsGy2G014280	protein DA1-related 1-like isoform X1	down	1668	CmoCh20G011820
CsGy2G014380	Thioredoxin-like protein YLS8	both	510	CmoCh20G011790
CsGy2G014570	NASP-related protein sim3	down	1449	CmoCh20G011750
CsGy2G014920	upstream activation factor subunit spp27-like	down	1341	CmoCh02G006150
CsGy2G014940	50S ribosomal protein L25	down	1149	CmoCh20G011550
CsGy2G015050	Geranylgeranyl pyrophosphate synthase	down	951	CmoCh20G011480
CsGy2G015080	UPF0496 protein At2g18630-like isoform X1	down	1278	CmoCh20G011460
CsGy2G015120	Shikimate kinase	down	801	CmoCh20G011430
CsGy2G015140	UBP1-associated protein 2A	down	1503	CmoCh20G011390
CsGy2G015230	Shikimate dehydrogenase (NADP(+))	down	1896	CmoCh02G005960
CsGy2G015260	26S proteasome non-ATPase regulatory subunit 12 homolog A	down	1329	CmoCh02G005950
CsGy2G015300	terpene synthase 10-like	down	2640	CmoCh20G011260
CsGy2G015370	golgin candidate 5	down	2883	CmoCh02G005940
CsGy2G015420	Cinnamyl alcohol dehydrogenase-like protein	down	3963	CmoCh20G010890
CsGy2G015460	Zonadhesin	down	1014	CmoCh20G010850
CsGy2G015490	BolA protein	down	285	CmoCh20G010810
CsGy2G015500	Actin-7	both	1134	CmoCh02G006200
CsGy2G015800	Ras-related protein Rab-18	down	630	CmoCh02G006400
CsGy2G015840	ABC transporter G family member 5	down	1896	CmoCh20G010610
CsGy2G015880	60S ribosomal protein L10	both	663	CmoCh20G010580
CsGy2G015950	Eukaryotic translation initiation factor 6	down	738	CmoCh20G010530
CsGy2G015960	hypothetical protein	down	2607	CmoCh14G019790
CsGy2G015980	Calcium-dependent protein kinase 24	down	1512	CmoCh20G010450
CsGy2G016010	protein SUPPRESSOR OF GENE SILENCING 3	down	2010	CmoCh20G010470
CsGy2G016090	trafficking protein particle complex subunit 2-like	both	240	CmoCh02G000010
CsGy2G016110	NAC domain-containing protein 2	down	438	CmoCh02G000020
CsGy2G016120	probable glucan 1,3-alpha-glucosidase	down	2754	CmoCh02G000050
CsGy2G016160	60S ribosomal protein L34	down	363	CmoCh13G002790
CsGy2G016270	Pectate lyase	down	1122	CmoCh15G005080
CsGy2G016290	protein RNA-directed DNA methylation 3	down	4884	CmoCh15G005090
CsGy2G016450	endoplasmic reticulum-Golgi intermediate compartment protein 3-like	down	1161	CmoCh12G001170
CsGy2G016460	ethylene-responsive transcription factor RAP2-4-like	down	1089	CmoCh05G005110
CsGy2G016480	Transducin/WD40 repeat-like superfamily protein	both	1542	CmoCh12G001160
CsGy2G016500	Periplasmic beta-glucosidase	both	2352	CmoCh05G005090
CsGy2G016550	Eukaryotic translation initiation factor 5	down	1335	CmoCh05G005050
CsGy2G016680	serine/arginine-rich splicing factor-like protein%2C putative	down	759	CmoCh05G005200
CsGy2G016710	Rac-like GTP-binding protein 5	down	690	CmoCh12G003500
CsGy2G016780	UTP--glucose-1-phosphate uridylyltransferase-like isoform X1	down	1992	CmoCh12G003430
CsGy2G016790	SKP1-like protein 1B	down	474	CmoCh12G003410
CsGy2G016970	Polygalacturonase-1 non-catalytic subunit beta	down	1872	CmoCh05G000100
CsGy2G016990	Nucleic acid-binding%2C OB-fold-like protein	down	540	CmoCh12G000060
CsGy2G017020	ADP-ribosylation factor 1	down	816	CmoCh05G000180
CsGy2G017030	Phosphatidylinositol 3-/4-kinase	down	2445	CmoCh05G000190
CsGy2G017150	Succinate--CoA ligase [ADP-forming] subunit beta	both	1272	CmoCh05G000320
CsGy2G017380	Alpha-galactosidase	down	1758	CmoCh12G000290
CsGy2G017450	T-complex protein 1 subunit epsilon	both	1608	CmoCh05G000610
CsGy2G017480	COP1-interacting protein 4.1	down	3435	CmoCh05G000660
CsGy2G017500	very-long-chain 3-oxoacyl-CoA reductase 1	down	1758	CmoCh05G000670
CsGy2G017600	Serine/threonine protein phosphatase 2A regulatory subunit	down	1578	CmoCh12G000390
CsGy2G017660	trihelix transcription factor GT-1	down	1194	CmoCh12G000420
CsGy2G017700	3-oxoacyl-[acyl-carrier-protein] reductase 4	down	990	CmoCh12G000440
CsGy2G017720	RUN/FYVE domain protein	down	3507	CmoCh05G000800
CsGy2G017730	cyclin-dependent kinase G-2 isoform X1	down	2334	CmoCh05G000820
CsGy2G017740	zinc finger CONSTANS-like protein (DUF3537)	down	1377	CmoCh05G000840
CsGy2G017760	Nucleolar GTP-binding protein 1	down	2061	CmoCh12G000480
CsGy2G017770	RING-type E3 ubiquitin transferase	down	2337	CmoCh05G000890
CsGy2G017790	Acyl-[acyl-carrier-protein] desaturase, chloroplastic	down	1212	CmoCh05G000900
CsGy2G017920	Glycine dehydrogenase (decarboxylating)	down	3144	CmoCh05G001030
CsGy2G017950	Glutathione-regulated potassium-efflux system protein	down	1761	CmoCh05G001060
CsGy2G018000	Uncharacterized protein	down	219
CsGy2G018010	Ferrochelatase	down	1473	CmoCh05G001100
CsGy2G018020	far upstream element-binding protein 1	both	2265	CmoCh05G001090
CsGy2G018030	Vacuolar processing enzyme	both	1482	CmoCh05G001110
CsGy2G018050	UPF0587 protein C1orf123 homolog	down	501	CmoCh12G005660
CsGy2G018070	protein EARLY FLOWERING 3	down	2151	CmoCh05G001150
CsGy2G018090	clathrin interactor EPSIN 1	down	2202	CmoCh05G001170
CsGy2G018180	probable xyloglucan glycosyltransferase 12	both	2109	CmoCh12G005510
CsGy2G018380	A-kinase anchor protein 17A	down	1755	CmoCh05G001380
CsGy2G018390	F-box protein At3g12350	up	1398	CmoCh05G001360
CsGy2G018430	DNA excision repair protein ERCC-8-like isoform X2	down	1422	CmoCh12G005390
CsGy2G018460	ARM repeat superfamily protein	down	1059	CmoCh12G005370
CsGy2G018490	Adenine phosphoribosyltransferase 1 family protein	down	1014	CmoCh05G001470
CsGy2G018500	PXMP2/4 family protein 4	down	756	CmoCh05G001500
CsGy2G018520	Casein kinase 2	down	1113	CmoCh12G005280
CsGy2G018570	glutamyl-tRNA (Gln) amidotransferase subunit A (DUF620)	down	1401	CmoCh05G001540
CsGy2G018680	MYB transcription factor	down	873	CmoCh05G001630
CsGy2G018780	Leucine-rich repeat (LRR) family protein	down	1317	CmoCh05G001650
CsGy2G018820	probable E3 ubiquitin-protein ligase HIP1	both	2142	CmoCh12G005030
CsGy2G018850	Mitochondrial carrier protein	both	2481	CmoCh08G005230
CsGy2G018860	Late embryogenesis abundant protein, LEA-14	down	1101	CmoCh05G001740
CsGy2G018910	ABSCISIC ACID-INSENSITIVE 5-like protein 5	down	1236	CmoCh05G001790
CsGy2G019240	succinate dehydrogenase subunit 5, mitochondrial	down	792	CmoCh05G001960
CsGy2G019310	polyadenylate-binding protein RBP47-like	down	1251	CmoCh12G004590
CsGy2G019360	Serine/threonine-protein kinase 10	down	2697	CmoCh12G004550
CsGy2G019490	allene oxide synthase 1, chloroplastic	down	1599	CmoCh05G002230
CsGy2G019500	protein DA1 isoform X1	down	3030	CmoCh12G004430
CsGy2G019530	E3 ubiquitin-protein ligase RNF185-like	down	825	CmoCh12G004420
CsGy2G019710	GYF domain-containing protein	down	5649	CmoCh05G002410
CsGy2G019730	Glucose-6-phosphate isomerase	down	1722	CmoCh12G004270
CsGy2G019740	Erythronate-4-phosphate dehydrogenase family protein	down	948	CmoCh05G002430
CsGy2G019760	3-ketoacyl-CoA synthase	down	1545	CmoCh12G004250
CsGy2G019900	Protein RER1	both	570	CmoCh05G002560
CsGy2G019970	pentatricopeptide (PPR) repeat-containing protein	down	2154	CmoCh05G002600
CsGy2G019980	Gamma carbonic anhydrase 1, mitochondrial	down	822	CmoCh16G006810
CsGy2G020000	Proteasome subunit alpha type	down	846	CmoCh05G002630
CsGy2G020090	26S proteasome regulatory subunit S10B homolog B	down	1197	CmoCh12G011550
CsGy2G020180	Thioredoxin	down	372	CmoCh05G002780
CsGy2G020320	B-box zinc finger protein 20-like	down	1068	CmoCh12G003800
CsGy2G020390	probable 1-acylglycerol-3-phosphate O-acyltransferase	down	1221	CmoCh12G003760
CsGy2G020400	V-type proton ATPase proteolipid subunit	down	498	CmoCh12G003750
CsGy2G020410	V-type proton ATPase 16 kDa proteolipid subunit	down	486	CmoCh12G003750
CsGy2G020420	lysine-specific histone demethylase 1 homolog 3	both	5841	CmoCh05G002950
CsGy2G020450	protein BASIC PENTACYSTEINE6	down	1017	CmoCh12G003690
CsGy2G020470	zinc finger CCCH domain-containing protein 6	down	1326	CmoCh05G002990
CsGy2G020500	Diphthine synthase	down	861	CmoCh05G003020
CsGy2G020620	Tubulin beta chain	down	1350	CmoCh05G003120
CsGy2G020670	Chaperone protein HtpG	both	2487	CmoCh05G003160
CsGy2G020680	synaptotagmin-2	down	1620	CmoCh12G003520
CsGy2G020780	5'-adenylylsulfate reductase-like 4	down	966	CmoCh12G001230
CsGy2G020840	protein EXORDIUM-like	both	951	CmoCh05G005300
CsGy2G020860	Phospho-2-dehydro-3-deoxyheptonate aldolase	down	1629	CmoCh12G001270
CsGy2G020880	40S ribosomal protein S6	both	750	CmoCh05G005330
CsGy2G020890	general regulatory factor 5	down	786	CmoCh12G001290
CsGy2G020920	alcohol dehydrogenase-like 2 isoform X2	down	1674	CmoCh05G010180
CsGy2G020930	Histone H3.3	down	411	CmoCh12G001310
CsGy2G020940	O-fucosyltransferase family protein	down	1608	CmoCh12G001320
CsGy2G021120	dihydrofolate reductase-like	down	750	CmoCh05G005530
CsGy2G021160	transcription factor bHLH143-like isoform X1	up	1578	CmoCh12G001700
CsGy2G021220	E3 ubiquitin-protein ligase UPL2-like isoform X1	down	10833	CmoCh05G005590
CsGy2G021230	Cox19-like CHCH family protein	down	435	CmoCh05G005590
CsGy2G021260	protein SABRE isoform X1	down	6717	CmoCh05G005600
CsGy2G021280	GATA transcription factor 25	down	2733	CmoCh05G005610
CsGy2G021300	double-stranded RNA-binding protein 1 isoform X1	down	1056	CmoCh05G005640
CsGy2G021320	Homeodomain-like superfamily protein	down	1980	CmoCh05G005650
CsGy2G021330	Uncharacterized protein	down	228	CmoCh16G003570
CsGy2G021380	probable ubiquitin-like-specific protease 2B isoform X1	down	2712	CmoCh05G005740
CsGy2G021420	ubiquitin carboxyl-terminal hydrolase 16-like isoform X1	down	3342	CmoCh05G005770
CsGy2G021440	aspartyl protease AED3	down	1311	CmoCh05G005790
CsGy2G021480	rho GTPase-activating protein REN1	down	2940	CmoCh05G005810
CsGy2G021500	Glucose-6-phosphate isomerase	down	1875	CmoCh12G001450
CsGy2G021520	general regulatory factor 8	down	759	CmoCh05G005850
CsGy2G021540	Serine hydroxymethyltransferase	down	1482	CmoCh12G001430
CsGy2G021610	Auxin-responsive protein	down	1242	CmoCh12G001340
CsGy2G021630	Glutamyl-tRNA reductase	down	1659	CmoCh05G005930
CsGy2G021690	Poly [ADP-ribose] polymerase	both	1398	CmoCh12G001850
CsGy2G021750	ephrin type-B receptor	down	4341	CmoCh05G006000
CsGy2G021770	oxidative stress 3	down	480	CmoCh05G006030
CsGy2G021780	Poly(A) polymerase beta	down	2256	CmoCh05G006050
CsGy2G021820	protein cereblon	down	1641	CmoCh12G001950
CsGy2G021840	30S ribosomal protein S7	both	624	CmoCh11G012050
CsGy2G021880	monoglyceride lipase	down	1161	CmoCh05G006110
CsGy2G021960	nuclear pore complex protein NUP85	down	2163	CmoCh12G002010
CsGy2G021970	elongation factor Ts (DUF810)	up	1422	CmoCh12G002030
CsGy2G021980	Putative transcriptional regulatory protein	down	963	CmoCh05G006170
CsGy2G022060	aquaporin TIP4-1	down	744	CmoCh12G002100
CsGy2G022100	tocopherol cyclase, chloroplastic	down	1578	CmoCh12G002110
CsGy2G022110	ER membrane protein complex subunit 1	down	2958	CmoCh12G002120
CsGy2G022140	target of Myb protein 1	down	2094	CmoCh05G006260
CsGy2G022350	Proteasome subunit beta type	down	522	CmoCh05G006420
CsGy2G022480	dentin sialophosphoprotein-like isoform X1	down	1650	CmoCh05G006550
CsGy2G022530	COP9 signalosome complex subunit 5b-like	down	1098	CmoCh05G006580
CsGy2G022540	E3 ubiquitin-protein ligase%2C putative (DUF1644)	down	885	CmoCh12G002400
CsGy2G022650	Pentatricopeptide repeat-containing protein At5g24830	down	1902	CmoCh12G002350
CsGy2G022660	Ubiquitin carboxyl-terminal hydrolase 26	down	3171	CmoCh05G006650
CsGy2G022680	Pre-mRNA-splicing factor CWC21	both	2721	CmoCh12G002330
CsGy2G022840	LOW QUALITY PROTEIN: transcriptional corepressor LEUNIG	down	2685	CmoCh05G006860
CsGy2G022990	choice-of-anchor C domain protein%2C putative (Protein of unknown function%2C DUF642)	down	1107	CmoCh05G004160
CsGy2G023000	GTP-binding nuclear protein	down	549	CmoCh05G004150
CsGy2G023020	Peptidyl-prolyl cis-trans isomerase D	down	2355	CmoCh12G002760
CsGy2G023160	tail fiber	down	648	CmoCh12G002780
CsGy2G023220	Probable sugar phosphate/phosphate translocator At5g25400	down	1035	CmoCh12G002830
CsGy2G023240	ATP-dependent RNA helicase	both	1284	CmoCh05G003860
CsGy2G023250	RNA-dependent RNA polymerase	down	3594	CmoCh05G003850
CsGy2G023290	EIN3-binding F-box protein 1	down	1941	CmoCh05G003830
CsGy2G023310	EEIG1/EHBP1 protein amino-terminal domain protein	down	1734	CmoCh05G003820
CsGy2G023440	Hexosyltransferase	down	1041	CmoCh05G003760
CsGy2G023460	40S ribosomal protein S11	down	480	CmoCh05G003730
CsGy2G023480	Hydroxyproline O-arabinosyltransferase 1	down	816	CmoCh05G003700
CsGy2G023510	hypothetical protein	down	1071	CmoCh05G003670
CsGy2G023530	Aspartate aminotransferase	down	1533	CmoCh12G003060
CsGy2G023570	hypothetical protein (DUF868)	down	903	CmoCh12G003090
CsGy2G023660	Sister chromatid cohesion protein PDS5 homolog B-B	down	2334	CmoCh12G003160
CsGy2G023740	U2 snRNP-associated SURP motif-containing protein isoform X2	down	2898	CmoCh05G003480
CsGy2G023820	zinc finger CCCH domain-containing protein 22	down	1494	CmoCh12G003240
CsGy2G023850	protein ENHANCED DISEASE RESISTANCE 2-like	down	906	CmoCh12G003260
CsGy2G023880	CONSTANS-like protein	both	1014	CmoCh05G003400
CsGy2G024000	RAP release 2%2C galactose-binding-like domain protein%2C putative (DUF1997)	down	825	CmoCh15G005020
CsGy2G024030	UDP-Glycosyltransferase superfamily protein isoform 1	down	3150	CmoCh15G005000
CsGy2G024040	SEC12-like protein 1	down	1062	CmoCh04G026570
CsGy2G024150	Unknown Protein	down	222
CsGy2G024270	putative 12-oxophytodienoate reductase 11	down	1131	CmoCh04G031560
CsGy2G024280	WD-40 repeat protein	down	1512	CmoCh15G000060
CsGy2G024420	Formate-dependent phosphoribosylglycinamide formyltransferase	down	1869	CmoCh04G031470
CsGy2G024440	50S ribosomal protein L14	down	501	CmoCh07G000920
CsGy2G024450	Actin-binding LIM protein 1, putative	down	1092	CmoCh04G031430
CsGy2G024460	Leucine-rich repeat (LRR) family protein	down	1416	CmoCh04G031440
CsGy2G024470	Galactose-binding protein isoform 1	down	1737	CmoCh15G000200
CsGy2G024490	dynamin-2A-like	down	2832	CmoCh15G000210
CsGy2G024540	E3 ubiquitin-protein ligase	down	555	CmoCh15G000250
CsGy2G024740	Protein disulfide-isomerase 5-2	down	2697	CmoCh04G031260
CsGy2G024850	regulation of nuclear pre-mRNA domain-containing protein 1A-like isoform X2	down	1587	CmoCh04G031190
CsGy2G024860	Probable metal-nicotianamine transporter YSL7	down	2121	CmoCh04G031180
CsGy2G024940	probable splicing factor 3A subunit 1	down	651	CmoCh20G010440
CsGy2G024980	lisH domain and HEAT repeat-containing protein KIAA1468 homolog	down	3507	CmoCh15G000570
CsGy2G025040	lipid phosphate phosphatase 2-like isoform X1	down	1149	CmoCh04G031080
CsGy2G025250	50S ribosomal protein L27	down	552	CmoCh04G030930
CsGy2G025290	Chloride channel protein	down	2370	CmoCh15G000810
CsGy2G025330	Ribulose-phosphate 3-epimerase	down	717	CmoCh15G000830
CsGy2G025390	TBC1 domain family member 2A	down	1188	CmoCh02G002170
CsGy2G025590	Glutaredoxin	down	453	CmoCh20G006540
CsGy2G025660	Ras-related protein rab-11.1	down	654	CmoCh20G006510
CsGy2G025790	cellulose synthase-like protein H1	down	2241	CmoCh20G006380
CsGy2G025910	DNA repair protein RAD16	down	2709	CmoCh20G006310
CsGy2G026190	transcription factor ILR3-like	down	717	CmoCh20G006060
CsGy2G026310	mitochondrial import receptor subunit TOM7-1-like	down	264	CmoCh10G003780
CsGy2G026320	tetratricopeptide repeat protein 27 homolog	down	2604	CmoCh11G003370
CsGy2G026350	Cytochrome P450	down	1530	CmoCh02G005160
CsGy2G026470	F-box protein SKIP2	down	1587	CmoCh20G009790
CsGy2G026480	probable WRKY transcription factor 15 isoform X2	down	882	CmoCh20G009780
CsGy2G026490	tRNA-dihydrouridine synthase, putative	down	1281	CmoCh20G009770
CsGy2G026500	probable 2-oxoglutarate-dependent dioxygenase At3g49630	down	1017	CmoCh02G005020
CsGy2G026670	benzyl alcohol O-benzoyltransferase-like	down	1380	CmoCh02G004930
CsGy2G026710	RNA polymerase sigma factor sigA	down	1527	CmoCh20G009620
CsGy2G026760	Regulator of chromosome condensation, RCC1	down	3489	CmoCh03G002450
CsGy2G026770	binding partner of ACD11 1-like	down	819	CmoCh03G002430
CsGy2G026810	30S ribosomal protein S5, putative	down	1431	CmoCh20G009580
CsGy2G026860	NADH dehydrogenase [ubiquinone] iron-sulfur protein 6, mitochondrial	down	312	CmoCh20G009520
CsGy2G026870	ATP-dependent zinc metalloprotease FtsH	down	1917	CmoCh20G009510
CsGy2G026920	probable cadmium/zinc-transporting ATPase HMA1, chloroplastic	down	2385	CmoCh02G004770
CsGy2G026970	nuclear pore complex protein NUP98A-like	down	3135	CmoCh20G009440
CsGy2G026980	cellulose synthase-like protein D3	down	3441	CmoCh02G004730
CsGy2G026990	cellulose synthase-like protein D3	both	3513	CmoCh20G009430
CsGy2G027000	ABC transporter G family member 40	down	4101	CmoCh20G009420
CsGy2G027050	glutamine-rich protein 23	down	2694	CmoCh16G008260
CsGy2G027140	Cytochrome P450, putative	down	1536	CmoCh20G009330
CsGy2G027150	peptidyl-tRNA hydrolase 2, mitochondrial-like	down	618	CmoCh02G004710
CsGy2G027240	S-norcoclaurine synthase 2-like	down	474	CmoCh20G009210
CsGy2G027390	WEB family protein At3g02930, chloroplastic	up	2835	CmoCh20G009100
CsGy3G000020	histone acetyltransferase HAC1	down	4845	CmoCh16G013480
CsGy3G000030	Pectinesterase	down	1776	CmoCh06G001660
CsGy3G000060	AT-rich interactive domain-containing protein 3-like	down	2985	CmoCh06G001650
CsGy3G000070	Serine/threonine-protein phosphatase	down	1566	CmoCh16G013420
CsGy3G000090	Thioredoxin reductase	down	1179	CmoCh16G013410
CsGy3G000100	MLO-like protein	down	1506	CmoCh06G001580
CsGy3G000150	hypothetical protein	down	1128	CmoCh06G001550
CsGy3G000160	protein PIN-LIKES 7-like	down	1239	CmoCh06G001560
CsGy3G000230	High mobility group protein	both	441	CmoCh06G001480
CsGy3G000250	Transducin/WD40 repeat-like superfamily protein isoform 2	down	3117	CmoCh16G013250
CsGy3G000290	Ubiquitin-like protein	down	1671	CmoCh06G001420
CsGy3G000310	Phosphoserine aminotransferase	down	1284	CmoCh06G001400
CsGy3G000430	DNA-directed RNA polymerase II subunit 1	both	5574	CmoCh06G001280
CsGy3G000560	F-box protein At4g35930	down	801	CmoCh06G001170
CsGy3G000570	Vacuolar protein sorting-associated protein 35	down	2397	CmoCh16G012950
CsGy3G000590	Putative 3-dehydroquinate synthase	both	1350	CmoCh16G012930
CsGy3G000610	Proteasome subunit alpha type-7	down	801	CmoCh16G012910
CsGy3G000700	Ferredoxin--NADP reductase	down	1164	CmoCh06G005830
CsGy3G000710	Translocase of chloroplast	down	939	CmoCh11G003770
CsGy3G000750	Seven transmembrane receptor	down	1320	CmoCh16G012810
CsGy3G000780	Methionine gamma-lyase	down	1866	CmoCh16G012760
CsGy3G000790	Tetratricopeptide repeat (TPR)-like superfamily protein	down	1653	CmoCh16G012750
CsGy3G000800	Serine/threonine protein kinase	down	2028	CmoCh06G005920
CsGy3G000860	F-box/kelch-repeat protein SKIP25	down	1128	CmoCh16G012670
CsGy3G000870	alpha-glucosidase 2	down	3027	CmoCh16G012660
CsGy3G000910	Acyl-CoA-binding protein	down	270	CmoCh16G012650
CsGy3G000940	50S ribosomal protein L28	down	666	CmoCh16G012630
CsGy3G000990	zinc finger B-box protein	down	1077	CmoCh16G012590
CsGy3G001000	cyclin-dependent kinase F-4-like isoform X1	down	1563	CmoCh06G006110
CsGy3G001040	Enhanced disease resistance 2 isoform 1	down	2184	CmoCh06G006160
CsGy3G001120	Secretory carrier-associated membrane protein	down	810	CmoCh06G006220
CsGy3G001140	26S proteasome non-ATPase regulatory subunit 13 homolog A	down	1182	CmoCh06G006240
CsGy3G001150	Guanine nucleotide-binding protein alpha-2 subunit	down	2595	CmoCh16G012430
CsGy3G001170	DnaJ heat shock amino-terminal domain protein	down	1530	CmoCh06G006290
CsGy3G001190	bZIP transcription factor 16	down	1218	CmoCh06G006330
CsGy3G001240	inactive poly [ADP-ribose] polymerase RCD1-like	down	1842	CmoCh16G012360
CsGy3G001330	binding partner of ACD11 1-like	down	1002	CmoCh06G006420
CsGy3G001340	syntaxin-22	both	825	CmoCh16G012260
CsGy3G001430	PLATZ transcription factor family protein	down	657	CmoCh16G012190
CsGy3G001550	transcription factor MYC2-like	down	1986	CmoCh16G012080
CsGy3G001580	protein HAIKU1-like	down	969	CmoCh16G012060
CsGy3G001600	mitochondrial carnitine/acylcarnitine carrier-like protein	down	894	CmoCh16G012040
CsGy3G001700	MND1-interacting protein 1	down	2367	CmoCh16G011980
CsGy3G001840	type I inositol polyphosphate 5-phosphatase 2-like	down	1935	CmoCh16G011290
CsGy3G001850	probable phenylalanine--tRNA ligase alpha subunit	down	666	CmoCh16G011300
CsGy3G001870	S-adenosyl-L-methionine-dependent methyltransferases superfamily protein	down	1845	CmoCh16G011320
CsGy3G001920	regulator of nonsense transcripts 1 homolog	both	3726	CmoCh16G011370
CsGy3G001940	Lon protease homolog 2, peroxisomal	down	2616	CmoCh16G011390
CsGy3G001960	probable BOI-related E3 ubiquitin-protein ligase 3	down	996	CmoCh16G011410
CsGy3G002030	probable receptor-like protein kinase At5g47070	down	1299	CmoCh06G008510
CsGy3G002090	serine/threonine-protein kinase SAPK3-like	down	1023	CmoCh16G011500
CsGy3G002170	ATP-dependent Clp protease proteolytic subunit	down	915	CmoCh06G008360
CsGy3G002230	50S ribosomal protein L19-1	down	666	CmoCh06G008320
CsGy3G002270	Ras-related protein Rab-1A	down	609	CmoCh06G008300
CsGy3G002340	Ethylene responsive transcription factor 1a	down	840	CmoCh06G008260
CsGy3G002410	homeobox-leucine zipper protein HAT4	down	828	CmoCh16G011730
CsGy3G002450	Myb transcription factor	down	1008	CmoCh16G011760
CsGy3G002510	G2484-1 protein, putative isoform 5	both	6384	CmoCh16G011810
CsGy3G002520	O-fucosyltransferase 29	down	1656	CmoCh06G008100
CsGy3G002620	peroxisome biogenesis protein 19-1-like	down	714	CmoCh16G011880
CsGy3G002640	chaperone protein dnaJ 13	down	1620	CmoCh16G011910
CsGy3G002720	ribosomal protein L20	down	1152	CmoCh16G011960
CsGy3G002860	oxysterol-binding protein-related protein 2A isoform X1	down	2265	CmoCh16G011140
CsGy3G002980	Hsp70-Hsp90 organizing protein 3	both	1734	CmoCh16G011000
CsGy3G003050	40S ribosomal protein S13	down	456	CmoCh16G010930
CsGy3G003060	Calmodulin, putative	both	606	CmoCh06G007780
CsGy3G003200	serine/threonine-protein kinase rio2	down	1431	CmoCh06G007690
CsGy3G003250	SNARE associated Golgi protein family	down	807	CmoCh16G010760
CsGy3G003260	Leucine-rich repeat protein kinase family protein	down	2649	CmoCh06G007600
CsGy3G003300	probable sugar phosphate/phosphate translocator At1g12500	down	1077	CmoCh06G007640
CsGy3G003420	3-hydroxy-3-methylglutaryl coenzyme A synthase	down	1401	CmoCh16G010640
CsGy3G003510	Peroxisomal targeting signal-1 receptor	down	2232	CmoCh06G007350
CsGy3G003540	probable protein phosphatase 2C 6 isoform X1	down	1572	CmoCh16G010530
CsGy3G003660	lysophospholipid acyltransferase 1	down	1395	CmoCh06G007270
CsGy3G003670	F-box protein PP2-A11	down	870	CmoCh16G010480
CsGy3G003700	plant UBX domain-containing protein 8	down	1782	CmoCh16G010460
CsGy3G003770	hapless 8	down	4284	CmoCh06G007210
CsGy3G003920	RNA-binding protein pno1	down	675	CmoCh06G007060
CsGy3G003940	enhancer of mRNA-decapping protein 4	down	4239	CmoCh16G010150
CsGy3G003960	Proteasome activator subunit 4	down	5409	CmoCh16G010130
CsGy3G004060	DEK domain-containing chromatin associated protein	down	2283	CmoCh06G006880
CsGy3G004160	DNA-directed RNA polymerase subunit D	down	1176	CmoCh06G006760
CsGy3G004190	WEB family protein At5g55860	down	2100	CmoCh16G009950
CsGy3G004210	E3 ubiquitin-protein ligase UPL1 isoform X3	down	9930	CmoCh06G006810
CsGy3G004350	protein CWC15 homolog	down	687	CmoCh16G009890
CsGy3G004360	Transducin/WD40 repeat-like superfamily protein	down	1338	CmoCh06G006750
CsGy3G004470	probable serine/threonine-protein kinase WNK11	up	903	CmoCh06G008800
CsGy3G004490	C2 calcium-dependent membrane targeting	both	1188	CmoCh16G009790
CsGy3G004520	mitochondrial import inner membrane translocase subunit TIM22-2	down	564	CmoCh06G006640
CsGy3G004580	Arginine/serine-rich splicing factor 35	down	2973	CmoCh06G008820
CsGy3G004590	Uncharacterized protein	down	288
CsGy3G004600	DNA topoisomerase 1-like	down	2670	CmoCh16G009600
CsGy3G004710	Aspartic proteinase	down	1542	CmoCh16G009550
CsGy3G004820	65-kDa microtubule-associated protein 1	down	1785	CmoCh06G008910
CsGy3G004880	GrpE protein homolog	down	921	CmoCh06G008930
CsGy3G004890	EH domain-containing protein 1	down	1644	CmoCh16G009450
CsGy3G004930	Small ubiquitin-related modifier	down	303	CmoCh20G002530
CsGy3G005160	calcium-dependent protein kinase-like	down	1560	CmoCh04G010320
CsGy3G005240	AT hook motif-containing protein	down	1317	CmoCh16G009000
CsGy3G005250	polyadenylate-binding protein-interacting protein 4-like isoform X2	down	1560	CmoCh04G010180
CsGy3G005340	DNA polymerase I	down	3381	CmoCh16G009030
CsGy3G005570	calcium-binding protein PBP1-like	down	372	CmoCh16G009210
CsGy3G005610	probable NAD(P)H dehydrogenase (Quinone) FQR1-like 1	down	612	CmoCh04G010000
CsGy3G005740	organic cation/carnitine transporter 4-like	down	1554	CmoCh04G009950
CsGy3G005860	G-type lectin S-receptor-like serine/threonine-protein kinase At4g27290	down	2478	CmoCh16G008700
CsGy3G006070	Mpv17/PMP22	down	1341	CmoCh16G008550
CsGy3G006250	Thioredoxin M4	down	693	CmoCh16G008450
CsGy3G006300	Uncharacterized protein	down	405
CsGy3G006310	Coiled-coil domain-containing protein 47	down	1461	CmoCh16G008420
CsGy3G006400	MACPF domain-containing protein At4g24290	down	1947	CmoCh04G009620
CsGy3G006490	transmembrane protein	down	618	CmoCh04G009580
CsGy3G006500	elongation factor 1-gamma-like	down	1233	CmoCh16G008300
CsGy3G006530	phosphoribosylamine--glycine ligase	down	1605	CmoCh16G008270
CsGy3G006580	Putative guanine nucleotide-binding protein-like 3-like	down	1716	CmoCh08G003310
CsGy3G006620	cullin-associated NEDD8-dissociated protein 1	both	2970	CmoCh16G008200
CsGy3G006660	Ribosomal protein L15	down	1329	CmoCh15G011700
CsGy3G006670	Transcription factor, putative	down	3252	CmoCh10G003440
CsGy3G006700	Methionine S-methyltransferase	down	3204	CmoCh16G008170
CsGy3G006730	protein STICHEL	down	3903	CmoCh04G009410
CsGy3G006820	Endoglucanase	down	1869	CmoCh16G008090
CsGy3G006970	cytochrome c1-2, heme protein, mitochondrial	down	924	CmoCh04G009200
CsGy3G007100	Cytochrome P450, putative	down	1779	CmoCh16G007950
CsGy3G007120	General transcription factor IIH subunit 2	down	150	CmoCh01G005670
CsGy3G007150	endoribonuclease Dicer homolog 1	down	2919	CmoCh06G009540
CsGy3G007170	3-oxo-5-alpha-steroid 4-dehydrogenase (DUF1295)	down	975	CmoCh06G009620
CsGy3G007200	Nucleoside diphosphate kinase	down	447	CmoCh06G009630
CsGy3G007230	Kinase family protein	down	2184	CmoCh14G022390
CsGy3G007270	protein mago nashi homolog	down	459	CmoCh11G008540
CsGy3G007350	60S acidic ribosomal protein P1-like	down	342	CmoCh06G009720
CsGy3G007430	CCR4-NOT transcription complex subunit 1-like isoform X1	both	7170	CmoCh14G022250
CsGy3G007490	E3 ubiquitin-protein ligase BRE1-like 1	both	4197	CmoCh14G022180
CsGy3G007570	homeobox-leucine zipper protein HAT3-like	down	1608	CmoCh14G022120
CsGy3G007580	Protein ARABIDILLO 1	down	2625	CmoCh06G010050
CsGy3G007610	40S ribosomal protein S6	down	753	CmoCh06G010070
CsGy3G007630	heterogeneous nuclear ribonucleoprotein R isoform X2	down	1446	CmoCh14G022050
CsGy3G007850	Arginine/serine-rich splicing factor, putative	down	1491	CmoCh06G010240
CsGy3G007900	ORM1-like protein 3	down	474	CmoCh14G021820
CsGy3G007970	transducin family protein / WD-40 repeat family protein	down	9246	CmoCh06G010300
CsGy3G007990	exportin-2	down	2934	CmoCh14G021760
CsGy3G008000	LOW QUALITY PROTEIN: transcription factor bHLH13	both	1905	CmoCh14G021750
CsGy3G008040	Eukaryotic aspartyl protease family protein	down	1416	CmoCh06G010350
CsGy3G008160	abscisic acid receptor PYL9	down	558	CmoCh14G021660
CsGy3G008170	chitinase domain-containing protein 1	down	2778	CmoCh06G010470
CsGy3G008200	probable WRKY transcription factor 46	down	1014	CmoCh06G010490
CsGy3G008270	Putative indole-3-acetic acid-amido synthetase GH3.5	down	1719	CmoCh06G010560
CsGy3G008300	F-box/kelch-repeat protein	down	1344	CmoCh14G021540
CsGy3G008330	copper ion binding protein	down	729	CmoCh14G021510
CsGy3G008350	common plant regulatory factor 1 isoform X1	both	1263	CmoCh06G010640
CsGy3G008390	Ubiquitin-conjugating enzyme E2 28	down	615	CmoCh14G021450
CsGy3G008430	Tubulin gamma-1 chain	down	1446	CmoCh14G021410
CsGy3G008470	Mitochondrial substrate carrier family protein B	down	1065	CmoCh06G010730
CsGy3G008500	protein ABIL1 isoform X1	down	978	CmoCh14G021310
CsGy3G008540	Reticulon-like protein	down	768	CmoCh14G021300
CsGy3G008560	proline iminopeptidase	down	456	CmoCh06G010800
CsGy3G008570	Probable WRKY transcription factor 24	down	858	CmoCh06G010790
CsGy3G008600	exocyst complex component SEC10	down	2046	CmoCh06G011120
CsGy3G008620	Erythronate-4-phosphate dehydrogenase family protein	down	933	CmoCh14G021240
CsGy3G008630	C-terminal binding protein AN	down	1917	CmoCh06G011070
CsGy3G008650	chorismate synthase	down	2877	CmoCh14G021220
CsGy3G008670	CAAX prenyl protease 1 homolog	down	1275	CmoCh14G021210
CsGy3G008690	protein BPS1, chloroplastic-like	down	1050	CmoCh14G021200
CsGy3G008700	Pectin lyase-like superfamily protein	down	1482	CmoCh14G021190
CsGy3G008740	calmodulin-binding receptor-like cytoplasmic kinase 2	down	1359	CmoCh14G021120
CsGy3G008780	transcription regulatory protein SNF2	both	6891	CmoCh06G010980
CsGy3G008800	ascorbate transporter, chloroplastic	down	1794	CmoCh14G021060
CsGy3G008840	Unknown Protein	down	216
CsGy3G008880	Putative mediator of RNA polymerase II transcription subunit 12	down	6765	CmoCh14G020990
CsGy3G008900	acyl-CoA thioesterase 2-like	down	1539	CmoCh14G020960
CsGy3G008970	Dead box ATP-dependent RNA helicase	down	1563	CmoCh14G020870
CsGy3G009010	Cleavage and polyadenylation specificity factor subunit 5	down	603	CmoCh14G020850
CsGy3G009050	Glutathione-regulated potassium-efflux system protein kefB, putative	down	3654	CmoCh14G020830
CsGy3G009130	E3 ubiquitin-protein ligase At1g63170	down	1158	CmoCh14G020750
CsGy3G009150	COP9 signalosome complex subunit 1	down	1278	CmoCh06G011310
CsGy3G009300	Myb family transcription factor family protein	down	2553	CmoCh06G011400
CsGy3G009450	BEACH domain-containing protein C2	down	8922	CmoCh14G020520
CsGy3G009520	4-hydroxy-tetrahydrodipicolinate synthase, chloroplastic-like	down	1104	CmoCh14G020470
CsGy3G009530	Kinesin-like protein	down	2613	CmoCh14G020460
CsGy3G009560	brefeldin A-inhibited guanine nucleotide-exchange protein 2-like	both	5472	CmoCh06G011560
CsGy3G009600	hypothetical protein	down	1923	CmoCh14G020410
CsGy3G009620	Proteasome subunit beta type-1	down	627	CmoCh06G011590
CsGy3G009660	transducin beta-like protein 2	down	1398	CmoCh14G020370
CsGy3G009740	3-phosphoshikimate 1-carboxyvinyltransferase	down	2700	CmoCh06G011670
CsGy3G009750	Transketolase, putative	down	2229	CmoCh14G020310
CsGy3G009900	xylulose 5-phosphate/phosphate translocator, chloroplastic	down	1260	CmoCh06G011830
CsGy3G009940	probable glutathione S-transferase	down	669	CmoCh14G020220
CsGy3G009980	brefeldin A-inhibited guanine nucleotide-exchange protein 5	down	5331	CmoCh06G011880
CsGy3G010140	probable serine/threonine-protein kinase At4g35230	down	1476	CmoCh14G020080
CsGy3G010160	protein NRT1/ PTR FAMILY 7.3-like	down	1794	CmoCh14G020060
CsGy3G010180	putative ABC transporter C family member 15	up	4635	CmoCh06G012040
CsGy3G010200	Ribosomal protein L5	down	612	CmoCh11G019830
CsGy3G010220	putative ABC transporter C family member 15	down	2514	CmoCh14G020020
CsGy3G010330	dynamin-related protein 1E	down	1887	CmoCh06G012100
CsGy3G010340	NAD-dependent malic enzyme 1, mitochondrial	down	1608	CmoCh14G019930
CsGy3G010360	Acyl carrier protein	down	381	CmoCh06G012130
CsGy3G010370	Acyl carrier protein	down	519	CmoCh06G012130
CsGy3G010380	Acyl carrier protein	down	381	CmoCh06G012130
CsGy3G010400	protein TRIGALACTOSYLDIACYLGLYCEROL 4, chloroplastic	down	1413	CmoCh06G012140
CsGy3G010430	ATP synthase epsilon chain	down	603	CmoCh14G019870
CsGy3G010560	60S ribosomal protein L37a	down	279	CmoCh17G000790
CsGy3G010620	RNA-binding family protein isoform 2	down	2439	CmoCh14G019700
CsGy3G010670	Unknown Protein	down	198
CsGy3G010720	RNA recognition motif (RRM)-containing protein	down	3006	CmoCh14G019610
CsGy3G010810	Translation machinery-associated protein 7	down	330	CmoCh14G019550
CsGy3G010820	methyltransferase-like protein 13	down	2259	CmoCh06G012450
CsGy3G010850	LOW QUALITY PROTEIN: uncharacterized protein LOC103483477	down	8370	CmoCh06G012480
CsGy3G010870	ubiquitin carboxyl-terminal hydrolase 2-like	down	3030	CmoCh06G012500
CsGy3G010880	Ubiquitinyl hydrolase 1	down	2175	CmoCh06G012510
CsGy3G010940	V-type proton ATPase proteolipid subunit	down	498	CmoCh12G003750
CsGy3G010950	60S ribosomal protein L13a-2-like	down	621	CmoCh14G019440
CsGy3G010980	cytochrome b5	both	606	CmoCh06G012560
CsGy3G011020	PUTATIVE TYPE 1 MEMBRANE family protein	down	1212	CmoCh14G019360
CsGy3G011040	Glutathione reductase	down	1416	CmoCh14G019350
CsGy3G011170	Dihydroxy-acid dehydratase, putative	down	4545	CmoCh14G019260
CsGy3G011210	probable voltage-gated potassium channel subunit beta	down	987	CmoCh14G019210
CsGy3G011230	Pectate lyase	down	1263	CmoCh14G019180
CsGy3G011460	Beta-amylase	down	1734	CmoCh14G019020
CsGy3G011490	haloacid dehalogenase-like hydrolase domain-containing protein At2g33255	down	810	CmoCh14G018990
CsGy3G011540	histone-lysine N-methyltransferase family member SUVH9	down	2088	CmoCh14G018950
CsGy3G011590	putative G3BP-like protein	down	1494	CmoCh14G018890
CsGy3G011680	pre-mRNA-processing factor 19	both	1569	CmoCh06G013050
CsGy3G011950	60S ribosomal protein L14-1	down	294	CmoCh06G013220
CsGy3G011960	probable 60S ribosomal protein L14	down	402	CmoCh14G018580
CsGy3G011990	Casein kinase 1-like protein 10	down	1386	CmoCh06G013260
CsGy3G012020	putative E3 ubiquitin-protein ligase XBAT35 isoform X2	down	1380	CmoCh14G018540
CsGy3G012040	60S ribosomal protein L7-4-like	both	804	CmoCh10G003980
CsGy3G012050	nucleolar and coiled-body phosphoprotein 1	down	1323	CmoCh10G003980
CsGy3G012270	1-aminocyclopropane-1-carboxylate oxidase homolog 1-like	down	1185	CmoCh14G018390
CsGy3G012380	Ethylene receptor	both	2304	CmoCh14G018320
CsGy3G012450	Protease inhibitor protein	down	216	CmoCh06G001350
CsGy3G012500	MATH domain-containing protein isoform X1	down	3411	CmoCh14G018240
CsGy3G012590	Zinc finger, CCHC-type	down	3168	CmoCh14G018170
CsGy3G012630	CRM-domain containing factor CFM3A, chloroplastic/mitochondrial-like	up	2625	CmoCh14G018150
CsGy3G012690	Auxin-responsive protein	down	483	CmoCh14G018110
CsGy3G012850	Sulfate adenylyltransferase	down	3969	CmoCh06G013740
CsGy3G012870	Leucine-rich repeat-containing protein 1	down	735	CmoCh06G013760
CsGy3G012890	stem-specific protein TSJT1	down	753	CmoCh14G017860
CsGy3G012900	Transmembrane emp24 domain-containing protein A	down	648	CmoCh06G013810
CsGy3G012940	1,2-dihydroxy-3-keto-5-methylthiopentene dioxygenase	down	657	CmoCh14G017820
CsGy3G013000	40S ribosomal protein S3a	down	786	CmoCh06G013910
CsGy3G013020	protein NETWORKED 1A	down	5475	CmoCh06G013920
CsGy3G013110	Proteasome subunit beta type	down	618	CmoCh06G013990
CsGy3G013350	Photosystem I reaction center subunit II, chloroplastic	down	624	CmoCh14G017410
CsGy3G013420	Long chain acyl-CoA synthetase 7	down	2148	CmoCh06G014210
CsGy3G013450	ARM REPEAT PROTEIN INTERACTING WITH ABF2	down	3693	CmoCh06G014250
CsGy3G013550	stem-specific protein TSJT1	down	711	CmoCh14G017250
CsGy3G013590	basic 7S globulin-like	down	1308	CmoCh06G014340
CsGy3G013610	Heavy metal-associated isoprenylated plant protein 32	down	1479	CmoCh06G014360
CsGy3G013650	cytochrome P450 family protein	down	1815	CmoCh06G014400
CsGy3G013660	UPF0613 protein PB24D3.06c-like isoform X2	down	1116	CmoCh14G017190
CsGy3G013710	BTB/POZ and MATH domain-containing protein 2	down	1227	CmoCh14G017180
CsGy3G013760	Glutamine synthetase	down	1875	CmoCh14G017140
CsGy3G013970	DEAD-box ATP-dependent RNA helicase 40-like	down	6198	CmoCh06G015760
CsGy3G013980	chromatin structure-remodeling complex protein SYD isoform X1	down	10311	CmoCh14G016930
CsGy3G014120	adenylyl cyclase	down	1146	CmoCh14G016790
CsGy3G014160	Receptor serine-threonine protein kinase, putative	down	1287	CmoCh14G016760
CsGy3G014240	zinc finger CCCH domain-containing protein 34	down	1545	CmoCh14G016720
CsGy3G014270	Mitochondrial transcription termination factor family protein	down	1098	CmoCh00G001610
CsGy3G014310	Mitochondrial transcription termination factor family protein	down	1239	CmoCh00G001610
CsGy3G014530	40S ribosomal protein S21	down	249	CmoCh08G011990
CsGy3G014550	xyloglucan 6-xylosyltransferase 2-like	down	1065	CmoCh14G016570
CsGy3G014770	RING-H2 finger protein ATL2	down	882	CmoCh14G016490
CsGy3G014820	Tetratricopeptide repeat (TPR)-like superfamily protein	down	2955	CmoCh06G015390
CsGy3G014860	Pectin lyase-like superfamily protein	down	1374	CmoCh14G016400
CsGy3G014890	Two-component response regulator	down	1884	CmoCh06G015480
CsGy3G014900	COBRA-like protein 7	down	1953	CmoCh06G015490
CsGy3G014980	acetate/butyrate--CoA ligase AAE7, peroxisomal	down	1704	CmoCh14G016290
CsGy3G015020	bromodomain and WD repeat-containing protein 1 isoform X1	down	3618	CmoCh14G016260
CsGy3G015170	LOW QUALITY PROTEIN: uncharacterized protein LOC103483898	down	2589	CmoCh14G016160
CsGy3G015180	calmodulin	down	468	CmoCh06G015620
CsGy3G015250	Galactokinase	down	1500	CmoCh14G016110
CsGy3G015270	Neutral/alkaline invertase	down	1971	CmoCh14G016100
CsGy3G015290	Helicase	both	6528	CmoCh01G021060
CsGy3G015300	30S ribosomal protein S1, chloroplastic	down	1227	CmoCh06G015700
CsGy3G015310	Dihydrolipoyl dehydrogenase	both	1521	CmoCh06G015710
CsGy3G015340	Vacuolar protein sorting-associated protein, putative	down	12045	CmoCh14G016050
CsGy3G015430	50S ribosomal protein l3	down	987	CmoCh06G015820
CsGy3G015490	Non-specific serine/threonine protein kinase	down	1266	CmoCh14G015900
CsGy3G015710	protein transport protein SEC23	both	2250	CmoCh06G016010
CsGy3G015730	Basic-leucine zipper (bZIP) transcription factor family protein	down	1251	CmoCh06G016100
CsGy3G015750	protein CbxX, chromosomal	both	1515	CmoCh14G015560
CsGy3G015760	splicing factor 3B subunit 4	down	1140	CmoCh14G015570
CsGy3G015780	transcription factor bHLH62-like	down	1668	CmoCh14G015590
CsGy3G015820	protein TPLATE	down	3489	CmoCh14G015550
CsGy3G015840	probable transcription factor PosF21	down	1239	CmoCh14G015530
CsGy3G015870	B-block binding subunit of TFIIIC	down	5847	CmoCh06G016140
CsGy3G016000	conserved oligomeric Golgi complex subunit 7	down	3183	CmoCh16G002070
CsGy3G016010	Trehalose 6-phosphate phosphatase	down	1122	CmoCh16G002050
CsGy3G016050	Pectinesterase	both	1581	CmoCh04G003490
CsGy3G016200	Ribosomal protein S10	down	369	CmoCh16G001890
CsGy3G016230	Peptidyl-prolyl cis-trans isomerase FKBP53	down	1524	CmoCh18G012140
CsGy3G016260	ATP-dependent Clp protease ATP-binding subunit CLPT1, chloroplastic-like	down	675	CmoCh16G001810
CsGy3G016440	probable protein phosphatase 2C 75 isoform X1	down	1278	CmoCh18G012220
CsGy3G016610	Alcohol dehydrogenase, putative	down	1098	CmoCh16G001590
CsGy3G016660	post-GPI attachment to proteins factor 3	down	1044	CmoCh16G001590
CsGy3G016670	Ethylene-responsive transcription factor 10	down	549	CmoCh16G001580
CsGy3G016730	Protein DETOXIFICATION	down	1359	CmoCh16G001560
CsGy3G016740	BAG family molecular chaperone regulator 1-like	down	1017	CmoCh16G001550
CsGy3G016770	probable transcriptional regulator SLK2	down	2631	CmoCh16G001520
CsGy3G016870	heat stress transcription factor B-2b-like	down	882	CmoCh18G012590
CsGy3G016880	transmembrane protein 161B	down	1404	CmoCh18G012600
CsGy3G017120	GPI-anchored adhesin-like protein	down	2898	CmoCh16G001270
CsGy3G017130	Receptor protein kinase, putative	down	2325	CmoCh16G001270
CsGy3G017140	C2H2-like zinc finger protein	down	2079	CmoCh16G001270
CsGy3G017150	mitogen-activated protein kinase kinase kinase YODA-like	down	2691	CmoCh16G001260
CsGy3G017160	putative transporter arsB	down	1644	CmoCh18G012850
CsGy3G017170	Hydroxyproline-rich glycoprotein family protein isoform 1	down	1494	CmoCh16G001230
CsGy3G017230	rRNA/tRNA 2'-O-methyltransferase fibrillarin-like protein 1	down	930	CmoCh18G012890
CsGy3G017290	deSI-like protein At4g17486	down	756	CmoCh16G001100
CsGy3G017300	Uncharacterized protein	down	291	CmoCh18G012970
CsGy3G017310	Beta-carotene hydroxylase	down	909	CmoCh16G001080
CsGy3G017430	DnaJ subfamily C member 16	down	2058	CmoCh18G013080
CsGy3G017440	probable NADH dehydrogenase [ubiquinone] 1 alpha subcomplex subunit 5, mitochondrial	down	507	CmoCh16G000960
CsGy3G017450	protein SGT1 homolog	down	1089	CmoCh18G013110
CsGy3G017610	Elongation factor Ts, mitochondrial	down	1206	CmoCh14G008810
CsGy3G017770	aspartic proteinase PCS1	down	1293	CmoCh14G008870
CsGy3G017780	NADH-ubiquinone oxidoreductase 75 kDa subunit, mitochondrial	down	2250	CmoCh14G008880
CsGy3G017790	Methionine aminopeptidase 2	down	1311	CmoCh14G008890
CsGy3G017870	ALA-interacting subunit 5-like	down	954	CmoCh01G003470
CsGy3G017920	Mitochondrial import inner membrane translocase subunit tim-10 isoform 1	down	516	CmoCh14G009010
CsGy3G017950	probable indole-3-acetic acid-amido synthetase GH3.1	down	1800	CmoCh16G003520
CsGy3G018010	methylthioribose kinase	down	1257	CmoCh16G003620
CsGy3G018020	cinnamyl alcohol dehydrogenase 1-like	both	1284	CmoCh16G003630
CsGy3G018040	PRKR-interacting protein 1	down	519	CmoCh04G005060
CsGy3G018070	D-3-phosphoglycerate dehydrogenase	down	1800	CmoCh16G003670
CsGy3G018120	Leucine-rich repeat (LRR) family protein	both	1353	CmoCh16G003720
CsGy3G018150	CBS domain-containing protein CBSX1, chloroplastic-like	down	720	CmoCh04G005150
CsGy3G018160	Polyadenylate-binding protein	down	1908	CmoCh04G005160
CsGy3G018170	Putative ribosomal protein S9	down	402	CmoCh11G013730
CsGy3G018330	autophagy-related protein 2 isoform X1	down	5829	CmoCh04G005300
CsGy3G018420	Sulfite reductase [NADPH] hemoprotein beta-component	down	1752	CmoCh16G003840
CsGy3G018450	zinc-binding alcohol dehydrogenase domain-containing protein 2	down	1959	CmoCh16G003870
CsGy3G018470	peptidase%2C S9A/B/C family%2C catalytic domain protein (Protein of unknown function DUF829%2C transmembrane 53)	down	900	CmoCh16G003880
CsGy3G018500	Tubby-like F-box protein	down	1287	CmoCh16G003900
CsGy3G018610	Proline--tRNA ligase	down	1668	CmoCh18G012920
CsGy3G018770	nucleolar complex protein 2 homolog	down	2322	CmoCh15G004460
CsGy3G018930	UDP-glucose:glycoprotein glucosyltransferase	down	4809	CmoCh16G004120
CsGy3G018940	potassium channel AKT2/3	down	1911	CmoCh16G004130
CsGy3G018980	Transmembrane 9 superfamily member	down	1989	CmoCh04G005690
CsGy3G019020	Eukaryotic translation initiation factor 3 subunit C	down	2823	CmoCh16G004210
CsGy3G019030	dnaJ homolog subfamily C member 2-like	up	1944	CmoCh16G004220
CsGy3G019270	Kinase superfamily protein	down	2694	CmoCh04G005830
CsGy3G019410	ATPase family AAA domain-containing protein 2	down	1920	CmoCh16G004390
CsGy3G019470	protein SAWADEE HOMEODOMAIN HOMOLOG 2 isoform X1	down	1245	CmoCh04G005930
CsGy3G019490	TBC1 domain family member 15-like isoform X2	down	1896	CmoCh16G000320
CsGy3G019700	tyrosine sulfotransferase-like protein	down	534	CmoCh16G000540
CsGy3G019760	Pectinesterase	down	1818	CmoCh16G000580
CsGy3G019790	Probable potassium transport system protein kup	down	2445	CmoCh14G007890
CsGy3G019880	Glyceraldehyde-3-phosphate dehydrogenase	down	1212	CmoCh11G015540
CsGy3G019890	Acetyl-coenzyme A synthetase	down	2277	CmoCh14G007970
CsGy3G020010	DEAD-box ATP-dependent RNA helicase 21	down	3282	CmoCh14G008050
CsGy3G020020	plastidic glucose transporter 4	down	1020	CmoCh14G008070
CsGy3G020220	protein trichome birefringence-like 19	down	1347	CmoCh14G008180
CsGy3G020250	Uridine kinase	down	1449	CmoCh01G004110
CsGy3G020270	S-adenosylmethionine decarboxylase	down	444	CmoCh14G008210
CsGy3G020280	30S ribosomal protein 3, chloroplastic-like	down	588	CmoCh01G004080
CsGy3G020340	LOB domain-containing protein 41	both	1095	CmoCh14G008250
CsGy3G020600	Calmodulin-binding heat-shock protein, putative	down	1380	CmoCh14G008400
CsGy3G020650	Glutamine synthetase	down	1071	CmoCh14G008450
CsGy3G020660	TATA-binding protein-associated factor BTAF1	down	6174	CmoCh14G008460
CsGy3G020680	UTP--glucose-1-phosphate uridylyltransferase	down	1401	CmoCh01G003880
CsGy3G020690	RING-type E3 ubiquitin transferase	down	1329	CmoCh01G003870
CsGy3G021030	protease Do-like 7 isoform X2	down	2016	CmoCh01G003730
CsGy3G021090	2-isopropylmalate synthase B	down	1767	CmoCh14G008690
CsGy3G021100	ATP-dependent Clp protease proteolytic subunit	down	1095	CmoCh01G003620
CsGy3G021130	G-type lectin S-receptor-like serine/threonine-protein kinase isoform X1	down	2304	CmoCh18G013170
CsGy3G021140	Pyruvate kinase	down	1239	CmoCh18G013190
CsGy3G021150	ABC transporter C family member 10	down	4794	CmoCh16G000860
CsGy3G021270	dihydrofolate synthetase isoform X1	down	1563	CmoCh16G000750
CsGy3G021490	H/ACA ribonucleoprotein complex subunit 3-like protein	down	321	CmoCh02G017820
CsGy3G021640	Cofilin/actin-depolymerizing factor-like protein	down	1032	CmoCh02G017910
CsGy3G021710	heat shock 70 kDa protein 16	down	2184	CmoCh01G011840
CsGy3G021880	Poly [ADP-ribose] polymerase	down	2955	CmoCh19G000880
CsGy3G021970	Ribosomal protein L2	both	783	CmoCh01G012170
CsGy3G021980	RNA-binding family protein	down	525	CmoCh01G012160
CsGy3G022030	scarecrow-like protein 21	down	2124	CmoCh01G012140
CsGy3G022060	Histone H2A	down	408	CmoCh01G012100
CsGy3G022070	Formin-like protein	down	2970	CmoCh09G009180
CsGy3G022180	LOW QUALITY PROTEIN: autophagy-related protein 18f	up	2724	CmoCh09G009220
CsGy3G022390	protein disulfide-isomerase 5-4-like	down	1368	CmoCh09G009310
CsGy3G022530	microtubule-associated protein TORTIFOLIA1	down	2781	CmoCh09G009400
CsGy3G022670	mitochondrial-processing peptidase subunit alpha-like	down	1545	CmoCh01G000900
CsGy3G022730	Auxin-responsive protein	down	981	CmoCh01G000950
CsGy3G022770	ABC transporter G family member 29-like	both	4428	CmoCh14G013280
CsGy3G022880	Protein transport protein SEC13 homolog B	down	1029	CmoCh14G013300
CsGy3G022900	VHS domain-containing protein At3g16270	down	2046	CmoCh14G013330
CsGy3G023010	protein disulfide isomerase-like 1-6	down	1614	CmoCh14G013420
CsGy3G023030	Ribosomal protein L37	down	414	CmoCh14G013430
CsGy3G023120	kinesin-like protein	down	2088	CmoCh14G013480
CsGy3G023260	Coatomer subunit beta'-2	down	2631	CmoCh14G013520
CsGy3G023270	Putative glycosyltransferase ytcC	down	2172	CmoCh14G013530
CsGy3G023310	Hexosyltransferase	down	1605	CmoCh01G004960
CsGy3G023590	cytochrome c oxidase subunit 5b-1, mitochondrial	down	525	CmoCh01G001320
CsGy3G023600	lysophospholipase 2	down	978	CmoCh01G001310
CsGy3G023610	ADP,ATP carrier protein	down	1884	CmoCh14G013590
CsGy3G023660	Chaperone protein ClpB 2	down	2922	CmoCh01G004970
CsGy3G023670	glycerophosphodiester phosphodiesterase GDPD1, chloroplastic-like	down	1173	CmoCh14G007570
CsGy3G023710	V-type proton ATPase subunit E	both	690	CmoCh14G007610
CsGy3G023770	60S ribosomal protein L7a-2-like	both	774	CmoCh14G007480
CsGy3G023830	probable metal-nicotianamine transporter YSL6	down	1953	CmoCh11G016030
CsGy3G023850	Reductase	down	879	CmoCh11G016060
CsGy3G023920	Protein transport protein Sec61 subunit gamma	down	210	CmoCh14G007370
CsGy3G023950	mitochondrial import receptor subunit TOM20-like	down	447	CmoCh14G007330
CsGy3G023960	DCD (Development and Cell Death) domain protein	down	915	CmoCh14G007320
CsGy3G024010	SWI/SNF complex component SNF12 homolog	down	1644	CmoCh14G007290
CsGy3G024080	hypothetical protein	down	660	CmoCh11G016270
CsGy3G024110	EEIG1/EHBP1 protein amino-terminal domain protein	down	2943	CmoCh11G016310
CsGy3G024150	transcription factor GTE8 isoform X2	down	2253	CmoCh11G016350
CsGy3G024340	transmembrane protein	down	1770	CmoCh14G007040
CsGy3G024360	Succinate dehydrogenase [ubiquinone] iron-sulfur subunit, mitochondrial	down	834	CmoCh14G007030
CsGy3G024390	Peptidyl serine alpha-galactosyltransferase	down	2481	CmoCh14G007010
CsGy3G024430	Ras-related protein Rab-2-B	down	636	CmoCh11G016540
CsGy3G024440	Ribonucleoside-diphosphate reductase small subunit	down	990	CmoCh14G007350
CsGy3G024450	Translocon-associated protein subunit beta	down	567	CmoCh14G007670
CsGy3G024470	protein AUXIN SIGNALING F-BOX 2-like	both	1764	CmoCh14G007690
CsGy3G024580	RING finger protein 10 isoform X1	down	2271	CmoCh11G015700
CsGy3G024620	aminopeptidase (DUF3754)	down	1452	CmoCh14G007820
CsGy3G024680	splicing factor 3A subunit 3	down	1344	CmoCh18G013420
CsGy3G024710	Glutamate synthase, putative	both	6765	CmoCh18G013400
CsGy3G024850	Long-chain-alcohol oxidase	down	2217	CmoCh19G001150
CsGy3G024950	heterogeneous nuclear ribonucleoprotein 1-like	down	1170	CmoCh02G017720
CsGy3G024990	50S ribosomal protein L14	down	423	CmoCh02G017660
CsGy3G025040	Putative progesterone 5-beta-reductase	down	1185	CmoCh09G002700
CsGy3G025100	Xyloglucan galactosyltransferase	up	1761	CmoCh02G017560
CsGy3G025200	receptor-like serine/threonine-protein kinase ALE2	down	2448	CmoCh19G001480
CsGy3G025270	methyl-coenzyme M reductase II subunit gamma%2C putative (DUF3741)	down	2784	CmoCh02G017490
CsGy3G025280	tetraspanin-18	down	489	CmoCh02G017480
CsGy3G025300	26S proteasome regulatory subunit 4 homolog B-like	down	951	CmoCh19G001540
CsGy3G025390	Transcription initiation factor IIF subunit alpha	down	1617	CmoCh02G017400
CsGy3G025410	3-ketoacyl-CoA thiolase 2	down	1350	CmoCh19G001590
CsGy3G025440	U6 snRNA-associated Sm-like protein LSm5	down	450	CmoCh19G001600
CsGy3G025450	Pentatricopeptide repeat-containing protein, putative	down	2397	CmoCh01G007720
CsGy3G025510	Putative vesicle-associated membrane protein 726	down	660	CmoCh02G017320
CsGy3G025540	NHL repeat-containing protein 2	down	2118	CmoCh19G001770
CsGy3G025660	E3 ubiquitin-protein ligase RNF4-like isoform X1	down	876	CmoCh19G001860
CsGy3G025770	RING-type E3 ubiquitin transferase	down	1386	CmoCh19G001940
CsGy3G025910	protein MOS2	down	1503	CmoCh19G002040
CsGy3G025950	S-adenosyl-L-methionine-dependent methyltransferases superfamily protein	down	1809	CmoCh19G002090
CsGy3G026020	Similar to 50S ribosomal protein L35	down	804	CmoCh02G016920
CsGy3G026060	phosphoribulokinase	down	1257	CmoCh02G016900
CsGy3G026070	ATP-dependent RNA helicase	down	1566	CmoCh19G002240
CsGy3G026160	mediator of RNA polymerase II transcription subunit 8 isoform X2	down	1467	CmoCh14G012100
CsGy3G026200	probable inactive serine/threonine-protein kinase scy1 isoform X2	down	2235	CmoCh05G007920
CsGy3G026280	60S ribosomal protein L7-4	down	732	CmoCh14G012170
CsGy3G026420	oligouridylate-binding protein 1B-like	down	1269	CmoCh14G012250
CsGy3G026490	40S ribosomal protein SA	down	984	CmoCh01G000160
CsGy3G026520	GDSL esterase/lipase 5	down	2322	CmoCh01G000170
CsGy3G026560	Aminotransferase	both	1608	CmoCh14G012470
CsGy3G026570	Pectinesterase	down	1731	CmoCh14G012480
CsGy3G026710	Concanavalin A-like lectin/glucanase, subgroup	down	2667	CmoCh01G000250
CsGy3G026730	D-3-phosphoglycerate dehydrogenase	down	1866	CmoCh14G012580
CsGy3G026750	Receptor-like protein kinase	both	3315	CmoCh01G000290
CsGy3G026770	Coatomer subunit beta	both	2853	CmoCh01G000310
CsGy3G026810	probable GTP diphosphokinase RSH2, chloroplastic	down	2202	CmoCh14G012640
CsGy3G026850	60S ribosomal protein L44	down	318	CmoCh17G009580
CsGy3G026880	ATP-dependent Clp protease proteolytic subunit	down	732	CmoCh14G009950
CsGy3G026890	ENHANCER OF AG-4 protein 2-like isoform X2	down	4782	CmoCh01G002620
CsGy3G026910	nucleolin 1 isoform X1	both	2124	CmoCh01G002650
CsGy3G026940	ATP-dependent RNA helicase FAL1	down	1224	CmoCh14G009890
CsGy3G026970	Alanine--tRNA ligase	down	3252	CmoCh01G002680
CsGy3G027010	Probable receptor-like protein kinase At2g47060	down	1089	CmoCh01G002710
CsGy3G027020	Uncharacterized protein	both	378	CmoCh01G002720
CsGy3G027030	Chlorophyll a-b binding protein, chloroplastic	up	798	CmoCh01G002760
CsGy3G027080	shaggy-related kinase 11	down	1356	CmoCh14G009740
CsGy3G027100	boron transporter 1	down	2154	CmoCh14G009720
CsGy3G027120	GDSL esterase/lipase	down	1128	CmoCh01G002790
CsGy3G027150	ARF guanine-nucleotide exchange factor GNOM-like	down	4416	CmoCh04G012370
CsGy3G027210	C5orf35	down	1401	CmoCh01G002570
CsGy3G027270	Probable long-chain-alcohol O-fatty-acyltransferase 5	down	1059	CmoCh01G002540
CsGy3G027290	protein transport protein SEC31 homolog B	down	3339	CmoCh01G002520
CsGy3G027390	Guanine nucleotide-binding protein subunit beta	down	1443	CmoCh14G010110
CsGy3G027410	Methyltransferase	down	1074	CmoCh14G010120
CsGy3G027420	imidazolonepropionase (Protein of unknown function%2C DUF642)	down	1137	CmoCh14G010120
CsGy3G027460	tRNA-dihydrouridine synthase	down	1527	CmoCh01G002410
CsGy3G027490	zinc finger CCCH domain-containing protein 30-like	down	2175	CmoCh14G010190
CsGy3G027590	RNA binding family protein, putative	down	2055	CmoCh14G010290
CsGy3G027600	zinc finger A20 and AN1 domain-containing stress-associated protein 5-like	down	510	CmoCh14G010300
CsGy3G027680	Clustered mitochondria protein homolog	down	4083	CmoCh01G002250
CsGy3G027700	60S ribosomal protein L6	down	696	CmoCh01G002230
CsGy3G027740	O-fucosyltransferase 20	down	1719	CmoCh14G010440
CsGy3G027760	Putative serine/threonine-protein kinase	down	1980	CmoCh14G010450
CsGy3G027820	Uncharacterized protein	down	285
CsGy3G028030	Ubiquitin receptor RAD23b	down	1206	CmoCh14G010620
CsGy3G028080	Chaperone protein dnaJ 8	down	471	CmoCh01G002030
CsGy3G028090	Chaperone protein dnaJ 8	down	471	CmoCh01G002030
CsGy3G028150	probable WRKY transcription factor 40	down	948	CmoCh01G001920
CsGy3G028180	Divalent metal cation transporter MntH	down	1539	CmoCh14G010730
CsGy3G028200	cinnamoyl coa reductase	down	993	CmoCh14G010740
CsGy3G028210	cinnamoyl coa reductase	down	993	CmoCh14G010740
CsGy3G028250	DNA replication licensing factor MCM2	down	2835	CmoCh14G010780
CsGy3G028290	LRR receptor-like kinase	down	3036	CmoCh06G001680
CsGy3G028340	protein LURP-one-related 8	down	600	CmoCh14G000030
CsGy3G028360	Calcium binding protein/cast	down	606	CmoCh06G001720
CsGy3G028420	vacuolar-sorting receptor 1	down	1869	CmoCh06G001760
CsGy3G028480	Putative receptor-like protein kinase	down	1653	CmoCh06G001820
CsGy3G028520	serine/threonine-protein kinase HT1	down	1122	CmoCh14G000140
CsGy3G028630	TOM1-like protein 2	down	2070	CmoCh06G001940
CsGy3G028670	aldose reductase	down	1002	CmoCh06G001960
CsGy3G028680	probable WRKY transcription factor 26	down	1431	CmoCh14G000290
CsGy3G028740	PRA1 family protein	down	690	CmoCh14G000360
CsGy3G028750	inflorescence meristem receptor-like kinase 2	down	2574	CmoCh14G000370
CsGy3G028820	Ammonium transporter	down	1431	CmoCh06G002090
CsGy3G028930	EBP1	both	1182	CmoCh14G000480
CsGy3G029070	calcium-dependent protein kinase 13	down	1584	CmoCh14G000550
CsGy3G029110	Putative CTD small phosphatase-like protein 2-like	down	906	CmoCh06G002220
CsGy3G029120	Pyridoxal 5'-phosphate synthase subunit PdxS	down	927	CmoCh06G002230
CsGy3G029130	GDSL esterase/lipase At2g38180-like	down	672	CmoCh14G000620
CsGy3G029140	Cation exchanger CAX1	down	2097	CmoCh06G002240
CsGy3G029310	auxin transporter-like protein 2	down	1437	CmoCh06G002290
CsGy3G029370	RP non-ATPase subunit 8A	down	933	CmoCh14G000740
CsGy3G029390	D-inositol 3-phosphate glycosyltransferase	down	1872	CmoCh14G000790
CsGy3G029400	HXXXD-type acyl-transferase family protein	down	1464	CmoCh14G000800
CsGy3G029480	OTU domain-containing protein At3g57810	down	684	CmoCh14G000840
CsGy3G029520	fructokinase-like 1, chloroplastic	down	1536	CmoCh06G002530
CsGy3G029540	Tubulin beta-8 chain	both	1341	CmoCh14G000910
CsGy3G029620	18.1 kDa class I heat shock protein-like	down	603	CmoCh14G000990
CsGy3G029830	Legume-specific protein	down	369	CmoCh06G002770
CsGy3G029840	transcription factor bHLH155-like	down	2085	CmoCh14G001160
CsGy3G029950	Receptor lectin kinase	down	2121	CmoCh14G001230
CsGy3G029960	Tetratricopeptide repeat (TPR)-like superfamily protein, putative isoform 1	down	1317	CmoCh14G001220
CsGy3G030080	Haloacid dehalogenase-like hydrolase (HAD) superfamily protein	down	870	CmoCh06G002910
CsGy3G030090	Uncharacterized protein	down	567
CsGy3G030130	E3 ubiquitin-protein ligase	down	6192	CmoCh14G001380
CsGy3G030150	mitochondrial import inner membrane translocase subunit Tim9	down	282	CmoCh14G001410
CsGy3G030250	FYD	down	1497	CmoCh14G001500
CsGy3G030260	ADP-ribosylation factor GTPase-activating protein AGD7	down	1416	CmoCh06G003100
CsGy3G030310	Arginine biosynthesis bifunctional protein ArgJ, chloroplastic	down	1467	CmoCh14G001550
CsGy3G030320	hypothetical protein	down	816	CmoCh14G001560
CsGy3G030360	serine/threonine-protein kinase AFC1 isoform X2	down	1302	CmoCh06G003210
CsGy3G030400	UDP-glucuronic acid decarboxylase 1	down	1347	CmoCh06G003250
CsGy3G030430	phosphatidate phosphatase PAH1-like	down	2733	CmoCh06G003270
CsGy3G030580	Protein kinase-like protein	down	1188	CmoCh14G001690
CsGy3G030640	60S ribosomal protein L4	down	1218	CmoCh14G001740
CsGy3G030660	Putative LRR receptor-like serine/threonine-protein kinase family	down	2178	CmoCh14G001770
CsGy3G030710	Ribosomal protein S12/S23	down	2481	CmoCh06G003500
CsGy3G030730	alpha/beta-Hydrolases superfamily protein	down	1452	CmoCh06G003520
CsGy3G030790	DNA-binding protein S1FA	down	237	CmoCh14G001910
CsGy3G030800	Lectin receptor kinase-like protein	down	1959	CmoCh14G001920
CsGy3G030820	Peroxidase	down	972	CmoCh06G003640
CsGy3G030840	syntaxin-71	down	804	CmoCh01G010940
CsGy3G030850	Zinc finger protein MAGPIE	down	1500	CmoCh14G001960
CsGy3G030870	probable E3 ubiquitin-protein ligase LOG2	down	1107	CmoCh06G003690
CsGy3G030880	probable aquaporin PIP2-4	down	1041	CmoCh06G003710
CsGy3G030890	50S ribosomal protein L11	down	501	CmoCh14G002010
CsGy3G030900	senescence regulator (Protein of unknown function%2C DUF584)	down	540	CmoCh14G002020
CsGy3G030950	adenosine kinase 2-like	down	1026	CmoCh14G002060
CsGy3G031000	ATP-dependent zinc metalloprotease FtsH	down	2415	CmoCh06G003810
CsGy3G031150	FAD synthase	down	1539	CmoCh14G002180
CsGy3G031440	splicing factor 3A subunit 2	down	978	CmoCh06G004000
CsGy3G031450	Phosphatidylinositol 4-phosphate 5-kinase 9	down	2499	CmoCh14G002300
CsGy3G031530	Glycosyltransferase	down	1488	CmoCh06G004030
CsGy3G031630	aspartic proteinase-like protein 2	down	1377	CmoCh14G002440
CsGy3G031710	sporulation-specific protein 15-like isoform X1	down	3840	CmoCh06G004120
CsGy3G031810	60S ribosomal protein L24	down	2322	CmoCh14G002460
CsGy3G031860	leucine-rich repeat receptor-like protein kinase PXC1	down	1821	CmoCh06G004320
CsGy3G031900	peroxiredoxin-2E-2, chloroplastic	down	690	CmoCh06G004350
CsGy3G031950	Serine/threonine-protein kinase 2	down	2697	CmoCh06G004420
CsGy3G031970	ribosome production factor 2 homolog	down	969	CmoCh06G004440
CsGy3G031980	polyadenylation and cleavage factor homolog 4-like isoform X2	down	3426	CmoCh14G002690
CsGy3G032000	PAN domain-containing protein At5g03700	down	1491	CmoCh14G002710
CsGy3G032030	Fructose-bisphosphate aldolase	down	1077	CmoCh06G004510
CsGy3G032080	transcriptional activator (DUF662)	down	498	CmoCh06G004570
CsGy3G032130	ABC transporter G family member 39-like	down	3846	CmoCh14G002830
CsGy3G032180	BZIP transcription factor family protein	down	1683	CmoCh14G002860
CsGy3G032280	alpha/beta-Hydrolases superfamily protein	down	1131	CmoCh06G004700
CsGy3G032350	Probable cytosolic iron-sulfur protein assembly protein CIAO1 homolog	down	1053	CmoCh06G004730
CsGy3G032360	cytochrome b-c1 complex subunit 9	down	219	CmoCh14G003020
CsGy3G032380	Iron-sulfur cluster biosynthesis family protein	down	1482	CmoCh14G003040
CsGy3G032400	Glutathione S-transferase	down	1023	CmoCh06G004770
CsGy3G032560	beta-fructofuranosidase, insoluble isoenzyme 1	down	1722	CmoCh06G004890
CsGy3G032640	Peptidyl-prolyl cis-trans isomerase	down	495	CmoCh06G004930
CsGy3G032720	golgin family A protein	down	2007	CmoCh06G004980
CsGy3G032830	ubiquitin-conjugating enzyme E2 variant 1C	down	441	CmoCh06G005060
CsGy3G032870	HVA22-like protein	up	726	CmoCh14G003390
CsGy3G032880	Peroxiredoxin family protein	down	822	CmoCh14G003410
CsGy3G032910	aspartic proteinase nepenthesin-2	down	1374	CmoCh06G005120
CsGy3G032970	NDR1/HIN1-like protein 10	down	666	CmoCh06G005170
CsGy3G032980	Uncharacterized protein	down	315
CsGy3G033000	NDR1/HIN1-like protein 10	down	669	CmoCh06G005170
CsGy3G033040	Uncharacterized protein	down	759	CmoCh14G003510
CsGy3G033070	mediator of RNA polymerase II transcription subunit 27	down	1164	CmoCh06G005220
CsGy3G033090	NC domain-containing protein-like protein	both	1323	CmoCh14G003560
CsGy3G033130	RING-type E3 ubiquitin transferase	down	1164	CmoCh06G005260
CsGy3G033150	ATP-dependent RNA helicase A protein	down	9597	CmoCh14G003620
CsGy3G033160	trafficking protein particle complex subunit 8	down	3849	CmoCh14G003630
CsGy3G033170	syntaxin-121	down	924	CmoCh06G005300
CsGy3G033230	Expp1 protein	down	720	CmoCh06G005360
CsGy3G033260	splicing factor 3A subunit	down	2295	CmoCh14G003720
CsGy3G033280	polyketide cyclase/dehydrase/lipid transport superfamily protein	down	2145	CmoCh14G003730
CsGy3G033340	protein WVD2-like 4 isoform X1	down	1443	CmoCh14G003760
CsGy3G033350	fasciclin-like arabinogalactan protein 15	down	1407	CmoCh14G003770
CsGy3G033380	prolycopene isomerase, chloroplastic	down	2001	CmoCh06G005530
CsGy3G033440	suppressor of mec-8 and unc-52 protein homolog 2	down	1686	CmoCh06G005590
CsGy3G033470	probable glutamate carboxypeptidase 2	down	2205	CmoCh06G005610
CsGy3G033490	ubiquitin carboxyl-terminal hydrolase 12	both	3414	CmoCh14G003900
CsGy3G033570	splicing factor 3B subunit 3	down	4218	CmoCh14G003940
CsGy3G033620	carbon catabolite repressor protein 4 homolog 1-like	down	1752	CmoCh06G005770
CsGy3G033720	Cultured cell, putative isoform 1	down	2193	CmoCh14G004050
CsGy3G033730	Calcium load-activated calcium channel	down	576	CmoCh06G001070
CsGy3G033780	activator of 90 kDa heat shock protein ATPase homolog 1	down	1059	CmoCh14G004090
CsGy3G033800	protein trichome birefringence	down	1842	CmoCh06G001030
CsGy3G033820	RING/U-box superfamily protein	down	1275	CmoCh14G004140
CsGy3G033910	probable protein phosphatase 2C 68	down	1173	CmoCh06G000940
CsGy3G033980	Omega-6 fatty acid desaturase	both	1131	CmoCh14G004250
CsGy3G034020	LOW QUALITY PROTEIN: protein PHOTOPERIOD-INDEPENDENT EARLY FLOWERING 1	down	6453	CmoCh06G000870
CsGy3G034040	protein EMSY-LIKE 1-like isoform X2	down	1134	CmoCh06G000840
CsGy3G034110	outer envelope pore protein 16-3, chloroplastic/mitochondrial	up	936	CmoCh06G000800
CsGy3G034180	transcription factor bHLH48	down	1248	CmoCh14G004430
CsGy3G034240	Transducin/WD40 repeat-like superfamily protein	down	951	CmoCh14G004490
CsGy3G034250	DNA-directed RNA polymerase subunit	down	5046	CmoCh06G000700
CsGy3G034300	protein transport protein Sec61 subunit alpha-like	down	1431	CmoCh16G004660
CsGy3G034400	villin-3	down	2913	CmoCh06G000630
CsGy3G034470	zinc finger protein VAR3, chloroplastic	down	2634	CmoCh06G000600
CsGy3G034580	ABC transporter G family member 37	down	3411	CmoCh14G004690
CsGy3G034640	14 kDa zinc-binding protein	down	489	CmoCh14G004700
CsGy3G034750	NADH dehydrogenase [ubiquinone] flavoprotein 1, mitochondrial	down	1461	CmoCh12G000450
CsGy3G034800	probable ADP-ribosylation factor GTPase-activating protein AGD14	down	2067	CmoCh14G004780
CsGy3G034830	NADH-cytochrome b5 reductase	down	843	CmoCh06G000470
CsGy3G034890	Ribosomal protein S5	down	810	CmoCh14G004830
CsGy3G034920	probable aquaporin SIP2-1	down	717	CmoCh14G004870
CsGy3G034940	Alpha-N-arabinofuranosidase 1, putative	down	2121	CmoCh14G004900
CsGy3G035010	probable mediator of RNA polymerase II transcription subunit 26b	down	1359	CmoCh06G000310
CsGy3G035030	R3h domain containing protein, putative	down	1065	CmoCh14G004990
CsGy3G035070	NF-kappa-B-activating protein	down	1596	CmoCh14G005020
CsGy3G035240	pentatricopeptide repeat-containing protein At1g80270, mitochondrial-like isoform X1	down	1881	CmoCh06G000140
CsGy3G035280	bZIP transcription factor family protein	down	1338	CmoCh14G005140
CsGy3G035330	Ferredoxin-dependent glutamate synthase family protein	both	4866	CmoCh14G005160
CsGy3G035360	ribosomal RNA small subunit methyltransferase NEP1	down	966	CmoCh14G005180
CsGy3G035370	haloacid dehalogenase-like hydrolase domain-containing protein 3	down	912	CmoCh14G005190
CsGy3G035430	histidine-tRNA ligase	down	921	CmoCh14G005220
CsGy3G035520	ganglioside-induced differentiation-associated protein 2	down	744	CmoCh14G005260
CsGy3G035560	E3 ubiquitin-protein ligase RING1-like	down	942	CmoCh06G009390
CsGy3G035570	5-methyltetrahydropteroyltriglutamate--homocysteine methyltransferase	both	2298	CmoCh14G005310
CsGy3G035660	Cation exchanger 8	down	1704	CmoCh14G005370
CsGy3G035880	Nuclear pore protein	down	2592	CmoCh14G005500
CsGy3G035890	Calcium-transporting ATPase	both	3069	CmoCh14G005520
CsGy3G035970	protein AF-9 isoform X1	down	3753	CmoCh14G005620
CsGy3G036170	Putative mitochondrial saccharopine dehydrogenase-like oxidoreductase	down	2541	CmoCh11G011990
CsGy3G036190	probable ubiquitin conjugation factor E4	down	3132	CmoCh11G011930
CsGy3G036230	Eukaryotic translation initiation factor 3 subunit I	down	981	CmoCh11G012380
CsGy3G036240	transcription initiation factor TFIID subunit 15	down	675	CmoCh14G005750
CsGy3G036250	pentatricopeptide repeat-containing protein At1g61870, mitochondrial-like	down	1218	CmoCh14G005760
CsGy3G036270	Cystathionine gamma synthase	both	1590	CmoCh14G005800
CsGy3G036400	Starch synthase, chloroplastic/amyloplastic	down	2511	CmoCh14G005860
CsGy3G036500	cytochrome P450 CYP72A219-like	down	1632	CmoCh11G010410
CsGy3G036610	gibberellin-regulated protein 6	down	315	CmoCh11G010460
CsGy3G036680	cullin-3A-like	both	2202	CmoCh14G006050
CsGy3G036740	plant cysteine oxidase 2	down	867	CmoCh14G006090
CsGy3G036760	V-type proton ATPase subunit d2	down	1170	CmoCh11G010550
CsGy3G036780	transmembrane protein	down	2019	CmoCh11G010590
CsGy3G036820	FACT complex subunit SSRP1	both	1929	CmoCh14G006110
CsGy3G036850	Thioredoxin h	down	435	CmoCh14G006180
CsGy3G036890	beta-glucuronosyltransferase GlcAT14B	down	1287	CmoCh11G010680
CsGy3G036940	ATP-dependent zinc metalloprotease FtsH-like	down	1815	CmoCh14G006240
CsGy3G037000	Uv excision repair protein rad23, putative	down	876	CmoCh01G001990
CsGy3G037060	Mannose-1-phosphate guanyltransferase, putative	down	1254	CmoCh11G010790
CsGy3G037200	BAH and TFIIS domain-containing protein	down	468	CmoCh14G006430
CsGy3G037270	Probable potassium transport system protein kup	down	2316	CmoCh14G006470
CsGy3G037420	Formate dehydrogenase, mitochondrial	down	1155	CmoCh14G006630
CsGy3G037500	Ribosomal protein L12-C	down	576	CmoCh14G006710
CsGy3G037540	ADP-ribosylation factor 1	down	555	CmoCh04G028280
CsGy3G037600	shaggy-like kinase 13	both	1233	CmoCh01G002770
CsGy3G037610	DEAD-box ATP-dependent RNA helicase 46	down	5220	CmoCh14G006760
CsGy3G037620	polyribonucleotide nucleotidyltransferase 2, mitochondrial	down	3141	CmoCh11G016740
CsGy3G037650	probable galactinol--sucrose galactosyltransferase 5	down	2427	CmoCh14G006790
CsGy3G037710	WD repeat-containing protein 82	down	1014	CmoCh14G006810
CsGy3G037780	nuclear pore complex protein GP210 isoform X1	down	5592	CmoCh14G006880
CsGy3G037790	heterogeneous nuclear ribonucleoprotein 1	down	1152	CmoCh14G006890
CsGy3G037800	protein kinase PVPK-1	down	2049	CmoCh11G016620
CsGy3G038000	5-methyltetrahydropteroyltriglutamate-- homocysteine methyltransferase-like	down	2298	CmoCh14G011220
CsGy3G038010	double-stranded RNA-binding protein 1 isoform X1	down	1404	CmoCh14G011210
CsGy3G038030	beta-glucosidase BoGH3B-like	down	1887	CmoCh14G011070
CsGy3G038060	nipped-B-like protein B	down	1785
CsGy3G038150	Tubulin alpha-3 chain	both	1350	CmoCh14G011170
CsGy3G038160	eukaryotic translation initiation factor NCBP	down	534	CmoCh14G011180
CsGy3G038250	T-complex protein 1 subunit theta	down	921	CmoCh06G017170
CsGy3G038280	glucan endo-1,3-beta-glucosidase 8-like	down	1440	CmoCh14G011490
CsGy3G038300	general negative regulator of transcription subunit 3	both	2949	CmoCh14G011510
CsGy3G038320	Thioredoxin-like 7 family protein	down	927	CmoCh14G011530
CsGy3G038330	Cathepsin B	down	993	CmoCh06G017260
CsGy3G038380	LRR receptor-like kinase	down	2751	CmoCh14G011550
CsGy3G038430	NADH dehydrogenase [ubiquinone] 1 alpha subcomplex subunit 2	down	288	CmoCh14G010890
CsGy3G038490	respiratory burst oxidase homolog protein C	down	2781	CmoCh14G010850
CsGy3G038500	SNARE associated Golgi protein family isoform 1	down	933	CmoCh06G017370
CsGy3G038590	GBF-interacting protein 1-like isoform X2	down	2541	CmoCh14G012710
CsGy3G038610	polyadenylate-binding protein-interacting protein 3 isoform X1	down	1899	CmoCh01G000510
CsGy3G038710	Dead box ATP-dependent RNA helicase, putative	down	1242	CmoCh01G000570
CsGy3G038740	Acetyltransferase component of pyruvate dehydrogenase complex	both	1956	CmoCh01G000590
CsGy3G038770	5'/3'-nucleotidase SurE	down	1167	CmoCh01G000610
CsGy3G038920	DEAD-box ATP-dependent RNA helicase 20	down	1773	CmoCh14G013010
CsGy3G038980	inactive protein kinase SELMODRAFT_444075	down	2091	CmoCh14G013040
CsGy3G039020	Glutamate receptor	down	2175	CmoCh01G000730
CsGy3G039030	dentin sialophosphoprotein isoform X1	down	3684	CmoCh01G000740
CsGy3G039040	60S ribosomal protein L28-2-like	down	561	CmoCh01G000750
CsGy3G039090	IAA-amino acid hydrolase ILR1-like 4	both	1302	CmoCh01G000780
CsGy3G039200	zinc finger protein CONSTANS-LIKE 4	down	825	CmoCh01G012260
CsGy3G039220	Universal stress family protein	down	810	CmoCh01G012270
CsGy3G039240	Adenine nucleotide alpha hydrolases-like superfamily protein	down	774	CmoCh01G012270
CsGy3G039280	Ubiquitinyl hydrolase 1	down	2424	CmoCh01G012310
CsGy3G039350	probable ADP-ribosylation factor GTPase-activating protein AGD5 isoform X1	down	1572	CmoCh09G008830
CsGy3G039500	trafficking protein particle complex II-specific subunit 130 homolog isoform X2	down	3750	CmoCh01G012450
CsGy3G039610	B3 domain-containing protein Os01g0723500-like	down	1728	CmoCh01G019340
CsGy3G039620	pentatricopeptide repeat-containing protein At1g14470	down	2841	CmoCh01G019350
CsGy3G039880	inactive protein kinase SELMODRAFT_444075-like	down	2223	CmoCh09G001770
CsGy3G039910	Exocyst complex component SEC3A	down	2652	CmoCh01G019460
CsGy3G039930	30S ribosomal protein S9	down	615	CmoCh01G019480
CsGy3G040010	Glycosyltransferase	down	1284	CmoCh09G001660
CsGy3G040030	probable protein phosphatase 2C 55 isoform X2	down	1512	CmoCh09G001660
CsGy3G040110	outer envelope pore protein 24, chloroplastic-like	down	639	CmoCh09G001610
CsGy3G040220	probable ribosome biogenesis protein RLP24	down	504	CmoCh09G001580
CsGy3G040230	Lrr receptor protein kinase, putative	down	1014	CmoCh01G019720
CsGy3G040430	DNA polymerase epsilon catalytic subunit A, putative	down	435	CmoCh01G019800
CsGy3G040440	auxilin-like protein 1	down	4374	CmoCh01G019810
CsGy3G040450	Ornithine carbamoyltransferase	down	1137	CmoCh09G001450
CsGy3G040500	Inositol-pentakisphosphate 2-kinase	down	1377	CmoCh01G019900
CsGy3G040670	GTPase obg	down	1749	CmoCh09G001240
CsGy3G040770	protein IQ-DOMAIN 32 isoform X1	down	2451	CmoCh01G020130
CsGy3G040850	filament-like plant protein 4	both	3252	CmoCh09G001110
CsGy3G040970	ER lumen protein retaining receptor	down	1029	CmoCh01G020300
CsGy3G041060	ABC transporter B family member 13	down	6258	CmoCh09G000920
CsGy3G041070	Zinc finger protein	down	1776	CmoCh01G020420
CsGy3G041100	la-related protein 1C-like isoform X1	down	1623	CmoCh01G020430
CsGy3G041110	Alcohol dehydrogenase superfamily	down	963	CmoCh01G020440
CsGy3G041130	ribonuclease P protein subunit p25-like protein	down	900	CmoCh01G020450
CsGy3G041210	Methyltransferase	down	1083	CmoCh09G000820
CsGy3G041280	ER membrane protein complex subunit 7 homolog	down	813	CmoCh01G015700
CsGy3G041330	TRAF-like family protein	down	5025	CmoCh01G015660
CsGy3G041350	Vesicle-associated membrane protein 713	down	660	CmoCh09G004550
CsGy3G041370	putative leucine-rich repeat-containing protein DDB_G0290503	down	2334	CmoCh01G015620
CsGy3G041380	Protein kinase, putative	down	1836	CmoCh09G004580
CsGy3G041420	Clathrin assembly family protein	down	2085	CmoCh09G004660
CsGy3G041460	EIN3-binding F-box protein 1	both	2022	CmoCh01G015600
CsGy3G041480	SNARE-like superfamily protein	down	297	CmoCh09G004710
CsGy3G041510	Probable sugar phosphate/phosphate translocator At5g25400	down	1050	CmoCh09G004720
CsGy3G041540	Cellulose synthase	both	3210	CmoCh09G004750
CsGy3G041550	GPI inositol-deacylase	down	3279	CmoCh01G015520
CsGy3G041600	Cytochrome b-c1 complex subunit 7	down	369	CmoCh01G015470
CsGy3G041660	protein TIFY 8-like isoform X2	down	1158	CmoCh09G004810
CsGy3G041700	SPOC domain / Transcription elongation factor S-II protein	down	3411	CmoCh09G004840
CsGy3G041710	dnaJ homolog subfamily B member 4	down	1050	CmoCh01G015790
CsGy3G041720	polyadenylate-binding protein-interacting protein 5	down	588	CmoCh09G004860
CsGy3G041750	hypothetical protein	both	972	CmoCh09G004880
CsGy3G041760	Enhancer of polycomb-like transcription factor protein, putative isoform 1	down	5052	CmoCh09G004890
CsGy3G041810	E3 ubiquitin-protein ligase MIEL1-like	down	951	CmoCh09G004920
CsGy3G041840	zinc finger FYVE domain protein	down	10158	CmoCh09G004960
CsGy3G041860	Aspartate--tRNA ligase	down	1638	CmoCh01G015940
CsGy3G041870	DDB1- and CUL4-associated factor homolog 1	down	5958	CmoCh09G004990
CsGy3G041930	Endoplasmic reticulum junction formation protein lunapark-B	both	1236	CmoCh09G005050
CsGy3G041990	elongation factor 1-alpha-like isoform X1	down	408	CmoCh09G005120
CsGy3G042130	probable WRKY transcription factor 11	down	1053	CmoCh01G016200
CsGy3G042140	centromere-associated protein E isoform X1	down	7998	CmoCh09G005210
CsGy3G042150	probable sarcosine oxidase	down	1767	CmoCh09G005220
CsGy3G042170	Arginine/serine-rich splicing factor, putative	down	594	CmoCh09G005230
CsGy3G042210	probable xyloglucan glycosyltransferase 5	down	2088	CmoCh09G005240
CsGy3G042320	Gamma-glutamylcyclotransferase	down	825	CmoCh09G005290
CsGy3G042380	ABC1 family protein	down	2988	CmoCh09G005340
CsGy3G042390	myosin heavy chain-like protein	down	1212	CmoCh09G005350
CsGy3G042420	GTP-binding-like protein	down	1002	CmoCh09G005390
CsGy3G042430	Beta-adaptin-like protein	down	2796	CmoCh01G016430
CsGy3G042480	signal peptide peptidase	down	909	CmoCh09G005410
CsGy3G042490	Sulfite exporter TauE/SafE family protein	down	1416	CmoCh09G005420
CsGy3G042500	Coiled-coil domain-containing protein, putative	down	648	CmoCh01G016470
CsGy3G042510	Myb family transcription factor family protein	down	2883	CmoCh09G005440
CsGy3G042520	Aspartate aminotransferase	down	1395	CmoCh09G005450
CsGy3G042540	Cryptochrome 1.2	down	2046	CmoCh09G005460
CsGy3G042570	Leucine-rich repeat, typical subtype	down	1530	CmoCh01G016550
CsGy3G042600	S-adenosyl-L-methionine-dependent methyltransferases superfamily protein	down	2160	CmoCh09G005510
CsGy3G042670	general regulatory factor 5	both	828	CmoCh01G016610
CsGy3G042690	VQ motif-containing protein 9	down	1011	CmoCh09G005560
CsGy3G042820	serine/threonine-protein kinase PEPKR2	down	1419	CmoCh09G005680
CsGy3G042850	transport inhibitor response 1-like protein	down	1914	CmoCh09G005710
CsGy3G042920	transmembrane protein	down	3573	CmoCh09G005750
CsGy3G042940	Ubiquitin carboxyl-terminal hydrolase 16	down	2973	CmoCh09G005770
CsGy3G042990	Argininosuccinate lyase	down	1563	CmoCh09G005790
CsGy3G043290	Phosphoenolpyruvate carboxykinase (ATP)	down	1872	CmoCh01G015120
CsGy3G043320	Glycosyltransferases	down	1224	CmoCh01G015090
CsGy3G043490	serine/threonine-protein kinase Aurora-1	down	885	CmoCh01G014980
CsGy3G043510	Endoribonuclease YbeY	down	2985	CmoCh09G006090
CsGy3G043560	homeobox-leucine zipper protein ATHB-8	down	2454	CmoCh09G006130
CsGy3G043670	putative esterase YitV	down	1272	CmoCh09G006250
CsGy3G043680	target of Myb protein 1-like isoform X1	down	1980	CmoCh01G014800
CsGy3G043700	Eukaryotic translation initiation factor 3 subunit L	both	1587	CmoCh01G014770
CsGy3G043810	phosphomevalonate kinase	down	1143	CmoCh19G002270
CsGy3G043820	transcription factor IWS1	down	2220	CmoCh02G016860
CsGy3G043880	inactive poly [ADP-ribose] polymerase RCD1	down	1830	CmoCh19G002300
CsGy3G043950	RING-type E3 ubiquitin transferase	down	1917	CmoCh19G002360
CsGy3G043990	SNARE associated Golgi protein family	down	591	CmoCh19G002400
CsGy3G044130	transcription factor MYC2-like	down	2040	CmoCh02G016570
CsGy3G044240	acetylornithine deacetylase	down	1311	CmoCh19G002590
CsGy3G044460	tobamovirus multiplication protein 2A	down	759	CmoCh19G004550
CsGy3G044520	Ras-related protein Rab-6A	up	627	CmoCh02G016280
CsGy3G044700	3-isopropylmalate dehydratase large subunit	down	1461	CmoCh07G008760
CsGy3G044740	decapping nuclease DXO homolog, chloroplastic-like	down	1629	CmoCh02G016190
CsGy3G044760	DNA repair endonuclease UVH1	down	3327	CmoCh02G016160
CsGy3G044810	BAX inhibitor-1	down	1719	CmoCh19G004090
CsGy3G044840	60S ribosomal protein L7-1	down	750	CmoCh06G000570
CsGy3G044850	Ras-related protein Rab-1A	down	609	CmoCh06G008300
CsGy3G044880	myosin-J heavy chain isoform X2	down	3078	CmoCh02G010810
CsGy3G044940	plasminogen activator inhibitor 1 RNA-binding protein-like	down	1077	CmoCh19G004130
CsGy3G044970	Remorin	down	570	CmoCh19G004240
CsGy3G044980	membrane steroid-binding protein 2	down	639	CmoCh02G010770
CsGy3G045030	Ribokinase	down	1242	CmoCh19G003630
CsGy4G000020	myb-like protein X	down	1572	CmoCh04G004550
CsGy4G000030	formin-like protein (DUF1005)	down	1377	CmoCh16G003180
CsGy4G000050	Aspartate--tRNA ligase	down	2013	CmoCh04G004580
CsGy4G000060	Pyruvate kinase	down	4554	CmoCh16G003210
CsGy4G000100	Tubulin alpha chain	both	1353	CmoCh04G004620
CsGy4G000130	Pre-mRNA-processing protein 40A	down	3273	CmoCh04G004650
CsGy4G000230	Adenylyl-sulfate kinase	down	891	CmoCh04G004800
CsGy4G000240	DNA-repair protein, UmuC-like protein	down	654	CmoCh16G003350
CsGy4G000290	Trypsin inhibitor 1	down	246	CmoCh16G003360
CsGy4G000360	Aminotransferase	down	1428	CmoCh04G008570
CsGy4G000370	vacuolar-sorting receptor 3-like	down	2073	CmoCh04G004820
CsGy4G000400	BTB/POZ domain-containing protein NPY2	down	1881	CmoCh16G003440
CsGy4G000490	glutamyl-tRNA (Gln) amidotransferase subunit A (DUF620)	down	1428	CmoCh16G003510
CsGy4G000550	Class I glutamine amidotransferase-like superfamily protein	down	1038	CmoCh01G003340
CsGy4G000640	Translocase of chloroplast 159, chloroplastic	down	4587	CmoCh01G003310
CsGy4G000660	ABC transporter C family member 14-like	down	4614	CmoCh14G009250
CsGy4G000700	NADH dehydrogenase [ubiquinone] iron-sulfur protein 5-B	down	396	CmoCh01G003280
CsGy4G000730	peter Pan-like protein	up	1035	CmoCh14G009290
CsGy4G000740	UDP-glucuronic acid decarboxylase 2	down	1233	CmoCh14G009300
CsGy4G000890	Ethylene-responsive transcription factor 1	down	819	CmoCh14G009430
CsGy4G000900	Ribosomal protein L19	down	621	CmoCh14G009440
CsGy4G000910	Fumarate hydratase class II	down	1422	CmoCh01G003120
CsGy4G001220	DEAD-box ATP-dependent RNA helicase 24	down	2343	CmoCh01G002900
CsGy4G001240	acyl-protein thioesterase 2	down	861	CmoCh01G001370
CsGy4G001270	periodic tryptophan protein 2 homolog	down	2679	CmoCh01G001380
CsGy4G001310	probable amino-acid racemase	down	984	CmoCh14G013680
CsGy4G001420	Phospholipase D	down	2424	CmoCh01G001460
CsGy4G001680	PTI1-like tyrosine-protein kinase At3g15890	down	1110	CmoCh14G013930
CsGy4G001740	Ribosomal protein S15	down	1350	CmoCh01G001740
CsGy4G001800	Transducin family protein / WD-40 repeat family protein	down	3504	CmoCh14G014030
CsGy4G001920	Signal recognition particle 54 kDa protein	down	1215	CmoCh14G014120
CsGy4G001970	Defective in cullin neddylation protein	down	693	CmoCh01G001810
CsGy4G002040	50S ribosomal protein L1	down	1215	CmoCh14G014220
CsGy4G002130	No exine formation 1	down	3537	CmoCh06G017140
CsGy4G002170	Sec14p-like phosphatidylinositol transfer family protein	down	819	CmoCh06G017100
CsGy4G002210	transaldolase	both	1323	CmoCh14G014300
CsGy4G002260	Cytochrome P450	down	1506	CmoCh06G017070
CsGy4G002280	ADP-ribosylation factor GTPase-activating protein AGD3	down	1878	CmoCh06G017040
CsGy4G002310	Phenylalanine ammonia-lyase	down	3033	CmoCh07G009530
CsGy4G002330	Carboxypeptidase	down	1371	CmoCh14G014390
CsGy4G002380	Calreticulin-3	down	1335	CmoCh14G014450
CsGy4G002500	peroxisomal membrane protein 13	down	930	CmoCh06G016940
CsGy4G002530	GEM-like protein 5	down	642	CmoCh14G014600
CsGy4G002600	Phytoene desaturase	down	1731	CmoCh06G016860
CsGy4G002640	protein IQ-DOMAIN 14 isoform X2	down	1602	CmoCh06G016830
CsGy4G002660	Pentatricopeptide repeat	down	2058	CmoCh14G014670
CsGy4G002670	Stress associated endoplasmic reticulum protein	down	207	CmoCh08G001850
CsGy4G002750	2-(3-amino-3-carboxypropyl)histidine synthase subunit 2	down	1671	CmoCh06G016730
CsGy4G002800	NAC domain-containing protein	down	717	CmoCh14G014810
CsGy4G002880	Protein MAK16 homolog	down	906	CmoCh14G014920
CsGy4G002930	nuclear transport factor 2-like	down	522	CmoCh06G016640
CsGy4G002980	probable aldo-keto reductase 4	down	1029	CmoCh14G014970
CsGy4G003060	hypothetical protein (DUF1685)	down	552	CmoCh06G016580
CsGy4G003090	Isoleucine--tRNA ligase	down	3387	CmoCh14G015040
CsGy4G003180	Histidine methyltransferase 1	down	1200	CmoCh06G016540
CsGy4G003260	Eukaryotic translation initiation factor 3 subunit H	down	1014	CmoCh06G016440
CsGy4G003270	15-cis-zeta-carotene isomerase, chloroplastic	down	1119	CmoCh06G016450
CsGy4G003290	Putative proline--tRNA ligase	both	1509	CmoCh04G022780
CsGy4G003350	Receptor protein kinase	down	3024	CmoCh14G015170
CsGy4G003470	PTI1-like tyrosine-protein kinase 1 isoform X1	up	1047	CmoCh06G016340
CsGy4G003590	clathrin interactor EPSIN 2 isoform X2	down	2127	CmoCh06G016320
CsGy4G003600	extensin-2-like	both	3138	CmoCh06G016310
CsGy4G003610	Unknown Protein	down	1062	CmoCh09G011090
CsGy4G003660	mitochondrial import receptor subunit TOM40-1-like	down	1893	CmoCh14G015380
CsGy4G003730	Transcription factor protein	down	1071	CmoCh06G016170
CsGy4G003910	Ribosomal protein L15	down	615	CmoCh15G011700
CsGy4G003930	branchpoint-bridging protein	down	2334	CmoCh04G003700
CsGy4G003980	Putative isoaspartyl peptidase/L-asparaginase 3	down	870	CmoCh16G002300
CsGy4G004020	U3 small nucleolar RNA-associated protein 10 and NUC211 domain-containing protein, putative isoform 1	down	6360	CmoCh04G003750
CsGy4G004030	methyltransferase-like protein 1	down	3549	CmoCh16G002330
CsGy4G004040	putative lipase YOR059C	down	1083	CmoCh04G003770
CsGy4G004110	polycomb group protein EMBRYONIC FLOWER 2 isoform X4	down	1764	CmoCh04G003830
CsGy4G004130	Ras-related protein Rab-1A	both	561	CmoCh04G003860
CsGy4G004170	Peptide methionine sulfoxide reductase MsrA	down	792	CmoCh16G002490
CsGy4G004200	Glutamate dehydrogenase	down	1152	CmoCh04G003920
CsGy4G004240	Superoxide dismutase	down	927	CmoCh04G003970
CsGy4G004250	Metacaspase-2	down	780	CmoCh16G002510
CsGy4G004260	60S ribosomal protein L13	down	675	CmoCh16G002520
CsGy4G004430	Polyadenylate-binding protein 3	down	705	CmoCh16G007570
CsGy4G004450	lanC-like protein GCL1	down	1260	CmoCh04G008740
CsGy4G004600	Trehalose 6-phosphate phosphatase	down	1179	CmoCh04G008650
CsGy4G004640	3-hydroxyacyl-[acyl-carrier-protein] dehydratase FabZ	down	645	CmoCh04G008600
CsGy4G004660	Inositol-3-phosphate synthase	down	1533	CmoCh16G007400
CsGy4G004700	regulation of nuclear pre-mRNA domain-containing protein 1B	down	4128	CmoCh16G007340
CsGy4G004740	alanine--glyoxylate aminotransferase 2 homolog 1, mitochondrial	down	1461	CmoCh16G007290
CsGy4G004870	Succinate dehydrogenase [ubiquinone] flavoprotein subunit, mitochondrial	both	1899	CmoCh16G007120
CsGy4G004940	40S ribosomal protein SA	down	918	CmoCh04G008320
CsGy4G004950	DNA-directed RNA polymerase III subunit RPC5 isoform X1	down	2109	CmoCh16G007090
CsGy4G004970	protein indeterminate-domain 1-like	down	1326	CmoCh16G007080
CsGy4G005090	transmembrane and coiled-coil domain-containing protein 4	down	1932	CmoCh16G007010
CsGy4G005100	zinc finger CCCH domain-containing protein 44-like isoform X2	down	3750	CmoCh16G007000
CsGy4G005230	Uncharacterized protein	down	657	CmoCh04G008140
CsGy4G005290	salicylate carboxymethyltransferase	down	1203	CmoCh16G006830
CsGy4G005300	Gamma carbonic anhydrase 1, mitochondrial	down	816	CmoCh16G006810
CsGy4G005370	polygalacturonase inhibiting protein 1	down	1008	CmoCh07G013560
CsGy4G005380	RING-type E3 ubiquitin transferase	down	2217	CmoCh16G006740
CsGy4G005390	small nuclear ribonucleoprotein Sm D2-like	down	324	CmoCh16G006730
CsGy4G005400	Tubby-like F-box protein	down	1347	CmoCh16G006720
CsGy4G005440	Peptidyl-prolyl cis-trans isomerase	down	369	CmoCh04G008010
CsGy4G005460	GDP-mannose 4,6-dehydratase	both	1116	CmoCh04G008000
CsGy4G005480	Glucose-6-phosphate 1-epimerase	down	945	CmoCh04G007970
CsGy4G005560	Phosphatidylcholine transfer protein	down	1299	CmoCh02G009580
CsGy4G005640	BTB/POZ-like protein	down	1395	CmoCh04G007840
CsGy4G005710	Receptor kinase, putative	down	2232	CmoCh04G007780
CsGy4G005750	40S ribosomal protein S10-2	down	549	CmoCh16G006340
CsGy4G005790	1-aminocyclopropane-1-carboxylate synthase	down	1470	CmoCh04G007710
CsGy4G005830	WD repeat-containing 7	down	4497	CmoCh04G007640
CsGy4G005930	calcium-dependent protein kinase 3	down	1557	CmoCh04G007590
CsGy4G006060	6-phosphogluconate dehydrogenase, decarboxylating	down	1488	CmoCh16G006130
CsGy4G006110	arabinogalactan peptide 22-like	down	204	CmoCh16G006090
CsGy4G006140	COP1-interactive protein 1	down	4371	CmoCh04G007470
CsGy4G006200	probable WRKY transcription factor 41	down	1068	CmoCh04G007420
CsGy4G006260	Endoglucanase	down	1860	CmoCh04G007380
CsGy4G006280	long chain acyl-CoA synthetase 4-like	down	2103	CmoCh04G007350
CsGy4G006290	Membrane protein insertase YidC 2	down	1341	CmoCh04G007340
CsGy4G006330	Nucleoside diphosphate kinase	down	717	CmoCh04G007300
CsGy4G006340	ribosome maturation factor	down	651	CmoCh16G005940
CsGy4G006370	Dynamin-related protein 5A	down	1785	CmoCh16G005920
CsGy4G006410	ATP-dependent zinc metalloprotease FtsH	down	2889	CmoCh16G005910
CsGy4G006470	DCD (Development and Cell Death) domain protein	down	1116	CmoCh04G007220
CsGy4G006490	Auxin response factor	down	2139	CmoCh16G005850
CsGy4G006570	LOW QUALITY PROTEIN: protein NLP7-like	down	3384	CmoCh16G005770
CsGy4G006590	Protein KINESIN LIGHT CHAIN-RELATED 1	down	1782	CmoCh04G006190
CsGy4G006710	protein NUCLEAR FUSION DEFECTIVE 4	down	2016	CmoCh16G005650
CsGy4G006790	Ring finger protein, putative	down	1800	CmoCh16G005580
CsGy4G006860	Cytochrome P450 family protein	down	1383	CmoCh16G005530
CsGy4G006870	glycine-rich protein A3-like	down	522	CmoCh16G005520
CsGy4G006900	probable apyrase 7	down	2271	CmoCh16G005490
CsGy4G006930	oxygen-dependent coproporphyrinogen-III oxidase, chloroplastic	down	1353	CmoCh16G005420
CsGy4G006980	BTB/POZ-like protein	down	2223	CmoCh01G007710
CsGy4G006990	Cytochrome P450	down	1743	CmoCh04G006520
CsGy4G007000	FRS (FAR1 Related Sequences) transcription factor family	down	2370	CmoCh16G005370
CsGy4G007010	protein FAR-RED ELONGATED HYPOCOTYL 3	down	2541	CmoCh16G005370
CsGy4G007050	gamma aminobutyrate transaminase 1, mitochondrial-like isoform X2	down	2025	CmoCh04G006590
CsGy4G007070	myosin-9	both	4803	CmoCh16G005280
CsGy4G007090	60S ribosomal protein L27	down	438	CmoCh16G005270
[truncated: 1,925 more rows]

## Sheet: Cmo
Supplementary Table S1 Mobile Csa (3,932) and Cmo (1,788) mRNAs detected in heterografts
GeneID	Description	Movement direction	CDS length	orthologous Csa gene	orthologous Csa gene after filter duplicates
CmoCh00G000330	(Glucan endo-1,3-beta-glucosidase, putative) (3.2.1.39)	down	1101	CsGy1G014600	CsGy1G014600
CmoCh01G000250	Vacuolar cation/proton exchanger 2	down	1941	CsGy3G026710	CsGy3G026710
CmoCh01G000290	Receptor-like protein kinase	down	3357	CsGy3G026750	CsGy3G026750
CmoCh01G000310	Coatomer subunit beta (Beta-coat protein)	up	2853	CsGy3G026770	CsGy3G026770
CmoCh01G000350	GTP pyrophosphokinase	down	2202	CsGy3G026810	CsGy3G026810
CmoCh01G000560	protein serine/threonine kinases;protein kinases;ATP binding;sugar binding;kinases;carbohydrate binding	up	1719	CsGy2G000350	CsGy2G000350
CmoCh01G000570	Eukaryotic initiation factor 4A (ATP-dependent RNA helicase eIF4A)	up	1242	CsGy3G038710	CsGy3G038710
CmoCh01G000610	5'-nucleotidase surE	down	1329	CsGy3G038770	CsGy3G038770
CmoCh01G000630	(General transcription factor 3C polypeptide 3) (2.4.1.-)	down	2820	CsGy3G038810	CsGy3G038810
CmoCh01G000780	IAA-amino acid hydrolase ILR1-like 4	up	1338	CsGy3G039090	CsGy3G039090
CmoCh01G000850	Receptor protein kinase, putative	down	2649	CsGy5G021270	CsGy5G021270
CmoCh01G001000	NAD-dependent malic enzyme 1	up	1845	CsGy3G022760	CsGy3G022760
CmoCh01G001130	Rho guanine nucleotide exchange factor 8	down	1842	CsGy3G023000	CsGy3G023000
CmoCh01G001300	ADP/ATP carrier protein	down	1863	CsGy3G023610	CsGy3G023610
CmoCh01G001320	(Cytochrome c oxidase subunit 5b-2, mitochondrial) (1.9.3.1)	down	555	CsGy3G023590	CsGy3G023590
CmoCh01G001460	Phospholipase D (3.1.4.4)	both	2424	CsGy4G001420	CsGy4G001420
CmoCh01G001900	Cinnamoyl-CoA reductase 4	down	990	CsGy3G028190	CsGy3G028190
CmoCh01G002230	60S ribosomal protein L6	up	726	CsGy4G010120	CsGy4G010120
CmoCh01G002280	RAN GTPase 3	down	669	CsGy3G027640	CsGy3G027640
CmoCh01G002670	Serine/threonine-protein kinase sepA	both	4461	CsGy3G026950	CsGy3G026950
CmoCh01G002730	Squamosa promoter-binding-like protein 1	down	3231	CsGy4G025680	CsGy4G025680
CmoCh01G002740	Methionine aden	both	1182	CsGy7G017070	CsGy7G017070
CmoCh01G002750	WD repeat-containing protein 6	up	4164	CsGy3G027040	CsGy3G027040
CmoCh01G003050	Small GTP-binding protein	down	582	CsGy7G016560	CsGy7G016560
CmoCh01G003120	Fumarate hydratase, class II	down	1476	CsGy4G000910	CsGy4G000910
CmoCh01G003130	Ribosomal protein L19	down	630	CsGy7G016030	CsGy7G016030
CmoCh01G003170	Epoxide hydrolase 2	down	951	CsGy4G000830	CsGy4G000830
CmoCh01G003290	WD-repeat protein, putative	down	2097	CsGy4G000690	CsGy4G000690
CmoCh01G003310	Translocase of chloroplast 159, chloroplastic	up	4347	CsGy4G000640	CsGy4G000640
CmoCh01G003340	Intracellular protease 1	down	1173	CsGy4G000550	CsGy4G000550
CmoCh01G003620	ATP-dependent Clp protease proteolytic subunit (3.4.21.92)	down	1011	CsGy3G021100	CsGy3G021100
CmoCh01G003880	(UTP-glucose 1 phosphate uridylyltransferase) (2.7.7.9)	up	1473	CsGy3G020680	CsGy3G020680
CmoCh01G004120	Eukaryotic translation initiation factor 3 subunit G (eIF3g) (Eukaryotic translation initiation factor 3 RNA-binding subunit) (Eukaryotic translation initiation factor 3 subunit 4)	down	867	CsGy3G020230	CsGy3G020230
CmoCh01G004360	Acetolactate synthase (2.2.1.6)	down	1737	CsGy4G009860	CsGy4G009860
CmoCh01G004670	WPP domain-interacting tail-anchored protein 1	down	1851	CsGy5G012700	CsGy5G012700
CmoCh01G004830	Exocyst subunit exo70 family protein E1	up	1965	CsGy4G008800	CsGy4G008800
CmoCh01G004880	Sister chromatid cohesion 2	down	5430	CsGy4G008360	CsGy4G008360
CmoCh01G004910	UDP-glucose 6-dehydrogenase (1.1.1.22)	both	1443	CsGy4G008400	CsGy4G008400
CmoCh01G004970	Chaperone clpb, putative	down	3657	CsGy3G023660	CsGy3G023660
CmoCh01G005190	Phosphatase 2C family protein	down	1521	CsGy2G008420	CsGy2G008420
CmoCh01G005230	Basic leucine zipper and W2 domain-containing 2	up	1506	CsGy2G008370	CsGy2G008370
CmoCh01G005650	(DNA-binding SAP Zinc finger, MIZ-type Zinc finger, FYVE/PHD-type) (E3 SUMO-protein ligase SIZ1)	both	2622	CsGy1G012890	CsGy1G012890
CmoCh01G005840	Extracellular signal-regulated kinase 1	up	1113	CsGy5G002400	CsGy5G002400
CmoCh01G005850	Actin depolymerizing factor-like protein	up	420	CsGy1G021970	CsGy1G021970
CmoCh01G006160	Membrane protein insertase YidC	down	1650	CsGy1G022390	CsGy1G022390
CmoCh01G006380	Oxysterol-binding protein-related protein 3C	down	1383	CsGy1G022700	CsGy1G022700
CmoCh01G006790	Pre-mRNA-splicing factor SLT11	down	1542	CsGy2G005420	CsGy2G005420
CmoCh01G006890	Tetratricopeptide repeat (TPR)-like superfamily protein	down	1647	CsGy1G023260	CsGy1G023260
CmoCh01G007070	Kinase family protein	down	1953	CsGy1G023520	CsGy1G023520
CmoCh01G007450	Chloroplast inner envelope family protein	down	3063	CsGy1G023880	CsGy1G023880
CmoCh01G007630	ethylene response DNA binding factor 3	down	2583	CsGy3G028440	CsGy3G028440
CmoCh01G007710	BTB/POZ domain-containing protein	down	1719	CsGy4G006980	CsGy4G006980
CmoCh01G007850	Transmembrane 9 family protein	both	2058	CsGy5G012080	CsGy5G012080
CmoCh01G007860	Ser-Thr protein kinase-like protein	up	3708	CsGy1G004750	CsGy1G004750
CmoCh01G007910	Bifunctional D-cysteine desulfhydrase/1-aminocyclopropane-1-carboxylate deaminase, mitochondrial	down	1377	CsGy1G004930	CsGy1G004930
CmoCh01G008030	Eukaryotic translation initiation factor 2c	up	3252	CsGy3G012860	CsGy3G012860
CmoCh01G008200	Nucleosome assembly protein family	down	807	CsGy1G005240	CsGy1G005240
CmoCh01G008610	Dentin sialophosphoprotein-related, putative	both	5604	CsGy5G028820	CsGy5G028820
CmoCh01G009430	Cellulose synthase (2.4.1.12)	both	3441	CsGy6G002430	CsGy6G002430
CmoCh01G009940	Choline/ethanolamine kinase family protein	down	1155	CsGy6G002750	CsGy6G002750
CmoCh01G009960	DDB1-and CUL4-associated factor like 1	down	6183	CsGy3G041870	CsGy3G041870
CmoCh01G010010	(Calcium-dependent protein kinase, putative) (2.7.11.17)	down	1554	CsGy7G011040	CsGy7G011040
CmoCh01G010460	Translation initiation factor family protein	down	4650	CsGy7G012220	CsGy7G012220
CmoCh01G010470	Ubiquitin interaction motif-containing family protein	both	1860	CsGy7G012230	CsGy7G012230
CmoCh01G010610	Transcriptional corepressor SEUSS	down	2733	CsGy6G020010	CsGy6G020010
CmoCh01G010770	Chloroplast ATP-dependent Clp protease chaperone protein	down	2250	CsGy7G008850	CsGy7G008850
CmoCh01G010780	ATP-dependent Clp protease ATP-binding subunit	down	765	CsGy7G008850	CsGy4G021700
CmoCh01G010890	Probable galactinol--sucrose galactosyltransferase 1	up	2475	CsGy4G021700	CsGy7G007880
CmoCh01G011130	RPM1-interacting protein 4 (RIN4) family protein	down	207	CsGy7G007880	CsGy7G007750
CmoCh01G011210	RNA-binding protein, putative	down	2106	CsGy7G007750	CsGy7G008320
CmoCh01G011400	Serine O-acetyltransferase 1	down	1116	CsGy7G008320	CsGy7G009510
CmoCh01G011630	GDP-L-galactose phosphorylase 1-like protein	both	1398	CsGy7G009510	CsGy7G009500
CmoCh01G011640	Prohibitin	down	873	CsGy7G009500	CsGy7G009400
CmoCh01G011700	Dihydrolipoyllysine-residue succinyltransferase component of 2-oxoglutarate dehydrogenase complex	down	1134	CsGy7G009400	CsGy1G031390
CmoCh01G011930	Tryptophan synthase beta chain 2	up	1416	CsGy1G031390	CsGy3G022030
CmoCh01G012140	GRAS family transcription factor	down	1749	CsGy3G022030	CsGy3G021970
CmoCh01G012170	Large subunit rib	down	783	CsGy3G021970	CsGy3G039200
CmoCh01G012260	Zinc finger protein CONSTANS-LIKE 10	down	849	CsGy3G039200	CsGy3G039350
CmoCh01G012370	Arf GTPase activating protein	up	1530	CsGy3G039350	CsGy4G022000
CmoCh01G012490	COP1-interacting protein 7	down	3585	CsGy4G022000	CsGy4G021810
CmoCh01G012630	Proton pump interactor, putative	up	1929	CsGy4G021810	CsGy4G021690
CmoCh01G012700	Serine/Threonine-kinase WNK (WNK)-like protein	down	1251	CsGy4G021690	CsGy4G021630
CmoCh01G012750	ethylene response DNA binding factor 3	down	579	CsGy4G021630	CsGy4G021570
CmoCh01G012820	alanine-2-oxoglutarate aminotransferase 2	both	1317	CsGy4G021570	CsGy4G021340
CmoCh01G013010	(Phosphoenolpyruvate carboxylase, putative) (1.3.1.74)	both	2898	CsGy4G021340	CsGy4G020760
CmoCh01G013370	1,3-beta-glucan synthase component FKS1	down	2412	CsGy4G020760	CsGy4G020040
CmoCh01G013580	Protein PAT1	down	2445	CsGy4G020040	CsGy4G020130
CmoCh01G013680	Vacuolar protein sorting-associated-like protein	down	2535	CsGy4G020130	CsGy4G020190
CmoCh01G013720	4-hydroxyphenylpyruvate dioxygenase	up	1398	CsGy4G020190	CsGy4G020280
CmoCh01G013790	Aldo/keto reductase family protein	both	3174	CsGy4G020280	CsGy4G020290
CmoCh01G013800	(Amine oxidase, putative) (1.4.3.4)	both	1470	CsGy4G020290	CsGy4G011950
CmoCh01G013950	NAC domain-containing protein 21/22	down	798	CsGy4G011950	CsGy4G011360
CmoCh01G014100	AP-4 complex subunit epsilon	up	2949	CsGy4G011360	CsGy4G016990
CmoCh01G014480	BnaA02g36660D protein	down	507	CsGy4G016990	CsGy4G017410
CmoCh01G014660	P-loop containing nucleoside triphosphate hydrolases superfamily protein	down	2802	CsGy4G017410	CsGy3G043290
CmoCh01G015120	(Phosphoenolpyruvate carboxykinase [ATP]) (4.1.1.49)	up	2367	CsGy3G043290	CsGy3G041540
CmoCh01G015530	Cellulose synthase (2.4.1.12)	both	3249	CsGy3G041540	CsGy3G041460
CmoCh01G015600	F-box protein	both	1908	CsGy3G041460	CsGy3G041700
CmoCh01G015780	Cyclin A, putative	down	4809	CsGy3G041700	CsGy3G042480
CmoCh01G016450	Signal peptide peptidase family protein	down	1080	CsGy3G042480	CsGy3G042520
CmoCh01G016490	Aspartate aminotransferase (2.6.1.1)	up	1383	CsGy3G042520	CsGy3G042540
CmoCh01G016510	Blue-light photoreceptor	up	2052	CsGy3G042540	CsGy3G042550
CmoCh01G016530	Serine/threonine phosphatase family, 2C domain protein	down	840	CsGy3G042550	CsGy3G042600
CmoCh01G016560	S-adenosyl-L-methionine-dependent methyltransferases superfamily protein	both	2091	CsGy3G042600	CsGy2G020890
CmoCh01G016610	GF14 protein	down	777	CsGy2G020890	CsGy3G042940
CmoCh01G016920	Ubiquitin carboxyl-terminal hydrolase 16	down	2865	CsGy3G042940	CsGy4G024710
CmoCh01G017050	(Stromal cell-derived factor 2, putative) (2.4.1.109)	down	654	CsGy4G024710	CsGy4G024580
CmoCh01G017150	Chorismate mutase 2	up	816	CsGy4G024580	CsGy4G024140
CmoCh01G017470	Smr (Small MutS-related) domain protein	both	1569	CsGy4G024140	CsGy4G024090
CmoCh01G017550	Chalcone-flavonone isomerase family protein	up	1323	CsGy4G024090	CsGy4G023490
CmoCh01G017650	BRISC and BRCA1-A complex member 1	down	774	CsGy4G023490	CsGy4G023520
CmoCh01G017680	NADH-quinone oxidoreductase subunit B	up	639	CsGy4G023520	CsGy4G023810
CmoCh01G017910	Nuclease HARBI1-like protein	up	1485	CsGy4G023810	CsGy4G023830
CmoCh01G017930	protein serine/threonine phosphatases;protein kinases;catalytics;cAMP-dependent protein kinase regulators;ATP binding;protein serine/threonine phosphatases	down	1506	CsGy4G023830	CsGy4G023840
CmoCh01G017940	aminopeptidase M1	down	2664	CsGy4G023840	CsGy4G023350
CmoCh01G018210	Cellulose synthase-like C1-1, glycosyltransferase family 2 protein	down	2121	CsGy4G023350	CsGy4G022750
CmoCh01G018680	(L-asparaginase, putative) (3.5.1.1)	up	972	CsGy4G022750	CsGy4G022680
CmoCh01G018750	Cathepsin B-like cysteine proteinase 1	up	1386	CsGy4G022680	CsGy3G040570
CmoCh01G019950	AP-4 complex subunit mu	down	1356	CsGy3G040570	CsGy4G025110
CmoCh01G020620	ATP-dependent zinc metalloprotease FTSH	up	2445	CsGy4G025110	CsGy4G025250
CmoCh01G020710	Catalase (1.11.1.6)	down	4035	CsGy4G025250	CsGy4G025710
CmoCh01G021100	TMV response-related protein	down	579	CsGy4G025710	CsGy6G019690
CmoCh02G000020	NAC domain protein	both	888	CsGy6G019690	CsGy6G013390
CmoCh02G000400	Mitogen-activated protein kinase (2.7.11.24)	down	2112	CsGy6G013390	CsGy6G013360
CmoCh02G000450	Galacturonosyltransferase 15	down	2010	CsGy6G013360	CsGy6G013140
CmoCh02G000570	Protein disulfide isomerase-like protein	down	1320	CsGy6G013140	CsGy6G032740
CmoCh02G000640	1-aminocyclopropane-1-carboxylate oxidase 3	up	936	CsGy6G032740	CsGy6G010550
CmoCh02G001000	1,3-beta-glucan synthase component-like protein	both	5289	CsGy6G010550	CsGy6G008290
CmoCh02G001090	Pre-mRNA splicing factor, putative	up	3072	CsGy6G008290	CsGy6G010250
CmoCh02G001420	Metacaspase-5	up	1272	CsGy6G010250	CsGy6G009100
CmoCh02G002210	F-box protein	down	1215	CsGy6G009100	CsGy2G013420
CmoCh02G002530	E3 ubiquitin-protein ligase	up	5589	CsGy2G013420	CsGy2G013440
CmoCh02G002540	Rac-like GTP-binding protein 6	down	711	CsGy2G013440	CsGy2G013550
CmoCh02G002630	Ubiquitin-conjugating enzyme E2	down	3486	CsGy2G013550	CsGy2G013560
CmoCh02G002650	Translation initiation factor IF-3	down	1626	CsGy2G013560	CsGy6G009560
CmoCh02G003050	Histone deacetylase (3.5.1.98)	up	1482	CsGy6G009560	CsGy6G009530
CmoCh02G003100	Transmembrane 9 superfamily member 4	down	1980	CsGy6G009530	CsGy2G012880
CmoCh02G003600	Glutamine--fructose-6-phosphate aminotransferase [isomerizing]	down	1728	CsGy2G012880	CsGy2G012860
CmoCh02G003620	Arginine decarboxylase (4.1.1.19)	both	2118	CsGy2G012860	CsGy2G012760
CmoCh02G003670	GATA transcription factor 5, putative	up	999	CsGy2G012760	CsGy2G012660
CmoCh02G003750	ATP binding microtubule motor family protein	down	2358	CsGy2G012660	CsGy2G012610
CmoCh02G003780	Cathepsin B-like cysteine proteinase	down	1137	CsGy2G012610	CsGy2G012170
CmoCh02G004050	RNA-binding protein	both	516	CsGy2G012170	CsGy2G011610
CmoCh02G004520	nucleotide binding;nucleic acid binding;RNA binding	up	1191	CsGy2G011610	CsGy2G027150
CmoCh02G004710	Peptidyl-tRNA hydrolase 2-like protein	down	645	CsGy2G027150	CsGy2G026510
CmoCh02G005010	Ubiquitin-conjugating enzyme family protein	down	1122	CsGy2G026510	CsGy2G013980
CmoCh02G005180	U-box domain-containing protein 4	down	2445	CsGy2G013980	CsGy2G014000
CmoCh02G005580	Zeaxanthin epoxidase, chloroplastic (1.14.13.90)	down	1998	CsGy2G014000	CsGy2G015260
CmoCh02G005950	26S proteasome non-ATPase regulatory subunit 12	up	1350	CsGy2G015260	CsGy2G015140
CmoCh02G006010	Ras-related small GTP-binding family protein	up	2646	CsGy2G015140	CsGy2G014900
CmoCh02G006160	Calcium uniporter, mitochondrial	down	1086	CsGy2G014900	CsGy6G026130
CmoCh02G006200	Actin	both	1134	CsGy6G026130	CsGy2G015880
CmoCh02G006460	60S ribosomal L10	up	663	CsGy2G015880	CsGy6G011250
CmoCh02G006570	Kinase family protein	up	3540	CsGy6G011250	CsGy6G011220
CmoCh02G006610	Phosphoglycerate kinase (2.7.2.3)	up	1458	CsGy6G011220	CsGy6G011170
CmoCh02G006660	LEM3 (Ligand-effect modulator 3) family protein	up	1329	CsGy6G011170	CsGy6G011080
CmoCh02G006740	E3 ubiquitin-protein ligase RGLG2-like protein	down	1461	CsGy6G011080	CsGy6G010900
CmoCh02G006840	Ycf54-like protein	down	720	CsGy6G010900	CsGy6G010840
CmoCh02G006910	26S proteasome ATP-dependent regulatory subunit	up	1257	CsGy6G010840	CsGy6G010830
CmoCh02G006920	(Cinnamate-4-hydroxylase) (Cytochrome P450 protein)	up	1518	CsGy6G010830	CsGy6G015320
CmoCh02G007000	receptor serine/threonine kinase, putative	both	1890	CsGy6G015320	CsGy6G013690
CmoCh02G007460	Zinc finger CCCH domain-containing protein 66	both	1998	CsGy6G013690	CsGy6G001740
CmoCh02G007580	Anthranilate synthase component I-2	down	1746	CsGy6G001740	CsGy6G014050
CmoCh02G007780	Protein TIC 62, chloroplastic	up	1716	CsGy6G014050	CsGy6G014140
CmoCh02G007880	Pumilio-2-like protein	up	3111	CsGy6G014140	CsGy6G014160
CmoCh02G007890	E3 ubiquitin-protein ligase	down	1137	CsGy6G014160	CsGy6G014230
CmoCh02G007940	Telomere repeat-binding protein 5	up	1857	CsGy6G014230	CsGy4G019990
CmoCh02G008030	Triosephosphate isomerase (5.3.1.1)	up	834	CsGy4G019990	CsGy6G014360
CmoCh02G008050	Phosphatase 2C family protein	up	2142	CsGy6G014360	CsGy6G014370
CmoCh02G008060	Receptor protein kinase, putative	down	2547	CsGy6G014370	CsGy6G016140
CmoCh02G008500	Nuclear factor related to kappa-B-binding protein	up	4146	CsGy6G016140	CsGy6G015710
CmoCh02G008690	Tetraspanin-5	down	858	CsGy6G015710	CsGy6G011550
CmoCh02G008870	Pyridoxal 5'-phosphate synthase subunit PdxT	both	753	CsGy6G011550	CsGy5G001410
CmoCh02G009560	Starch synthase, chloroplastic/amyloplastic (2.4.1.-)	up	3552	CsGy5G001410	CsGy5G001390
CmoCh02G009580	StAR-related lipid transfer protein	down	1011	CsGy5G001390	CsGy5G005110
CmoCh02G010020	Expressed protein	down	732	CsGy5G005110	CsGy5G005710
CmoCh02G010520	(Arginine-aspartate-rich RNA binding protein-like) (LUC7 N_terminus domain-containing protein)	down	1047	CsGy5G005710	CsGy5G004750
CmoCh02G010890	serine/threonine protein kinase 2	down	4815	CsGy5G004750	CsGy5G001040
CmoCh02G010920	Transmembrane protein, putative	down	720	CsGy5G001040	CsGy5G000570
CmoCh02G011320	(Polypyrimidine tract binding protein, putative) (1.3.1.74)	up	1335	CsGy5G000570	CsGy5G000320
CmoCh02G011570	Importin subunit beta-1	down	2616	CsGy5G000320	CsGy5G000210
CmoCh02G011610	WD-repeat protein, putative	down	2316	CsGy5G000210	CsGy5G000140
CmoCh02G011760	Calcium/calmodulin-dependent serine/threonine-protein kinase 1	down	1758	CsGy5G000140	CsGy5G000090
CmoCh02G011870	(NPL4-like protein) (Nuclear pore localization protein NPL4)	both	1236	CsGy5G000090	CsGy4G011720
CmoCh02G012010	Carboxyl-terminal peptidase	down	1266	CsGy4G011720	CsGy4G011650
CmoCh02G012060	Xanthine dehydrogenase iron-sulfur-binding subunit	up	4113	CsGy4G011650	CsGy4G011590
CmoCh02G012160	F-box/WD-40 repeat-containing protein	down	1746	CsGy4G011590	CsGy4G012490
CmoCh02G012320	Calmodulin binding protein, putative	down	1785	CsGy4G012490	CsGy4G012580
CmoCh02G012360	F-box/kelch-repeat protein	up	1044	CsGy4G012580	CsGy4G012760
CmoCh02G012460	ATP binding;protein kinases;protein serine/threonine kinases	down	2085	CsGy4G012760	CsGy4G012850
CmoCh02G012510	Peroxidase	up	1098	CsGy4G012850	CsGy4G012910
CmoCh02G012540	PRLI-interacting factor A	up	1911	CsGy4G012910	CsGy6G023310
CmoCh02G013080	Chromodomain-helicase-DNA-binding 2	down	5277	CsGy6G023310	CsGy6G022820
CmoCh02G013360	DNA replication factor C complex subunit 1	down	2928	CsGy6G022820	CsGy6G012090
CmoCh02G014040	Lysosomal Pro-X carboxypeptidase	down	3273	CsGy6G012090	CsGy6G011890
CmoCh02G014240	ATP-binding cassette transporter	both	1791	CsGy6G011890	CsGy5G002110
CmoCh02G014370	(Ubiquitin-conjugating enzyme E2, putative) (6.3.2.19)	down	447	CsGy5G002110	CsGy5G002750
CmoCh02G014960	Glutathione peroxidase	up	789	CsGy5G002750	CsGy5G003200
CmoCh02G015280	SPX domain-containing membrane protein	down	2187	CsGy5G003200	CsGy5G003280
CmoCh02G015360	Stay green 1	down	507	CsGy5G003280	CsGy5G003790
CmoCh02G015690	GTP-binding elongation factor EF-Tu/EF-1A	up	2337	CsGy5G003790	CsGy5G004140
CmoCh02G015850	Vesicle-associated protein 1-2	down	726	CsGy5G004140	CsGy5G003970
CmoCh02G015900	Oxysterol-binding family protein	both	2268	CsGy5G003970	CsGy5G004450
CmoCh02G015980	Acyl-coenzyme A oxidase	both	6444	CsGy5G004450	CsGy3G044780
CmoCh02G016140	Expansin-related protein 1	up	759	CsGy3G044780	CsGy3G044240
CmoCh02G016490	Succinyl-diaminopimelate desuccinylase	up	1320	CsGy3G044240	CsGy3G026070
CmoCh02G016880	Atp-dependent RNA helicase	down	1593	CsGy3G026070	CsGy3G025980
CmoCh02G016960	MOB kinase activator-like 1	down	633	CsGy3G025980	CsGy7G006480
CmoCh02G017030	Amino acid transporter, putative	down	1686	CsGy7G006480	CsGy3G025280
CmoCh02G017480	Tetraspanin family protein, putative	down	813	CsGy3G025280	CsGy3G025120
CmoCh02G017550	Transducin/WD40 repeat-like superfamily protein	down	2247	CsGy3G025120	CsGy3G021640
CmoCh02G017910	Actin-depolymerizing factor 6 family protein	down	441	CsGy3G021640	CsGy2G011440
CmoCh02G018260	Protein phosphatase 2C family protein	down	3252	CsGy2G011440	CsGy4G016470
CmoCh03G000410	Eukaryotic translation initiation factor 3 subunit E	up	1317	CsGy4G016470	CsGy4G010260
CmoCh03G000620	(Magnesium-chelatase subunit H) (6.6.1.1)	up	2832	CsGy4G010260	CsGy4G010310
CmoCh03G000690	Small subunit rib	up	1740	CsGy4G010310	CsGy4G010330
CmoCh03G000700	Cellulose synthase (2.4.1.12)	down	5283	CsGy4G010330	CsGy4G010400
CmoCh03G000720	(Calcium-dependent protein kinase, putative) (2.7.11.17)	down	1629	CsGy4G010400	CsGy4G019780
CmoCh03G000860	Nucleolar protein gar2-related isoform 3	down	2322	CsGy4G019780	CsGy4G019630
CmoCh03G001010	DIS3-exonuclease-like protein	down	402	CsGy4G019630	CsGy4G019440
CmoCh03G001220	Serine/threonine-protein phosphatase (3.1.3.16)	down	942	CsGy4G019440	CsGy4G019090
CmoCh03G001800	(Auxilin-like protein) (DnaJ domain protein)	down	2958	CsGy4G019090	CsGy5G015360
CmoCh03G001840	Early response to dehydration 15-like protein	down	327	CsGy5G015360	CsGy2G026730
CmoCh03G002020	ABC transporter, ATP-binding protein	down	2184	CsGy2G026730	CsGy4G016430
CmoCh03G002080	EF hand calcium-binding family protein	down	450	CsGy4G016430	CsGy4G010470
CmoCh03G002270	Cationic amino acid transporter	down	1953	CsGy4G010470	CsGy4G010480
CmoCh03G002280	Cationic amino acid transporter 4	up	1896	CsGy4G010480	CsGy4G010520
CmoCh03G002340	Copper-transporting ATPase 1	down	2946	CsGy4G010520	CsGy4G010890
CmoCh03G002640	(Apyrase) (3.6.1.5)	down	2001	CsGy4G010890	CsGy4G011070
CmoCh03G002780	2,3-bisphosphoglycerate-independent phosphoglycerate mutase	up	1689	CsGy4G011070	CsGy4G015880
CmoCh03G003060	Probable receptor-like protein kinase	down	1641	CsGy4G015880	CsGy4G015780
CmoCh03G003110	Ubiquitin-protein ligase, putative	up	2064	CsGy4G015780	CsGy4G015760
CmoCh03G003160	serine/threonine protein kinase 1	down	1428	CsGy4G015760	CsGy4G015630
CmoCh03G003250	Wiskott-Aldrich syndrome protein family member 2	down	4740	CsGy4G015630	CsGy4G015260
CmoCh03G003570	AMP deaminase	down	2661	CsGy4G015260	CsGy4G015150
CmoCh03G003660	BTB/POZ domain-containing protein	down	1431	CsGy4G015150	CsGy4G014940
CmoCh03G003870	Chaperone protein dnaJ-related	down	1182	CsGy4G014940	CsGy4G014930
CmoCh03G003880	Tubulin beta-1 chain	both	1491	CsGy4G014930	CsGy4G014010
CmoCh03G004440	Heat shock 70 kDa protein 4	both	1944	CsGy4G014010	CsGy4G013990
CmoCh03G004460	Ubiquitin system component Cue protein, putative	down	747	CsGy4G013990	CsGy5G007030
CmoCh03G004540	RAN GTPase 3	down	1002	CsGy5G007030	CsGy4G013640
CmoCh03G004760	Pseudo-response regulator 7	down	2343	CsGy4G013640	CsGy4G013630
CmoCh03G004780	Adenylate kinase	down	1017	CsGy4G013630	CsGy6G033990
CmoCh03G004920	Epoxide hydrolase 2	down	1014	CsGy6G033990	CsGy6G033900
CmoCh03G005050	Pre-mRNA-splicing factor SYF1	down	2793	CsGy6G033900	CsGy6G033910
CmoCh03G005060	Vacuolar sorting-associated protein 28-like protein	down	861	CsGy6G033910	CsGy7G003510
CmoCh03G005460	Ubiquitin	up	1146	CsGy7G003510	CsGy6G032560
CmoCh03G006050	U-box domain-containing protein 4	down	1380	CsGy6G032560	CsGy6G009170
CmoCh03G006080	GRAS family transcription factor	down	1650	CsGy6G009170	CsGy6G032370
CmoCh03G006240	protein serine/threonine phosphatases;protein kinases;catalytics;cAMP-dependent protein kinase regulators;ATP binding;protein serine/threonine phosphatases	down	1842	CsGy6G032370	CsGy6G032150
CmoCh03G006450	Leucine-rich repeat family protein	down	3855	CsGy6G032150	CsGy6G031930
CmoCh03G006590	(Chitinase Ib) (Endochitinase)	down	1296	CsGy6G031930	CsGy6G031720
CmoCh03G006800	Aconitate hydratase (Aconitase) (4.2.1.3)	down	2679	CsGy6G031720	CsGy6G031450
CmoCh03G007000	Alpha-mannosidase (3.2.1.-)	down	3033	CsGy6G031450	CsGy6G031270
CmoCh03G007110	Calcium-dependent protein kinase 16	down	1767	CsGy6G031270	CsGy6G031260
CmoCh03G007120	phosphotransferases, alcohol group as acceptor;binding;inositol or phosphatidylinositol kinases	both	11667	CsGy6G031260	CsGy6G030640
CmoCh03G007660	Chaperone DnaJ-domain protein, putative	down	6057	CsGy6G030640	CsGy6G030280
CmoCh03G008060	BES1/BZR1 homolog 1	down	960	CsGy6G030280	CsGy6G030200
CmoCh03G008130	Cytochrome P450 family protein	down	2562	CsGy6G030200	CsGy6G029770
CmoCh03G008390	Quinolone resistance protein norA	down	1533	CsGy6G029770	CsGy6G029580
CmoCh03G008600	Phospho-2-dehydro-3-deoxyheptonate aldolase 1 chloroplastic-like protein	up	1596	CsGy6G029580	CsGy6G029160
CmoCh03G008870	Methylmalonate semialdehyde dehydrogenase [acylating] 1	down	1428	CsGy6G029160	CsGy6G028400
CmoCh03G009530	(Calcium-transporting ATPase 2, plasma membrane-type) (3.6.3.8)	up	3045	CsGy6G028400	CsGy6G028300
CmoCh03G009560	BTB/POZ and TAZ domain protein	down	1317	CsGy6G028300	CsGy6G028130
CmoCh03G009700	Subtilisin-like serine protease	down	2385	CsGy6G028130	CsGy6G027940
CmoCh03G009740	Cytochrome P450	up	2016	CsGy6G027940	CsGy6G027520
CmoCh03G009960	TUDOR-SN protein 1 isoform 2	up	7326	CsGy6G027520	CsGy6G027440
CmoCh03G010000	Transcription factor	up	5478	CsGy6G027440	CsGy6G027370
CmoCh03G010040	Protein misato	down	1779	CsGy6G027370	CsGy6G027020
CmoCh03G010200	Mitochondrial pyruvate carrier 1	down	9540	CsGy6G027020	CsGy6G026970
CmoCh03G010210	receptor kinase 3	up	2091	CsGy6G026970	CsGy6G026900
CmoCh03G010250	Photosystem II oxygen-evolving enhancer protein 1	up	1134	CsGy6G026900	CsGy5G030710
CmoCh03G010350	E3 ubiquitin-protein ligase RKP	both	3858	CsGy5G030710	CsGy6G026470
CmoCh03G010470	Mitochondrial ATP synthase	down	723	CsGy6G026470	CsGy6G026330
CmoCh03G010570	Ethylene-responsive transcription factor	up	963	CsGy6G026330	CsGy6G025930
CmoCh03G010630	Cellulose synthase (2.4.1.12)	up	3249	CsGy6G002430	CsGy6G025900
CmoCh03G010680	Actin	down	1233	CsGy6G026130	CsGy6G025470
CmoCh03G010790	Phosphatidylinositol 4-kinase family protein	down	3300	CsGy6G025930	CsGy6G025000
CmoCh03G010820	kinase	down	1890	CsGy6G025900	CsGy6G024980
CmoCh03G011070	(Digalactosyldiacylglycerol synthase 1, chloroplastic) (2.4.1.241)	down	2361	CsGy6G025470	CsGy6G024660
CmoCh03G011400	Small nuclear ribonucleoprotein G, putative	down	243	CsGy6G025000	CsGy6G024630
CmoCh03G011420	GTP-binding signal recognition particle SRP54, G-domain	down	1719	CsGy6G024980	CsGy6G024560
CmoCh03G011700	Fructose-bisphosphate aldolase	both	3726	CsGy6G024660	CsGy6G024460
CmoCh03G011710	Phosphopyruvate hydratase family protein	up	2280	CsGy6G024630	CsGy6G024290
CmoCh03G011740	Pyruvate kinase (2.7.1.40)	up	1584	CsGy6G024560	CsGy6G023900
CmoCh03G011870	Threonine dehydratase (4.3.1.19) (Threonine deaminase)	down	1878	CsGy6G024460	CsGy6G023780
CmoCh03G011950	Glutamine synthetase	down	2529	CsGy6G024290	CsGy4G013570
CmoCh03G012280	Phenylalanine ammonia-lyase (4.3.1.24)	up	2127	CsGy6G023900	CsGy6G034140
CmoCh03G012370	60S rib	up	501	CsGy6G023780	CsGy6G034170
CmoCh03G012530	60S ribosomal L4	up	1218	CsGy4G013570	CsGy6G034210
CmoCh03G012580	DNA-directed RNA polymerase (2.7.7.6)	down	3681	CsGy6G034140	CsGy6G034360
CmoCh03G012620	ACT-like protein tyrosine kinase family protein	up	1497	CsGy6G034170	CsGy6G034500
CmoCh03G012670	Chloroplast 30S ribosomal protein S5	down	915	CsGy6G034210	CsGy6G034740
CmoCh03G012790	Dehydration-induced 19	down	714	CsGy6G034360	CsGy6G035050
CmoCh03G012910	Guanylate-binding family protein	down	3210	CsGy6G034500	CsGy6G035370
CmoCh03G013120	Pyruvate decarboxylase	up	1938	CsGy6G034740	CsGy2G014150
CmoCh03G013370	Trehalose-6-phosphate synthase	up	2553	CsGy6G035050	CsGy6G035720
CmoCh03G013630	RNA-binding protein, putative	up	2520	CsGy6G035370	CsGy0G000490
CmoCh03G013640	CTD small phosphatase-like protein 2	up	1458	CsGy6G035370	CsGy6G035960
CmoCh03G013770	Transcription factor bHLH144, putative	both	846	CsGy2G014150	CsGy1G013140
CmoCh03G014010	((S)-2-hydroxy-acid oxidase, putative) (1.1.3.15)	up	1350	CsGy6G035720	CsGy6G036500
CmoCh03G014020	RNA-binding KH domain protein	down	1875	CsGy0G000490	CsGy6G036610
CmoCh03G014280	Early-responsive to dehydration stress family protein	up	2268	CsGy6G035960	CsGy5G009460
CmoCh03G014580	FAD-binding berberine family protein	up	1656	CsGy1G013140	CsGy5G009910
CmoCh03G014660	protein serine/threonine phosphatases;protein kinases;catalytics;cAMP-dependent protein kinase regulators;ATP binding;protein serine/threonine phosphatases	down	1647	CsGy6G036500	CsGy5G011490
CmoCh03G014770	MICROTUBULE ORGANIZATION 1 family protein	down	6078	CsGy6G036610	CsGy5G027290
CmoCh04G000060	Zinc finger CCCH domain-containing protein 17	down	3630	CsGy5G009460	CsGy5G008640
CmoCh04G000230	RING/U-box protein	down	3012	CsGy5G009910	CsGy5G007900
CmoCh04G000310	ADP-ribosylation factor GTPase-activating protein	down	1938	CsGy5G011490	CsGy5G007810
CmoCh04G000700	(2-oxoglutarate (2OG) and Fe(II)-dependent oxygenase-like protein)	up	1239	CsGy5G027290	CsGy5G007670
CmoCh04G001110	Haloacid dehalogenase-like hydrolase superfamily protein	down	1164	CsGy5G008640	CsGy5G007220
CmoCh04G001560	Nuclear pore complex-like protein	down	3045	CsGy5G007900	CsGy5G006320
CmoCh04G001630	Trans-membrane water channel protein	both	879	CsGy5G007810	CsGy5G006230
CmoCh04G001760	60S ribosomal L35a-1-like protein	up	339	CsGy5G007670	CsGy5G006140
CmoCh04G002010	Vesicle transport v-SNARE 12	down	522	CsGy5G007220	CsGy2G014380
CmoCh04G002660	Adenylate kinase	down	903	CsGy5G006320	CsGy5G022340
CmoCh04G002720	RNA-binding protein 38	down	6096	CsGy5G006230	CsGy5G022510
CmoCh04G002820	Cytokinin oxidase/dehydrogenase-like protein	up	1650	CsGy5G006140	CsGy3G016200
CmoCh04G002900	Spliceosomal U5 snRNP-specific 15 kDa protein, putative	up	429	CsGy2G014380	CsGy4G003930
CmoCh04G002980	Trehalose-6-phosphate synthase	both	2583	CsGy5G022340	CsGy4G004020
CmoCh04G003160	Zinc finger MYND domain-containing protein 15 isoform 1	down	1572	CsGy5G022510	CsGy4G004150
CmoCh04G003390	30S ribosomal protein S10	down	1101	CsGy3G016200	CsGy4G004240
CmoCh04G003700	RNA-binding protein 42	down	2418	CsGy4G003930	CsGy4G008910
CmoCh04G003750	U3 small nucleolar RNA-associated protein	down	6375	CsGy4G004020	CsGy6G003100
CmoCh04G003880	Pre-mRNA splicing factor	down	1524	CsGy4G004150	CsGy4G011160
CmoCh04G003970	Superoxide dismutase (1.15.1.1)	down	858	CsGy4G004240	CsGy7G006090
CmoCh04G004110	Probable receptor-like serine/threonine-protein kinase	down	1839	CsGy4G008910	CsGy4G000030
CmoCh04G004210	Protein phosphatase 2C-like protein	down	876	CsGy3G042550	CsGy4G000100
CmoCh04G004280	GTP cyclohydrolase II/3,4-dihydroxy-2-butanone 4-phosphate synthase	up	1641	CsGy6G003100	CsGy3G017950
CmoCh04G004440	Chaperone DnaK	both	2043	CsGy4G011160	CsGy3G018140
CmoCh04G004460	Bromodomain-containing factor 1	up	1605	CsGy7G006090	CsGy3G018160
CmoCh04G004560	Nuclear factor 1 A-type isoform 2	down	1353	CsGy4G000030	CsGy4G008100
CmoCh04G004620	Tubulin alpha chain	up	1353	CsGy4G000100	CsGy4G008020
CmoCh04G004950	Indole-3-acetic acid-amido synthetase GH3.3, putative	up	1791	CsGy3G017950	CsGy4G006720
CmoCh04G005140	UDP glycosyltransferase	down	1434	CsGy3G018140	CsGy4G006790
CmoCh04G005160	Polyadenylate-binding protein (PABP)	up	2475	CsGy3G018160	CsGy4G006870
CmoCh04G005970	Ring finger protein, putative	down	1734	CsGy4G008100	CsGy4G006990
CmoCh04G006050	Bromodomain-containing factor 1	down	1581	CsGy4G008020	CsGy4G007170
CmoCh04G006320	Glycosyltransferase, putative	up	1464	CsGy4G006720	CsGy4G007180
CmoCh04G006370	(RING finger protein 44) (6.3.2.19)	down	1788	CsGy4G006790	CsGy4G007290
CmoCh04G006440	Glycine-rich protein A3	up	516	CsGy4G006870	CsGy4G007910
CmoCh04G006520	Cytochrome P450	down	1743	CsGy4G006990	CsGy4G006470
CmoCh04G006700	Oxygen-evolving enhancer 2-1, chloroplastic	up	795	CsGy4G007170	CsGy4G006240
CmoCh04G006710	ATP-dependent RNA helicase, putative	up	3906	CsGy4G007180	CsGy4G006140
CmoCh04G006800	Chaperone protein DnaJ	down	2433	CsGy4G007290	CsGy4G005920
CmoCh04G007110	protein serine/threonine kinases;protein kinases;ATP binding;sugar binding;kinases;carbohydrate binding	down	3384	CsGy4G007910	CsGy4G005860
CmoCh04G007220	DCD (Development and cell death) domain protein	up	1119	CsGy4G006470	CsGy4G005600
CmoCh04G007390	BnaC09g11070D protein	down	1131	CsGy4G006240	CsGy4G005530
CmoCh04G007470	Myosin heavy chain-like protein	up	4662	CsGy4G006140	CsGy4G005300
CmoCh04G007590	Calcium-dependent protein kinase 3	down	4044	CsGy4G005920	CsGy4G005100
CmoCh04G007630	Chromosome segregation in meiosis 3	down	2175	CsGy4G005860	CsGy4G004980
CmoCh04G007890	SPIRAL1-like5	up	300	CsGy4G005600	CsGy4G004740
CmoCh04G007930	ATP binding microtubule motor family protein	down	3867	CsGy4G005530	CsGy4G004700
CmoCh04G008100	2,3,4,5-tetrahydropyridine-2,6-dicarboxylate N-acetyltransferase	down	804	CsGy4G005300	CsGy4G004360
CmoCh04G008240	Zinc finger CCCH domain-containing protein 44	up	3804	CsGy4G005100	CsGy3G007080
CmoCh04G008290	Scarecrow transcription factor family protein	down	1608	CsGy4G004980	CsGy3G006970
CmoCh04G008490	Alanine-glyoxylate transaminase	both	1401	CsGy4G004740	CsGy3G006310
CmoCh04G008530	Regulation of nuclear pre-mRNA domain-containing 1B	down	3849	CsGy4G004700	CsGy3G005260
CmoCh04G008760	Receptor-like serine/threonine-protein kinase	down	3906	CsGy4G004360	CsGy3G005280
CmoCh04G009100	Cytochrome c oxidase subunit 6a, mitochondrial-like protein	down	297	CsGy3G007080	CsGy2G008800
CmoCh04G009200	Cytochrome c1, heme protein	both	924	CsGy3G006970	CsGy5G010260
CmoCh04G009680	Coiled-coil domain-containing protein 47	down	1554	CsGy3G006310	CsGy5G010220
CmoCh04G010190	(ATP-dependent RNA helicase) (3.6.4.13)	down	2199	CsGy3G005260	CsGy5G010170
CmoCh04G010210	Vacuolar sorting protein SNF8, putative	down	753	CsGy3G005280	CsGy5G011120
CmoCh04G010440	Phospholipid-translocating ATPase (3.6.3.1)	down	3678	CsGy2G008800	CsGy5G027350
CmoCh04G010740	Annexin	up	951	CsGy5G010260	CsGy5G008550
CmoCh04G010770	1-phosphatidylinositol-3-phosphate 5-kinase	down	5190	CsGy5G010220	CsGy7G011250
CmoCh04G010830	TPX2 (Targeting protein for Xklp2) protein family	down	1650	CsGy5G010170	CsGy5G008070
CmoCh04G010900	receptor-like serine/threonine kinase 2	down	1767	CsGy5G011120	CsGy5G008020
CmoCh04G010930	Jasmonate ZIM-domain protein 2	up	1332	CsGy5G027350	CsGy1G023390
CmoCh04G011510	Sel1 repeat protein	down	471	CsGy5G008550	CsGy5G007830
CmoCh04G011680	40S ribosomal protein S4	up	795	CsGy7G011250	CsGy5G007310
CmoCh04G011780	Zinc finger CCCH domain-containing protein 29-like protein	up	2016	CsGy5G008070	CsGy5G007230
CmoCh04G011790	(2-oxoglutarate (2OG) and Fe(II)-dependent oxygenase superfamily protein) (Leucoanthocyanidin dioxygenase, putative 41415-43854)	up	1083	CsGy5G008020	CsGy5G007080
CmoCh04G011830	Probable receptor-like protein kinase	up	2373	CsGy1G023390	CsGy5G006890
CmoCh04G011920	60S acidic ribosomal protein PO	up	963	CsGy5G007830	CsGy5G006270
CmoCh04G011950	Trans-membrane water channel protein	down	879	CsGy5G007810	CsGy5G005950
CmoCh04G012320	Regulator of chromosome condensation (RCC1) family protein	down	1350	CsGy5G007310	CsGy5G019770
CmoCh04G012370	SEC7-like guanine nucleotide exchange family protein	down	4410	CsGy5G007230	CsGy5G019790
CmoCh04G012490	Telomere repeat-binding 3-like protein	up	2076	CsGy5G007080	CsGy5G020010
CmoCh04G012700	2-oxoglutarate dehydrogenase E1 component family protein	up	4080	CsGy5G006890	CsGy5G020240
CmoCh04G013110	Sporulation protein RMD1	down	1248	CsGy5G006270	CsGy5G020250
CmoCh04G013140	Tudor/PWWP/MBT superfamily protein	down	5439	CsGy5G006230	CsGy5G027130
CmoCh04G013310	TCP family transcription factor	down	1080	CsGy5G005950	CsGy5G026960
CmoCh04G013330	Myosin-related family protein	down	3687	CsGy5G019770	CsGy5G026930
CmoCh04G013350	F-box/LRR-repeat 4-like protein	down	1293	CsGy5G019790	CsGy5G026890
CmoCh04G013500	Sphingoid long-chain bases kinase 1-like protein	down	2838	CsGy5G020010	CsGy5G026870
CmoCh04G013690	Nuclear transcription factor Y subunit C8	down	864	CsGy5G020240	CsGy5G026840
CmoCh04G013700	Cysteine proteinase inhibitor	down	735	CsGy5G020250	CsGy1G012830
CmoCh04G013950	zinc ion binding	both	5856	CsGy5G027130	CsGy5G026060
CmoCh04G014030	zinc ion binding;DNA binding;helicases;ATP binding;nucleic acid binding	down	3714	CsGy5G026960	CsGy5G025970
CmoCh04G014100	Glutaredoxin family protein	up	783	CsGy5G026930	CsGy5G025850
CmoCh04G014140	Agglutinin-like protein ALA1, putative isoform 1	up	2034	CsGy5G026890	CsGy5G025720
CmoCh04G014150	Annexin	up	948	CsGy5G026870	CsGy5G025580
CmoCh04G014170	Annexin	down	1056	CsGy5G026840	CsGy5G025150
CmoCh04G014330	MLO-like protein	up	1719	CsGy1G012830	CsGy5G024950
CmoCh04G014790	Exostosin-like glycosyltransferase	up	2334	CsGy5G026060	CsGy5G019590
CmoCh04G014870	HhH-GPD base excision DNA repair family protein	down	5454	CsGy5G025970	CsGy5G024470
CmoCh04G015010	Single-stranded nucleic acid-binding protein R3H	down	1710	CsGy5G025850	CsGy2G007890
CmoCh04G015120	(Subtilase 4.12) (Subtilisin-like serine protease)	up	2226	CsGy5G025720	CsGy5G024610
CmoCh04G015190	Chaperone protein dnaJ 2	up	1362	CsGy5G025580	CsGy5G022590
CmoCh04G015480	MATE efflux family protein	up	4266	CsGy5G025150	CsGy6G020410
CmoCh04G015640	F-box protein	down	3294	CsGy5G024950	CsGy5G023040
CmoCh04G015700	Nucleic acid binding protein, putative	down	693	CsGy5G019590	CsGy5G022130
CmoCh04G015720	Transmembrane protein, putative	down	969		CsGy3G000290
CmoCh04G015910	AP2/B3 transcription factor family protein	up	1029	CsGy5G024470	CsGy5G021890
CmoCh04G016010	Serine/threonine protein phosphatase 2a regulatory subunit A, putative	down	1911	CsGy2G007890	CsGy5G021810
CmoCh04G016060	ATP binding / protein kinase/ protein serine/threonine kinase/ protein-tyrosine kinase	down	3615	CsGy5G024610	CsGy5G021620
CmoCh04G016800	Paired amphipathic helix protein Sin3-like 4	down	4335	CsGy5G022590	CsGy5G021220
CmoCh04G017070	Nitrate transporter NRT1.2B	down	1740	CsGy6G020410	CsGy5G021140
CmoCh04G017180	UDP-galactose/UDP-glucose transporter 3-like protein	down	1233	CsGy5G023040	CsGy5G020830
CmoCh04G018000	Trehalose-6-phosphate synthase	down	2583	CsGy5G022340	CsGy5G018200
CmoCh04G018200	ADP-ribosylation factor, putative, expressed	up	621	CsGy5G022130	CsGy5G009170
CmoCh04G018280	Ubiquitin-40S rib	up	471	CsGy3G000290	CsGy6G003210
CmoCh04G018400	AP-1 complex subunit mu-1-I	down	1287	CsGy5G021890	CsGy5G019370
CmoCh04G018490	Alanine aminotransferase 2	down	1446	CsGy5G021810	CsGy5G018980
CmoCh04G018700	Dual specificity protein tyrosine phosphatase 1	down	2424	CsGy5G021620	CsGy5G019020
CmoCh04G019030	Senescence-induced receptor-like serine/threonine-protein kinase	down	3630	CsGy5G021270	CsGy5G018490
CmoCh04G019080	Signal recognition particle subunit SRP72	down	4080	CsGy5G021220	CsGy5G018470
CmoCh04G019160	Cyclin-dependent kinase G-2	down	2355	CsGy5G021140	CsGy5G012170
CmoCh04G019400	Dehydrogenase/reductase SDR family member 4	down	903	CsGy5G020830	CsGy5G012190
CmoCh04G019980	ATP-dependent clp protease ATP-binding subunit clpx, putative	down	1875	CsGy5G018200	CsGy4G003290
CmoCh04G020540	Cytochrome c	down	339	CsGy5G009170	CsGy5G012630
CmoCh04G021530	Bromo adjacent-like domain protein	both	2187	CsGy6G003210	CsGy5G015420
CmoCh04G021850	Fructose-bisphosphate aldolase (4.1.2.13)	up	1086	CsGy5G019370	CsGy5G015570
CmoCh04G022180	Myosin-binding protein 2	up	3060	CsGy5G018980	CsGy5G013400
CmoCh04G022200	DELLA protein GAI	down	1764	CsGy5G019020	CsGy5G013590
CmoCh04G022380	Protein OBERON 3-like protein	down	2388	CsGy5G018490	CsGy5G014720
CmoCh04G022400	Xyloglucan endotransglucosylase/hydrolase (2.4.1.207)	both	1005	CsGy5G018470	CsGy5G014330
CmoCh04G022550	Glutamate decarboxylase	up	1587	CsGy5G012170	CsGy6G019810
CmoCh04G022590	Peptide transporter	down	1758	CsGy5G012190	CsGy2G024390
CmoCh04G022780	Proline--tRNA ligase	up	1521	CsGy4G003290	CsGy6G019750
CmoCh04G022830	Chaperone protein htpG family protein	up	2382	CsGy5G012630	CsGy6G019570
CmoCh04G023090	Plant calmodulin-binding-like protein	up	2250	CsGy5G015420	CsGy6G019530
CmoCh04G023190	Phosphate carrier, mitochondrial	down	1107	CsGy5G015570	CsGy6G019470
CmoCh04G023690	RNA-binding protein, putative	down	3189	CsGy5G013400	CsGy6G004630
CmoCh04G023780	Isocitrate dehydrogenase [NADP] (1.1.1.42)	down	1233	CsGy5G013590	CsGy6G004300
CmoCh04G024070	Nudix hydrolase 17	down	540	CsGy5G014720	CsGy6G004270
CmoCh04G024350	serine/threonine protein kinase 2	down	1680	CsGy5G014330	CsGy6G004070
CmoCh04G024760	BTB/POZ domain-containing family protein	down	990	CsGy6G019810	CsGy6G004030
CmoCh04G024790	Delta-aminolevulinic acid dehydratase (4.2.1.24)	down	1293	CsGy2G024390	CsGy6G003830
CmoCh04G024830	Protein disulfide-isomerase	up	1536	CsGy6G019750	CsGy2G024110
CmoCh04G025020	(Amino acid permease) (Transmembrane amino acid transporter family protein)	up	1431	CsGy6G019570	CsGy6G020790
CmoCh04G025050	NAD kinase 2	down	3210	CsGy6G019530	CsGy6G023820
CmoCh04G025090	UTP-glucose-1-phosphate uridylyltransferase	up	1845	CsGy6G019470	CsGy6G020630
CmoCh04G025770	GIGANTEA family protein	both	3513	CsGy6G004630	CsGy5G016530
CmoCh04G026030	HAT transposon superfamily	down	2112	CsGy6G004300	CsGy5G016570
CmoCh04G026070	Ethylene insensitive transcription factor	up	2016	CsGy6G004270	CsGy5G016880
CmoCh04G026220	Core-2/I-branching beta-1,6-N-acetylglucosaminyltransferase family protein	down	1086	CsGy6G004070	CsGy5G016830
CmoCh04G026270	Ribosomal protein S17, component of cytosolic 80S ribosome and 40S small subunit	up	582	CsGy6G004030	CsGy5G017090
CmoCh04G026460	Suppressor of gene silencing 3, putative	both	2814	CsGy6G003830	CsGy5G017160
CmoCh04G026540	Plant/T32M21-140 protein	down	3207	CsGy2G024110	CsGy5G017220
CmoCh04G026880	Lysine-specific demethylase 5A	down	4521	CsGy6G020790	CsGy3G037540
CmoCh04G026920	Auxin response factor	down	1992	CsGy6G023820	CsGy5G018090
CmoCh04G026980	mRNA-decapping enzyme subunit 2	down	975	CsGy6G020630	CsGy5G028080
CmoCh04G027080	Nuclear receptor corepressor 1	down	4128	CsGy5G016530	CsGy1G000080
CmoCh04G027140	Alpha-taxilin	down	1554	CsGy5G016570	CsGy5G028390
CmoCh04G027390	Ankyrin repeat-containing protein	down	1773	CsGy5G016880	CsGy5G029020
CmoCh04G027410	Pax6	down	4701	CsGy5G016830	CsGy5G029140
CmoCh04G027510	Actin depolymerizing factor 4	down	630	CsGy5G017090	CsGy5G029220
CmoCh04G027550	Heat shock 70 kDa protein 4	up	1959	CsGy5G017160	CsGy5G029270
CmoCh04G027600	Heat shock 70 kDa protein 4	down	1947	CsGy5G017220	CsGy6G002180
CmoCh04G028280	ADP-ribosylation factor	up	738	CsGy3G037540	CsGy6G002030
CmoCh04G028360	Protein kinase	down	2016	CsGy5G018090	CsGy6G002000
CmoCh04G028770	(Inositol hexakisphosphate and diphosphoinositol-pentakisphosphate kinase) (2.7.4.21)	down	3162	CsGy5G028080	CsGy6G001840
CmoCh04G028890	(ARF transcription factor) (Auxin response factor) (Auxin response factor 13)	down	2571	CsGy1G000080	CsGy6G001580
CmoCh04G028980	Structural constituent of ribosome	down	678	CsGy5G028390	CsGy6G001220
CmoCh04G029310	Heat shock protein DDB_G0288861, putative isoform 3	down	4908	CsGy5G028820	CsGy6G001130
CmoCh04G029470	BIG ubiquitin-protein ligase/ zinc ion binding, related	up	15396	CsGy5G029020	CsGy2G025290
CmoCh04G029570	6-phosphogluconate dehydrogenase, decarboxylating (1.1.1.44)	up	1464	CsGy5G029140	CsGy2G024960
CmoCh04G029620	Proline dehydrogenase 2	down	1896	CsGy5G029220	CsGy2G024510
CmoCh04G029650	Trichome birefringence-like 19	down	2913	CsGy5G029270	CsGy2G024420
CmoCh04G029960	40S ribosomal S26-like protein	down	396	CsGy6G002180	CsGy2G024270
CmoCh04G030090	PLAC8 family protein	down	2043	CsGy6G002030	CsGy2G017200
CmoCh04G030110	(At2g40400/T3G21.17) (Chloroplast lumen common protein family)	down	2304	CsGy6G002000	CsGy2G017250
CmoCh04G030210	Clathrin heavy chain	both	5067	CsGy6G001840	CsGy2G017730
CmoCh04G030410	Translation initiation factor 2 subunit gamma	down	2055	CsGy6G001580	CsGy2G017910
CmoCh04G030680	Ribulose bisphosphate carboxylase/oxygenase activase 1	down	1437	CsGy6G001220	CsGy2G018020
CmoCh04G030790	Unknown protein	up	4893	CsGy6G001130	CsGy2G018040
CmoCh04G030810	Chloride channel protein	both	2526	CsGy2G025290	CsGy2G018450
CmoCh04G031130	Class I glutamine amidotransferase-like superfamily protein	up	1275	CsGy2G024960	CsGy2G018820
CmoCh04G031400	Acetyl esterase	down	1008	CsGy2G024510	CsGy2G019490
CmoCh04G031470	Phosphoribosylaminoimidazole carboxylase family protein	down	1926	CsGy2G024420	CsGy2G019590
CmoCh04G031560	12-oxophytodienoate reductase 2	both	1128	CsGy2G024270	CsGy2G019810
CmoCh05G000390	receptor-like serine/threonine kinase 2	down	1953	CsGy2G017200	CsGy2G016790
CmoCh05G000430	Lipase	up	2709	CsGy2G017250	CsGy2G023880
CmoCh05G000820	Cyclin-dependent kinase G-2	both	2568	CsGy2G017730	CsGy2G023630
CmoCh05G001020	Zinc transporter 4	down	1143	CsGy2G017910	CsGy2G023310
CmoCh05G001090	RNA-binding KH domain protein	down	2148	CsGy2G018020	CsGy2G023290
CmoCh05G001120	Dedicator of cytokinesis 2	down	918	CsGy2G018040	CsGy6G018470
CmoCh05G001430	Subtilisin-like serine protease	down	3642	CsGy2G018450	CsGy6G018870
CmoCh05G001710	(E3 ubiquitin ligase BIG BROTHER-related) (6.3.2.19)	down	2430	CsGy2G018820	CsGy6G019430
CmoCh05G002230	(Allene oxide synthase) (4.2.1.92) (Cytochrome P450 family fatty acid hydroperoxide lyase) (Precursor)	up	1611	CsGy2G019490	CsGy6G020210
CmoCh05G002320	NAC domain-containing protein 78	up	1245	CsGy2G019590	CsGy6G020080
CmoCh05G002470	5' nucleotidase family protein	down	1611	CsGy2G019810	CsGy6G020060
CmoCh05G003250	Skp1, putative	up	768	CsGy2G016790	CsGy2G016550
CmoCh05G003400	COL domain class transcription factor	down	1014	CsGy2G023880	CsGy2G016520
CmoCh05G003590	CCR4-NOT transcription complex family protein	both	825	CsGy2G023630	CsGy3G007610
CmoCh05G003820	EEIG1/EHBP1 protein amino-terminal domain protein	down	1803	CsGy2G023310	CsGy2G021130
CmoCh05G003830	F-box protein	up	1905	CsGy2G023290	CsGy2G021220
CmoCh05G004230	Damaged dna-binding 2, putative isoform 1	down	702	CsGy6G018470	CsGy6G029260
CmoCh05G004500	Proteasome subunit beta type (3.4.25.1)	down	978	CsGy6G018870	CsGy2G021470
CmoCh05G004750	SPIRAL1-like1	down	354	CsGy4G005600	CsGy2G021520
CmoCh05G004850	Transcription factor BIM2	down	1002	CsGy6G019430	CsGy2G021630
CmoCh05G004860	Phosphatidylinositol 4-kinase	up	1896	CsGy6G020210	CsGy2G021750
CmoCh05G004960	Ran-binding family protein	down	2703	CsGy6G020080	CsGy2G022480
CmoCh05G004970	(ERI1 exoribonuclease 2) (3.1.-.-)	up	1248	CsGy6G020060	CsGy2G022540
CmoCh05G005050	Eukaryotic translation initiation factor, putative	up	1347	CsGy2G016550	CsGy2G022550
CmoCh05G005070	Pollen Ole e I family allergen	up	480	CsGy2G016520	CsGy2G022840
CmoCh05G005330	40S ribosomal protein S6	both	750	CsGy3G007610	CsGy2G005900
CmoCh05G005540	GRAM domain family protein	up	927	CsGy2G021130	CsGy2G006180
CmoCh05G005590	Ubiquitin-protein ligase 1	up	11127	CsGy2G021220	CsGy2G006330
CmoCh05G005670	Ribosomal RNA small subunit methyltransferase A	down	516	CsGy6G029260	CsGy2G006390
CmoCh05G005800	Mitochondrial carrier family	up	960	CsGy2G021470	CsGy2G006480
CmoCh05G005850	GF14 protein	up	759	CsGy2G021520	CsGy2G006710
CmoCh05G005930	Glutamyl-tRNA reductase (1.2.1.70)	both	1632	CsGy2G021630	CsGy3G026200
CmoCh05G006000	RNA polymerase sigma-C factor	up	6018	CsGy2G021750	CsGy2G007390
CmoCh05G006550	RING/U-box superfamily protein	down	1644	CsGy2G022480	CsGy3G001870
CmoCh05G006590	DUF1644 family protein	up	885	CsGy2G022540	CsGy5G015960
CmoCh05G006600	Probable protein kinase UbiB	down	2004	CsGy2G022550	CsGy5G016130
CmoCh05G006860	Transcriptional corepressor LEUNIG	up	2688	CsGy2G022840	CsGy6G020310
CmoCh05G007120	Oxygen-dependent choline dehydrogenase 1	up	2628	CsGy2G005900	CsGy6G020270
CmoCh05G007240	40S ribosomal S8	down	660	CsGy2G006180	CsGy6G020260
CmoCh05G007310	P-type ATP-ase 1	both	2727	CsGy2G006330	CsGy6G018080
CmoCh05G007370	Actin filament bundling protein P-115-ABP	up	3219	CsGy2G006390	CsGy6G018120
CmoCh05G007460	Core-2/I-branching beta-1,6-N-acetylglucosaminyltransferase family protein	down	1182	CsGy2G006480	CsGy6G018190
CmoCh05G007620	Calcium-transporting ATPase (3.6.3.8)	up	3339	CsGy2G006710	CsGy6G018410
CmoCh05G007920	Protein kinase	down	3072	CsGy3G026200	CsGy2G005350
CmoCh05G007960	Lipid A export ATP-binding/permease protein MsbA	up	3894	CsGy2G007390	CsGy2G005290
CmoCh05G008540	Basic leucine zipper and W2 domain-containing 2	down	1239	CsGy2G008370	CsGy2G004590
CmoCh05G008590	(Protein phosphatase-2c, putative) (3.1.3.16)	down	1458	CsGy2G008420	CsGy1G025300
CmoCh05G008710	S-adenosyl-L-methionine-dependent methyltransferases superfamily protein	down	2223	CsGy3G001870	CsGy2G004130
CmoCh05G008860	Phosphate transporter PHO1-like protein	down	2496	CsGy5G015960	CsGy2G003940
CmoCh05G009390	MATRIX METALLOproteinASE	down	1125	CsGy5G016130	CsGy2G003470
CmoCh05G009710	Serine/threonine-protein phosphatase (3.1.3.16)	down	921	CsGy6G020310	CsGy2G003370
CmoCh05G009770	3-hydroxy-3-methylglutaryl coenzyme A reductase (HMG-CoA reductase) (1.1.1.34)	down	1788	CsGy6G020270	CsGy2G003140
CmoCh05G009780	RNA-binding protein 24	down	1260	CsGy6G020260	CsGy2G002830
CmoCh05G009960	Catalase (1.11.1.6)	up	1479	CsGy6G018080	CsGy2G002480
CmoCh05G009980	1,4-alpha-glucan-branching enzyme	down	2583	CsGy6G018120	CsGy2G002300
CmoCh05G010060	Chitin elicitor-binding protein	down	1323	CsGy6G018190	CsGy2G002140
CmoCh05G010270	Probable ATP-dependent RNA helicase DDX58	down	4926	CsGy6G018410	CsGy2G001080
CmoCh05G010470	Signal recognition particle receptor protein, putative	up	1857	CsGy2G005350	CsGy3G005590
CmoCh05G010600	Cytosol aminopeptidase family protein	both	1581	CsGy2G005290	CsGy2G000900
CmoCh05G011050	Topless-related protein 3	up	3684	CsGy2G004590	CsGy2G000760
CmoCh05G011070	Phosphatase 2C family protein	down	1098	CsGy1G025300	CsGy2G000720
CmoCh05G011230	Lipoxygenase (1.13.11.-)	up	2634	CsGy2G004130	CsGy2G000190
CmoCh05G011550	MC family transporter: peroxisomal membrane protein	up	954	CsGy2G003940	CsGy5G011770
CmoCh05G011960	Acyl carrier protein	down	423	CsGy2G003470	CsGy3G035330
CmoCh05G012030	zinc ion binding	down	2271	CsGy2G003370	CsGy3G034780
CmoCh05G012210	GDP-mannose 3,5-epimerase 1	down	1131	CsGy2G003140	CsGy3G034330
CmoCh05G012500	Myosin-binding protein 1	up	2538	CsGy2G002830	CsGy3G033780
CmoCh05G012700	Ubiquitin family protein	up	2541	CsGy2G002480	CsGy3G000500
CmoCh05G012860	Temperature-induced lipocalin	up	555	CsGy2G002300	CsGy3G000480
CmoCh05G012920	Ubiquitin carboxyl-terminal hydrolase (3.4.19.12)	both	4548	CsGy2G002140	CsGy6G032140
CmoCh05G013530	Fatty acid oxidation complex subunit alpha	down	2175	CsGy2G001080	CsGy3G000020
CmoCh05G013670	DUF810 family protein	down	2994	CsGy3G005590	CsGy3G028290
CmoCh05G013680	Pre-mRNA-processing protein, putative	down	1818	CsGy2G000900	CsGy3G028420
CmoCh05G013740	Hexokinase (2.7.1.1)	down	1497	CsGy2G000760	CsGy3G028930
CmoCh05G013770	Profilin-1	up	396	CsGy2G000720	CsGy3G029060
CmoCh05G014180	DENN domain-containing 4C	down	2403	CsGy2G000190	CsGy3G029120
CmoCh06G000030	Auxin response factor	down	1338	CsGy5G011770	CsGy3G029410
CmoCh06G000250	Ferredoxin-dependent glutamate synthase family protein	both	4884	CsGy3G035330	CsGy3G029800
CmoCh06G000490	Regulation of nuclear pre-mRNA domain-containing protein 1B	down	1740	CsGy3G034780	CsGy3G029840
CmoCh06G000680	RING/FYVE/PHD zinc finger superfamily protein, putative	down	2196	CsGy3G034330	CsGy3G030820
CmoCh06G001040	Activator of 90 kDa heat shock protein ATPase-1-like protein	down	1056	CsGy3G033780	CsGy3G031000
CmoCh06G001240	Aspartyl protease family protein	down	1563	CsGy3G000500	CsGy3G031450
CmoCh06G001270	RING/U-box superfamily protein	down	825	CsGy3G000480	CsGy3G031910
CmoCh06G001580	MLO-like protein	down	1686	CsGy6G032140	CsGy3G032030
CmoCh06G001660	Histone acetyltransferase	up	7008	CsGy3G000020	CsGy3G032080
CmoCh06G001680	ATP binding / kinase/ protein serine / threonine kinase	down	2898	CsGy3G028290	CsGy3G032830
CmoCh06G001760	Vacuolar sorting receptor 1, putative	down	3672	CsGy3G028420	CsGy3G033000
CmoCh06G002120	Methionine aminopeptidase 2 (3.4.11.18)	down	1206	CsGy3G028930	CsGy3G033160
CmoCh06G002190	Trihelix transcription factor GT-3b	down	900	CsGy3G029060	CsGy3G033170
CmoCh06G002230	Pyridoxal 5'-phosphate synthase subunit PdxS	down	927	CsGy3G029120	CsGy3G033270
CmoCh06G002390	Myb family transcription factor family protein	down	792	CsGy3G029410	CsGy3G033360
CmoCh06G002740	Serine/Threonine kinase family protein	down	2181	CsGy3G029800	CsGy3G033430
CmoCh06G002790	basic helix-loop-helix (bHLH) DNA-binding superfamily protein	down	2160	CsGy3G029840	CsGy1G014830
CmoCh06G003410	60S ribosomal L4	down	1275	CsGy4G013570	CsGy3G000780
CmoCh06G003640	Putative heme-binding peroxidase	down	966	CsGy3G030820	CsGy3G001000
CmoCh06G003810	Putative cell division cycle ATPase	up	2418	CsGy3G031000	CsGy3G001040
CmoCh06G004010	(Phosphatidylinositol-4-phosphate 5-kinase 9) (2.7.1.68)	up	2586	CsGy3G031450	CsGy3G001120
CmoCh06G004260	E3 ubiquitin-protein ligase	up	3516	CsGy2G021220	CsGy3G001240
CmoCh06G004360	Histone deacetylase 2C, putative	both	966	CsGy3G031910	CsGy3G001340
CmoCh06G004510	Fructose-bisphosphate aldolase	both	1077	CsGy3G032030	CsGy3G004460
CmoCh06G004570	Family of unknown function (DUF662)	down	504	CsGy3G032080	CsGy3G004390
CmoCh06G005060	Ubiquitin-conjugating enzyme	down	441	CsGy3G032830	CsGy3G004210
CmoCh06G005160	Late embryogenesis abundant (LEA) hydroxyproline-rich glycoprotein family, putative	down	1032	CsGy3G033000	CsGy1G025610
CmoCh06G005290	Trafficking protein particle complex subunit 8	down	3864	CsGy3G033160	CsGy3G003770
CmoCh06G005300	Protein transport protein SSO2	up	969	CsGy3G033170	CsGy3G003700
CmoCh06G005410	Ubiquitin carboxyl-terminal hydrolase (3.4.19.12)	down	2835	CsGy3G033270	CsGy3G003670
CmoCh06G005480	E3 ubiquitin-protein ligase RHF2A	up	1194	CsGy3G033360	CsGy3G003660
CmoCh06G005580	Myosin-binding protein 7	down	1527	CsGy3G033430	CsGy7G017380
CmoCh06G005640	Small subunit rib	up	633	CsGy1G014830	CsGy3G003420
CmoCh06G005900	(Cys/Met metabolism PLP-dependent enzyme family protein) (Putative cystathionine gamma synthase (O-succinylhomoserine (Thiol)-lyase))	down	1350	CsGy3G000780	CsGy3G003410
CmoCh06G006110	Protein kinase superfamily protein	down	1452	CsGy3G001000	CsGy1G022680
CmoCh06G006160	Pleckstrin homology (PH) domain-containing protein / lipid-binding START domain-containing protein	down	2184	CsGy3G001040	CsGy3G002610
CmoCh06G006220	(Secretory carrier-associated membrane protein 4) (2.7.12.1)	down	909	CsGy3G001120	CsGy3G002600
CmoCh06G006370	Inactive poly [ADP-ribose] polymerase RCD1	up	1764	CsGy3G001240	CsGy3G002510
CmoCh06G006440	Syntaxin family protein	down	825	CsGy3G001340	CsGy3G001990
CmoCh06G006660	GRAS family transcription factor	down	1677	CsGy3G004460	CsGy3G035620
CmoCh06G006740	Calcium ion binding protein	down	675	CsGy3G004390	CsGy3G035570
CmoCh06G006810	Ubiquitin-protein ligase 1	both	11319	CsGy3G004210	CsGy3G007150
CmoCh06G007160	Heat shock protein 81.4	both	2103	CsGy1G025610	CsGy3G007430
CmoCh06G007210	Protein hapless 8	down	3903	CsGy3G003770	CsGy3G007840
CmoCh06G007240	FAS-associated factor 2-B	down	1788	CsGy3G003700	CsGy3G008170
CmoCh06G007260	F-box protein PP2-A13	down	876	CsGy3G003670	CsGy3G008270
CmoCh06G007270	(Lysophospholipid acyltransferase 2) (2.3.1.23) (2.3.1.51)	down	1398	CsGy3G003660	CsGy3G044970
CmoCh06G007430	Disease resistance protein	down	3390	CsGy7G017380	CsGy3G008900
CmoCh06G007480	(Hydroxymethylglutaryl-CoA synthase) (2.3.3.10)	down	1398	CsGy3G003420	CsGy3G008880
CmoCh06G007490	Calcium-dependent lipid-binding (CaLB domain) family protein	down	2553	CsGy3G003410	CsGy3G008780
CmoCh06G007560	PGR5-like protein 1B, chloroplastic	up	1125	CsGy1G022680	CsGy3G008650
CmoCh06G008040	Asparagine--tRNA ligase	down	1701	CsGy3G002610	CsGy3G008970
CmoCh06G008050	Protein transport protein Sec16B	both	5094	CsGy3G002600	CsGy3G009050
CmoCh06G008120	G2484-1 protein, putative isoform 5	up	6552	CsGy3G002510	CsGy3G009130
CmoCh06G008530	Poly(U)-specific endoribonuclease-B-like protein	up	1314	CsGy3G001990	CsGy3G009220
CmoCh06G009320	Calcium-transporting ATPase 9, plasma membrane-type-like protein	down	297	CsGy3G035620	CsGy6G005460
CmoCh06G009380	(5-methyltetrahydropteroyltriglutamate--homocysteine methyltransferase, putative) (2.1.1.14)	down	2340	CsGy3G035570	CsGy3G009560
CmoCh06G009540	Probable ATP-dependent RNA helicase DDX58	down	6015	CsGy3G007150	CsGy3G009750
CmoCh06G009840	CCR4-NOT transcription complex subunit 1	down	7362	CsGy3G007430	CsGy3G010430
CmoCh06G010220	ATP-dependent zinc metalloprotease FtsH	up	1446	CsGy3G007840	CsGy3G010720
CmoCh06G010470	Chitinase domain-containing 1	down	2730	CsGy3G008170	CsGy3G010980
CmoCh06G010560	Indole-3-acetic acid-amido synthetase GH3.5, putative	up	1761	CsGy3G008270	CsGy3G011040
CmoCh06G010810	DNA-binding family protein	up	525	CsGy3G044970	CsGy3G011160
CmoCh06G010850	(Acyl-CoA thioesterase, putative) (3.1.2.2)	down	1290	CsGy3G008900	CsGy3G012380
CmoCh06G010900	Mediator of RNA polymerase II transcription subunit 12	up	7251	CsGy3G008880	CsGy3G012890
CmoCh06G010980	zinc ion binding;DNA binding;helicases;ATP binding;nucleic acid binding	up	6789	CsGy3G008780	CsGy3G012930
CmoCh06G011060	Chorismate synthase	both	3207	CsGy3G008650	CsGy3G013020
CmoCh06G011150	(ATP-dependent RNA helicase) (3.6.4.13)	both	1512	CsGy3G008970	CsGy3G013340
CmoCh06G011200	Glutathione-regulated potassium-efflux system protein	down	2424	CsGy3G009050	CsGy3G013400
CmoCh06G011290	RING zinc finger protein, putative	down	1416	CsGy3G009130	CsGy3G013760
CmoCh06G011360	Peroxisomal membrane protein 11-1	down	708	CsGy3G009220	CsGy3G013980
CmoCh06G011370	Armadillo/beta-catenin repeat family protein	down	1680	CsGy6G005460	CsGy3G014900
CmoCh06G011560	Brefeldin A-inhibited guanine nucleotide-exchange protein 2	up	5358	CsGy3G009560	CsGy3G014980
CmoCh06G011680	Chloroplast transketolase	down	2226	CsGy3G009750	CsGy3G015300
CmoCh06G012170	ATP synthase epsilon chain, sodium ion specific	down	603	CsGy3G010430	CsGy4G003710
CmoCh06G012390	RNA recognition motif-containing family protein	down	2799	CsGy3G010720	CsGy4G003660
CmoCh06G012560	Nitrate reductase	up	405	CsGy3G010980	CsGy4G003600
CmoCh06G012640	Glutathione reductase	down	1014	CsGy3G011040	CsGy4G003260
CmoCh06G012690	Ankyrin repeat family protein	down	1950	CsGy3G011160	CsGy4G003270
CmoCh06G013460	Signal transduction histidine kinase, hybrid-type, ethylene sensor	both	2313	CsGy3G012380	CsGy2G013140
CmoCh06G013800	Aluminum induced protein with YGL and LRDR motifs	down	807	CsGy3G012890	CsGy4G003010
CmoCh06G013840	winged-helix DNA-binding transcription factor family protein	up	1647	CsGy3G012930	CsGy4G002590
CmoCh06G013920	Kinase interacting (KIP1-like) family protein	down	5304	CsGy3G013020	CsGy4G002510
CmoCh06G014180	Polyamine aminopropyltransferase	down	1020	CsGy3G013340	CsGy4G002500
CmoCh06G014200	(Sugar transporter, putative) (1.3.1.74)	down	1533	CsGy3G013400	CsGy4G002480
CmoCh06G014450	Glutamine synthetase	up	1440	CsGy3G013760	CsGy4G002270
CmoCh06G014590	zinc ion binding;DNA binding;helicases;ATP binding;nucleic acid binding	down	10056	CsGy3G013980	CsGy5G011790
CmoCh06G015490	COBRA-like protein 7	up	2100	CsGy3G014900	CsGy3G038150
CmoCh06G015540	Acetate/butyrate--CoA ligase AAE7	up	1704	CsGy3G014980	CsGy6G036810
CmoCh06G015700	30S ribosomal protein S1, chloroplast, putative, expressed	down	1242	CsGy3G015300	CsGy6G036700
CmoCh06G016190	Pirin-like family protein	up	978	CsGy4G003710	CsGy6G036140
CmoCh06G016260	(Endochitinase (Chitinase)) (3.2.1.14)	up	1026	CsGy4G003660	CsGy6G036130
CmoCh06G016310	Pollen protein Ole E I-like protein	up	2685	CsGy4G003600	CsGy6G035950
CmoCh06G016440	Eukaryotic translation initiation factor 3 subunit H-like protein	down	1014	CsGy4G003260	CsGy1G000730
CmoCh06G016450	15-cis-zeta-carotene isomerase	down	1128	CsGy4G003270	CsGy6G033960
CmoCh06G016520	Eukaryotic translation initiation factor 1A	up	459	CsGy2G013140	CsGy6G033870
CmoCh06G016600	(Chloroplast alpha-glucan water dikinase, putative) (2.7.9.5)	down	5223	CsGy4G003010	CsGy6G033690
CmoCh06G016880	Membrane-associated 30 kDa, chloroplastic	down	1116	CsGy4G002590	CsGy6G032910
CmoCh06G016930	Transmembrane protein, putative	up	1725	CsGy4G002510	CsGy6G032770
CmoCh06G016940	Peroxisomal membrane 13-like protein	down	846	CsGy4G002500	CsGy6G032430
CmoCh06G016950	Plant regulator RWP-RK family protein	down	4779	CsGy4G002480	CsGy6G032080
CmoCh06G017050	(Ubiquitin thioesterase otubain-like) (3.4.-.-)	down	1083	CsGy4G002270	CsGy6G032020
CmoCh06G017380	Threonine--tRNA ligase	down	2181	CsGy5G011790	CsGy6G031050
CmoCh06G017440	Tubulin alpha-3 chain	both	1569	CsGy3G038150	CsGy6G030650
CmoCh07G000260	Chromodomain-helicase-DNA-binding protein 5	up	7320	CsGy6G036810	CsGy6G030010
CmoCh07G000320	Copper-transporting ATPase 2	down	3018	CsGy6G036700	CsGy6G029990
CmoCh07G000700	FACT complex subunit SPT16	down	3222	CsGy6G036140	CsGy6G029500
CmoCh07G000710	Multidrug resistance protein ABC transporter family protein	both	6438	CsGy6G036130	CsGy6G029300
CmoCh07G000760	Early-responsive to dehydration stress family protein	up	4140	CsGy6G035960	CsGy6G028970
CmoCh07G000780	Beta-1,3-galactosyltransferase-like protein	down	2205	CsGy6G035950	CsGy6G028440
CmoCh07G001000	((S)-2-hydroxy-acid oxidase, putative) (1.1.3.15)	up	1104	CsGy6G035720	CsGy6G028390
CmoCh07G001380	CTD small phosphatase-like protein 2	up	1425	CsGy6G035370	CsGy6G028350
CmoCh07G001460	Bromodomain-containing factor 1	down	1710	CsGy1G000730	CsGy6G027690
CmoCh07G001660	Trehalose-6-phosphate synthase	both	2553	CsGy6G035050	CsGy6G026420
CmoCh07G002540	zinc ion binding;DNA binding;helicases;ATP binding;nucleic acid binding	both	3738	CsGy6G033960	CsGy6G026290
CmoCh07G002590	Secretory carrier membrane protein family protein	up	858	CsGy6G033870	CsGy6G026010
CmoCh07G002600	Glycine-rich family protein	down	396		CsGy6G025880
CmoCh07G002760	Octicosapeptide/Phox/Bem1p family protein	down	1317	CsGy6G033690	CsGy3G035140
CmoCh07G002890	Ubiquitin	up	1146	CsGy7G003510	CsGy6G025190
CmoCh07G003110	WRKY family transcription factor	both	1866	CsGy6G032910	CsGy3G044700
CmoCh07G003240	Plastid-lipid-associated, chloroplastic	up	963	CsGy6G032770	CsGy6G025130
CmoCh07G003410	U-box domain-containing 4-like protein	down	1380	CsGy6G032560	CsGy3G032160
CmoCh07G003530	SNF1 protein kinase subunit beta-2	down	906	CsGy6G032430	CsGy6G024670
CmoCh07G003780	Serine/Threonine kinase family protein	down	2355	CsGy6G032080	CsGy6G023880
CmoCh07G003830	(Isocitrate dehydrogenase, putative) (1.1.1.41)	down	1146	CsGy6G032020	CsGy6G023850
CmoCh07G004250	Calcium-dependent protein kinase 16	down	1887	CsGy6G031270	CsGy6G023750
CmoCh07G004260	phosphotransferases, alcohol group as acceptor;binding;inositol or phosphatidylinositol kinases	up	11523	CsGy6G031260	CsGy4G014050
CmoCh07G004460	Amino-terminal oxidoreductase-like protein	down	429	CsGy6G031050	CsGy4G017870
CmoCh07G004750	Plant/F18B3-190 protein, putative	up	1386	CsGy6G030650	CsGy4G019950
CmoCh07G005180	Dehydrogenase/reductase SDR family member 7B	down	852	CsGy6G030010	CsGy4G019970
CmoCh07G005200	U-box domain-containing protein 4	up	6552	CsGy6G029990	CsGy4G010550
CmoCh07G005550	(Phospho-2-dehydro-3-deoxyheptonate aldolase 1, chloroplastic) (2.5.1.54)	up	1596	CsGy6G029580	CsGy4G010610
CmoCh07G005630	HD domain class transcription factor	up	987	CsGy6G029500	CsGy4G010730
CmoCh07G005750	ATP binding microtubule motor family protein	down	3825	CsGy6G029300	CsGy4G010760
CmoCh07G006080	SPT2 chromatin protein	down	1515	CsGy6G028970	CsGy4G015910
CmoCh07G006540	MYB transcription factor	down	1095	CsGy6G028440	CsGy4G010140
CmoCh07G006580	Large subunit rib	up	441	CsGy6G028390	CsGy4G016450
CmoCh07G006600	(Peptidyl-prolyl cis-trans isomerase-like 2) (5.2.1.8)	down	1821	CsGy6G028350	CsGy4G018490
CmoCh07G007110	Probable receptor-like serine/threonine-protein kinase	down	1656	CsGy6G027690	CsGy6G007610
CmoCh07G007590	Photosystem II oxygen-evolving enhancer protein 1	up	981	CsGy6G026900	CsGy6G007530
CmoCh07G007880	BnaC01g00370D protein	down	9723	CsGy6G026420	CsGy6G007370
CmoCh07G008000	RNA-binding 39	down	2613	CsGy6G026290	CsGy6G007100
CmoCh07G008070	Actin	both	1134	CsGy6G026130	CsGy6G006970
CmoCh07G008180	Zinc finger CCCH domain-containing protein 38	down	2610	CsGy6G026010	CsGy7G009760
CmoCh07G008290	kinase	both	1902	CsGy6G025900	CsGy7G012720
CmoCh07G008310	Photosystem I reaction center subunit N	up	516	CsGy6G025880	CsGy6G003050
CmoCh07G008430	V-type proton ATPase subunit H	down	1365	CsGy3G035140	CsGy6G002980
CmoCh07G008720	Probable UDP-N-acetylglucosamine--peptide N-acetylglucosaminyltransferase SPINDLY	down	2751	CsGy6G025190	CsGy6G006830
CmoCh07G008760	3-isopropylmalate dehydratase, large subunit	down	1710	CsGy3G044700	CsGy6G008510
CmoCh07G008770	Sorting nexin 3, putative	up	1242	CsGy6G025130	CsGy6G008390
CmoCh07G008950	Monodehydroascorbate reductase family protein	down	1509	CsGy3G032160	CsGy6G007920
CmoCh07G009000	Fructose-bisphosphate aldolase	both	1077	CsGy6G024670	CsGy6G007930
CmoCh07G009040	Phosphopyruvate hydratase family protein	up	1290	CsGy6G024630	CsGy6G006740
CmoCh07G009480	Phenylalanine ammonia-lyase (4.3.1.24)	up	2151	CsGy6G023900	CsGy7G013120
CmoCh07G009560	Phenylalanine ammonia-lyase (4.3.1.24)	up	2133	CsGy6G023880	CsGy7G013270
CmoCh07G009570	Divalent metal cation transporter MntH	up	4344	CsGy6G023850	CsGy7G013470
CmoCh07G009710	Aquaporin 2	down	822	CsGy6G023750	CsGy7G013590
CmoCh07G009920	Pseudo-response regulator 7	down	2631	CsGy4G013640	CsGy7G014280
CmoCh07G010280	70-kDa heat shock protein	up	1953	CsGy4G014010	CsGy7G014450
CmoCh07G010320	Ankyrin repeat family protein	down	1377	CsGy4G014050	CsGy7G014460
CmoCh07G011600	zinc ion binding	down	879	CsGy4G017870	CsGy7G014580
CmoCh07G011720	EF hand calcium-binding family protein	up	450	CsGy4G016430	CsGy7G014570
CmoCh07G011760	(Magnesium-protoporphyrin IX monomethyl ester [oxidative] cyclase, chloroplast, putative) (1.14.13.81)	down	1239	CsGy4G019950	CsGy7G015310
CmoCh07G011780	Histone-lysine N-methyltransferase (2.1.1.43)	down	2148	CsGy4G019970	CsGy7G015240
CmoCh07G011860	Cationic amino acid transporter	up	2016	CsGy4G010470	CsGy7G015120
CmoCh07G011910	(Protein kinase) (Receptor-like kinase)	down	2331	CsGy4G010550	CsGy7G015070
CmoCh07G011970	Exosome complex exonuclease RRP6	down	3129	CsGy4G010610	CsGy7G015570
CmoCh07G012050	Ran-binding protein 6	down	3342	CsGy4G010730	CsGy7G015580
CmoCh07G012090	5'-adenylylsulfate reductase-like 7	down	897	CsGy4G010760	CsGy7G015780
CmoCh07G012620	Phospholipid-translocating ATPase (3.6.3.1)	down	3903	CsGy4G015910	CsGy7G016020
CmoCh07G012690	Ubiquitin-protein ligase, putative	down	2073	CsGy4G015780	CsGy7G016610
CmoCh07G012720	serine/threonine protein kinase 1	down	1332	CsGy4G015760	CsGy7G016690
CmoCh07G013530	Leucine-rich repeat receptor-like protein kinase family protein	up	999	CsGy4G010140	CsGy7G016880
CmoCh07G013640	Cellulose synthase (2.4.1.12)	both	5664	CsGy4G010330	CsGy7G017180
CmoCh07G013650	Small subunit rib	up	1737	CsGy4G010310	CsGy7G017200
CmoCh07G013820	Ef-hand calcium binding protein	both	864	CsGy4G016450	CsGy7G017440
CmoCh07G014110	PHD finger protein	down	3636	CsGy4G018490	CsGy7G017460
CmoCh08G000100	(Receptor serine-threonine protein kinase, putative) (2.7.10.2)	down	1398	CsGy6G007610	CsGy2G018850
CmoCh08G000150	Pyruvate dehydrogenase E1 component subunit beta	down	1434	CsGy6G007530	CsGy7G018030
CmoCh08G000270	Ethylene-responsive transcription factor 1	down	3552	CsGy6G007370	CsGy7G018080
CmoCh08G000390	Succinyl-CoA ligase [ADP-forming] subunit beta	down	1350	CsGy6G007100	CsGy7G018420
CmoCh08G000460	Lactococcin transport/processing ATP-binding protein LcnC-like	down	4671	CsGy6G006970	CsGy2G007040
CmoCh08G000670	Plant/K7P8-3 protein	down	1326	CsGy7G009760	CsGy7G018850
CmoCh08G000680	Probable thylakoid lumen protein sll1769	down	528	CsGy7G012720	CsGy7G018870
CmoCh08G000910	Epsin-2	both	3660	CsGy6G003050	CsGy7G019370
CmoCh08G000940	MACPF domain protein	down	1827	CsGy6G002980	CsGy7G019180
CmoCh08G001350	Tetratricopeptide repeat (TPR)-like superfamily protein	both	5559	CsGy6G006830	CsGy7G018970
CmoCh08G001360	(Calmodulin-domain kinase CDPK protein) (Protein kinase Calcium-binding EF-hand)	down	2055	CsGy6G008510	CsGy7G019520
CmoCh08G001540	RNA binding protein, putative	both	2247	CsGy6G008390	CsGy7G019760
CmoCh08G001810	Ciliary neurotrophic factor	down	564	CsGy6G007920	CsGy3G005910
CmoCh08G001830	Signal transduction histidine kinase, hybrid-type, ethylene sensor	up	2979	CsGy6G007930	CsGy7G021160
CmoCh08G001870	F-box family protein	down	1380	CsGy6G006740	CsGy7G020970
CmoCh08G002310	Mitochondrial import inner membrane translocase subunit Tim17/Tim22/Tim23 family protein	down	1308	CsGy7G013120	CsGy7G020950
CmoCh08G002410	Transcription factor, putative	down	1437	CsGy7G013270	CsGy7G020650
CmoCh08G002530	Protein FRIGIDA-like protein	down	1647	CsGy7G013470	CsGy7G020510
CmoCh08G002620	Transmembrane protein, putative	down	561	CsGy7G013590	CsGy7G020380
CmoCh08G002770	Mediator of RNA polymerase II transcription subunit 19	down	660		CsGy3G026560
CmoCh08G003090	Galacturonosyltransferase 6, putative	down	1809	CsGy7G014280	CsGy7G020160
CmoCh08G003130	Calcium-transporting ATPase (3.6.3.8)	down	3048	CsGy7G014450	CsGy7G020140
CmoCh08G003140	WD repeat and FYVE domain-containing protein 3	down	10932	CsGy7G014460	CsGy6G000960
CmoCh08G003200	Sulfate transporter 3	up	1986	CsGy7G014580	CsGy6G000920
CmoCh08G003220	Kinase interacting (KIP1-like) family protein, putative	both	5931	CsGy7G014570	CsGy6G000820
CmoCh08G003560	Tudor/PWWP/MBT domain-containing protein	up	4323	CsGy7G015310	CsGy6G000790
CmoCh08G003620	BSD domain-containing protein	down	1320	CsGy7G015240	CsGy6G000500
CmoCh08G003690	GA signaling receptor	down	1029	CsGy7G015120	CsGy6G005680
CmoCh08G003740	Pentatricopeptide repeat-containing protein, putative	down	2025	CsGy7G015070	CsGy6G005720
CmoCh08G003960	peptidyl-prolyl cis-trans isomerases;hydrolases;nucleoside-triphosphatases;ATP binding;nucleotide binding;ATPases	down	5193	CsGy7G015570	CsGy2G009450
CmoCh08G003970	CW-type zinc-finger protein	down	5220	CsGy7G015580	CsGy2G009340
CmoCh08G004100	ATP binding protein, putative isoform 2	up	4728	CsGy7G015780	CsGy2G009330
CmoCh08G004250	Exocyst complex component, putative	down	2418	CsGy7G016020	CsGy2G009860
CmoCh08G004260	Ribosomal protein L19	up	636	CsGy7G016030	CsGy2G010000
CmoCh08G004590	Glutamyl endopeptidase, putative	down	2895	CsGy7G016610	CsGy3G011790
CmoCh08G004670	Carbohydrate-binding-like fold protein	down	3258	CsGy7G016690	CsGy2G010240
CmoCh08G004830	Integrin-linked kinase-associated serine/threonine phosphatase 2C	up	1371	CsGy7G016880	CsGy2G010370
CmoCh08G004880	Methionine aden	down	1182	CsGy7G017070	CsGy3G012080
CmoCh08G004920	Glutamine synthetase (6.3.1.2)	up	1164	CsGy7G017180	CsGy2G010870
CmoCh08G004930	Protein binding protein, putative	down	14271	CsGy7G017200	CsGy2G011090
CmoCh08G005070	(Cytochrome b5 reductase 4) (1.6.2.2)	down	825	CsGy7G017440	CsGy6G022300
CmoCh08G005080	Oberon-like protein	down	7251	CsGy7G017460	CsGy6G012790
CmoCh08G005240	ADP,ATP carrier protein 1, mitochondrial	down	2145	CsGy2G018850	CsGy6G014950
CmoCh08G005560	Major facilitator superfamily protein	down	1506	CsGy7G018030	CsGy6G005030
CmoCh08G005620	Myosin XI-F	down	4749	CsGy7G018080	CsGy6G005200
CmoCh08G005820	Sister chromatid cohesion protein PDS5 like B-B	down	2514	CsGy7G018420	CsGy6G005380
CmoCh08G005950	Glycine--tRNA ligase 1	down	2178	CsGy2G007040	CsGy6G014790
CmoCh08G006050	Methyl-CpG-binding domain-containing 10-like protein	up	2346	CsGy7G018850	CsGy6G016720
CmoCh08G006060	Tetratricopeptide repeat (TPR)-like superfamily protein	down	936	CsGy7G018870	CsGy6G016590
CmoCh08G006150	(D-glycerate 3-kinase, chloroplast, putative) (2.7.1.31)	up	1329	CsGy7G019370	CsGy6G016570
CmoCh08G006230	Alpha/beta hydrolase-like	down	1965	CsGy7G019180	CsGy4G025610
CmoCh08G006390	Lactoylglutathione lyase / glyoxalase I family protein	down	510	CsGy7G018970	CsGy4G025360
CmoCh08G006460	(Coatomer beta subunit, putative) (2.7.11.7)	down	2850	CsGy7G019520	CsGy4G025230
CmoCh08G006630	Phox-associated domain,Phox-like,Sorting nexin isoform 1	down	3699	CsGy7G019760	CsGy3G041020
CmoCh08G006750	CoA ligase	up	1941	CsGy3G005910	CsGy3G040470
CmoCh08G007370	Transmembrane 9 superfamily member 4	down	1932	CsGy7G021160	CsGy3G040420
CmoCh08G007500	Eukaryotic initiation factor 4A (ATP-dependent RNA helicase eIF4A)	down	1992	CsGy7G020970	CsGy3G040410
CmoCh08G007510	(DNA binding / DNA-directed RNA polymerase) (Genomic DNA, chrom)	both	1914	CsGy7G020950	CsGy3G040110
CmoCh08G007830	RNA-binding family protein	up	1428	CsGy7G020650	CsGy4G022500
CmoCh08G007940	Phosphoinositide phosphatase family protein	up	2460	CsGy7G020510	CsGy2G018780
CmoCh08G008010	Phosphatidylinositol-4-phosphate 5-kinase family protein	up	5427	CsGy7G020380	CsGy4G023080
CmoCh08G008040	Alanine aminotransferase 2	both	1467	CsGy3G026560	CsGy4G024120
CmoCh08G008160	Calcium-transporting ATPase 9, plasma membrane-type	both	3270	CsGy7G020160	CsGy4G024340
CmoCh08G008170	CDF transporter, membrane protein	down	1401	CsGy7G020140	CsGy4G024450
CmoCh08G008500	BTB/POZ/Kelch-associated protein	up	1650	CsGy6G000960	CsGy3G041330
CmoCh08G008560	Delta-6 fatty acid desaturase	down	1341	CsGy6G000920	CsGy3G041370
CmoCh08G008610	Protein BPS1, chloroplastic	up	1002	CsGy6G000820	CsGy3G041380
CmoCh08G008650	Quinoprotein amine dehydrogenase, beta chain-like / RIC1-like guanyl-nucleotide exchange factor	down	1815	CsGy6G000790	CsGy3G041420
CmoCh08G008820	(Alpha/beta-Hydrolases superfamily protein) (Calmodulin-binding heat-shock-like protein)	down	1344	CsGy6G000500	CsGy3G041750
CmoCh08G009130	Poly(A) RNA polymerase protein 2	down	2298	CsGy6G005680	CsGy3G041760
CmoCh08G009150	Calcium-dependent lipid-binding (CaLB domain) family protein	down	1512	CsGy6G005720	CsGy3G041810
CmoCh08G009890	Elongation factor 1-alpha	both	1344	CsGy2G009450	CsGy5G008340
CmoCh08G009990	60S ribosomal protein L13a, putative	down	621	CsGy2G009340	CsGy3G042250
CmoCh08G010000	26S proteasome non-ATPase regulatory subunit 1	down	3018	CsGy2G009330	CsGy3G042500
CmoCh08G010120	Ammonium transporter	down	1512	CsGy2G009860	CsGy3G042770
CmoCh08G010220	Protein transport protein Sec24-like	down	3255	CsGy2G010000	CsGy3G042820
CmoCh08G010440	Peptide transporter	up	1776	CsGy3G011790	CsGy3G042990
CmoCh08G010450	Splicing factor u2af large subunit, putative	down	2733	CsGy2G010240	CsGy4G021030
CmoCh08G010550	S-adenosyl-L-methionine-dependent methyltransferases superfamily protein	up	1854	CsGy2G010370	CsGy4G020940
CmoCh08G010590	(MYB transcription factor) (Myb DNA-binding protein) (Myb domain protein 14) (Myb family transcription factor)	up	753	CsGy3G012080	CsGy4G020830
CmoCh08G010920	Plant-specific domain TIGR01615 family protein	down	1227	CsGy2G010870	CsGy4G020790
CmoCh08G011060	40S ribosomal protein S3a	up	783	CsGy2G011090	CsGy4G025800
CmoCh08G011260	Protein TIME FOR COFFEE-like protein	up	4794	CsGy6G022300	CsGy4G016780
CmoCh08G011380	Aluminum induced protein with YGL and LRDR motifs	up	744	CsGy6G012790	CsGy4G017120
CmoCh08G011410	Heavy metal transport/detoxification superfamily protein	up	1653	CsGy6G014950	CsGy4G017160
CmoCh08G011490	BTB-POZ and MATH domain 2	up	1305	CsGy6G005030	CsGy4G021460
CmoCh08G011630	(Prolyl 4-hydroxylase alpha subunit, putative) (1.14.11.2)	down	903	CsGy6G005200	CsGy4G021650
CmoCh08G011790	Beta-amylase	both	1725	CsGy6G005380	CsGy4G021710
CmoCh08G011810	Chromatin remodeling complex / DNA-dep ATPase	up	3315	CsGy6G014790	CsGy6G034040
CmoCh08G012250	response regulator 2	up	2019	CsGy6G016720	CsGy3G022390
CmoCh08G012350	Beta-D-xylosidase 1	down	2343	CsGy6G016590	CsGy3G021710
CmoCh08G012370	GTP-binding protein sar1, putative	down	582	CsGy6G016570	CsGy7G008940
CmoCh09G000100	Squamosa promoter binding protein-like 14	up	3339	CsGy4G025680	CsGy7G008900
CmoCh09G000150	Pyrophosphate--fructose 6-phosphate 1-phosphotransferase	down	1860	CsGy4G025610	CsGy7G008880
CmoCh09G000450	Calcium-binding EF hand family protein	down	3030	CsGy4G025360	CsGy6G020000
CmoCh09G000550	Catalase (1.11.1.6)	up	4650	CsGy4G025230	CsGy7G012090
CmoCh09G000960	UPF0307 protein plu4061	down	879	CsGy3G041020	CsGy7G011920
CmoCh09G001430	Glucose-1-phosphate adenylyltransferase (2.7.7.27)	down	1602	CsGy3G040470	CsGy7G011880
CmoCh09G001460	TLP domain class transcription factor	down	1224	CsGy3G040420	CsGy7G011370
CmoCh09G001470	Cysteine/Histidine-rich C1 domain family protein, putative	down	4155	CsGy3G040410	CsGy6G002420
CmoCh09G001610	Outer envelope pore protein 24, chloroplastic	down	639	CsGy3G040110	CsGy5G029900
CmoCh09G002360	zinc ion binding	down	993	CsGy4G022500	CsGy5G004770
CmoCh09G002460	Leucine-rich repeat receptor-like protein kinase family protein	down	1281	CsGy2G018780	CsGy4G018710
CmoCh09G002820	Plasma membrane calcium-transporting ATPase 2	down	3063	CsGy4G023080	CsGy1G000010
CmoCh09G003730	G-protein coupled receptor 1	down	999	CsGy4G024120	CsGy1G000090
CmoCh09G003770	Smr (Small MutS-related) domain protein	up	1917	CsGy4G024140	CsGy1G000170
CmoCh09G003930	Eukaryotic aspartyl protease family protein	down	1290	CsGy4G024340	CsGy1G000380
CmoCh09G004040	Eukaryotic translation initiation factor 4G-like protein	up	2304	CsGy4G024450	CsGy1G000480
CmoCh09G004530	Ubiquitin carboxyl-terminal hydrolase 13	down	5013	CsGy3G041330	CsGy1G000510
CmoCh09G004570	Myosin heavy chain-related protein isoform 2	down	2355	CsGy3G041370	CsGy1G000520
CmoCh09G004580	Protein kinase, putative	down	1890	CsGy3G041380	CsGy1G000610
CmoCh09G004630	(Clathrin assembly protein, putative) (1.3.1.74)	down	1950	CsGy3G041420	CsGy1G000800
CmoCh09G004690	F-box protein	up	1971	CsGy3G041460	CsGy1G000900
CmoCh09G004750	Cellulose synthase (2.4.1.12)	both	3249	CsGy3G041540	CsGy1G001030
CmoCh09G004880	Copper ion binding protein	up	969	CsGy3G041750	CsGy1G001470
CmoCh09G004890	Enhancer of polycomb-like protein	down	5010	CsGy3G041760	CsGy1G001520
CmoCh09G004920	RING finger and CHY zinc finger protein	both	1002	CsGy3G041810	CsGy1G001530
CmoCh09G005250	SWAP/surp RNA-binding domain-containing protein isoform 1	down	2055	CsGy5G008340	CsGy1G001590
CmoCh09G005260	DNA topoisomerase (5.99.1.2)	down	3489	CsGy3G042250	CsGy1G002460
CmoCh09G005410	Signal peptide peptidase family protein	down	1026	CsGy3G042480	CsGy1G004080
CmoCh09G005430	Coiled-coil domain-containing 25	down	783	CsGy3G042500	CsGy1G004100
CmoCh09G005450	Aspartate aminotransferase (2.6.1.1)	both	1383	CsGy3G042520	CsGy1G004450
CmoCh09G005460	Blue-light photoreceptor	down	2049	CsGy3G042540	CsGy1G020660
CmoCh09G005510	S-adenosyl-L-methionine-dependent methyltransferases superfamily protein	down	2064	CsGy3G042600	CsGy3G012050
CmoCh09G005550	GF14 protein	up	777	CsGy2G020890	CsGy1G019900
CmoCh09G005620	Isoamylase-type starch-debranching enzyme 3	down	2325	CsGy3G042770	CsGy1G018360
CmoCh09G005680	Kinase family protein	down	1599	CsGy3G042820	CsGy1G016330
CmoCh09G005790	Argininosuccinate lyase	down	2709	CsGy3G042990	CsGy2G002420
CmoCh09G006570	Chloroplast 50S ribosomal protein L13	down	747	CsGy4G021030	CsGy1G017250
CmoCh09G006630	2-oxoglutarate (2OG) and Fe(II)-dependent oxygenase superfamily protein	down	2109	CsGy4G020940	CsGy1G017120
CmoCh09G006740	Cytochrome P450 family 72 protein	up	1554	CsGy4G020830	CsGy1G017020
CmoCh09G006820	Hydroxyacylglutathione hydrolase	down	888	CsGy4G020790	CsGy1G017010
CmoCh09G007440	Glucose-repressible alcohol dehydrogenase transcriptional effector	down	2331	CsGy4G025800	CsGy1G029200
CmoCh09G007670	(Amino acid permease) (Transmembrane amino acid transporter family protein)	up	1440	CsGy4G016780	CsGy1G018610
CmoCh09G007990	alanine-2-oxoglutarate aminotransferase 2	down	1347	CsGy4G017120	CsGy1G018490
CmoCh09G008030	protein serine/threonine kinases;protein kinases;ATP binding;sugar binding;kinases;carbohydrate binding	down	2604	CsGy4G017160	CsGy1G019580
CmoCh09G008230	Calcium-binding EF-hand protein	up	1662	CsGy4G021460	CsGy2G001430
CmoCh09G008410	Protein yippee-like	up	2394	CsGy4G021650	CsGy1G019310
CmoCh09G008460	Protein phosphatase 2c	up	876	CsGy4G021710	CsGy1G026940
CmoCh09G008520	Proton pump interactor, putative	up	1896	CsGy4G021810	CsGy1G027020
CmoCh09G008680	(Stem-specific protein TSJT1) (6.3.5.4)	down	768	CsGy6G034040	CsGy2G016040
CmoCh09G008830	Arf GTPase activating protein	down	1545	CsGy3G039350	CsGy1G027540
CmoCh09G009100	GRAS family transcription factor	up	1734	CsGy3G022030	CsGy1G027620
CmoCh09G009310	(Protein disulfide-isomerase 5-4) (5.3.4.1)	both	1446	CsGy3G022390	CsGy1G028230
CmoCh09G009480	(Heat-shock protein 105 kDa, putative) (1.3.1.74)	down	2283	CsGy3G021710	CsGy1G028270
CmoCh09G009670	Prohibitin	down	873	CsGy7G009500	CsGy1G028380
CmoCh09G010110	RNA-binding protein, putative	down	2175	CsGy7G007750	CsGy5G024090
CmoCh09G010190	RPM1-interacting protein 4 (RIN4) family protein	down	285	CsGy7G007880	CsGy1G030920
CmoCh09G010420	BTB/POZ domain-containing protein	down	987	CsGy7G008940	CsGy1G030710
CmoCh09G010480	RNA-binding KH domain-containing protein	down	1011	CsGy7G008900	CsGy1G030380
CmoCh09G010500	Lorelei-like-gpi-anchored protein 1	down	510	CsGy7G008880	CsGy1G030290
CmoCh09G010770	(F28H19.11 protein) (Sequence-specific DNA binding transcription factor)	up	1083	CsGy6G020000	CsGy6G023300
CmoCh09G010880	Translation initiation factor family protein	down	4176	CsGy7G012220	CsGy1G029740
CmoCh09G010960	Alcohol dehydrogenase	up	1221	CsGy7G012090	CsGy1G029670
CmoCh09G011070	Unknown protein	both	1896	CsGy7G011920	CsGy1G029370
CmoCh09G011190	(Neutral/alkaline invertase) (3.2.1.26)	up	1665	CsGy7G011880	CsGy1G029320
CmoCh09G011590	DUF668 family protein	down	2451	CsGy7G011370	CsGy1G029300
CmoCh09G011850	Cellulose synthase (2.4.1.12)	up	3369	CsGy6G002430	CsGy1G028730
CmoCh09G011860	Ribosomal protein L3, component of cytosolic 80S ribosome and 60S large subunit	both	1170	CsGy6G002420	CsGy1G028700
CmoCh09G012180	Receptor kinase-like protein	down	1878	CsGy4G008910	CsGy1G032210
CmoCh09G012490	Interferon-induced GTP-binding protein Mx2	down	2781	CsGy5G029900	CsGy1G031860
CmoCh09G013330	Protein NRT1/ PTR FAMILY 5.10	down	4638	CsGy5G004770	CsGy3G026270
CmoCh09G013340	Sec14p-like phosphatidylinositol transfer family protein	both	1905	CsGy4G018710	CsGy1G031680
CmoCh10G000030	(100 kDa coactivator-like protein) (TUDOR-SN protein 2) (Transcription factor-like protein)	both	6477	CsGy1G000010	CsGy1G026140
CmoCh10G000150	(ARF transcription factor) (Auxin response factor) (Auxin response factor 13)	down	2550	CsGy1G000080	CsGy1G026640
CmoCh10G000160	(Clp protease ATP binding subunit) ([pt] ATP-dependent Clp protease ATP-binding subunit ClpB)	both	2772	CsGy1G000080	CsGy1G025980
CmoCh10G000170	Dual specificity protein tyrosine phosphatase 1	down	2007	CsGy1G000090	CsGy1G026410
CmoCh10G000250	CCA-adding enzyme	down	1581	CsGy1G000170	CsGy1G026400
CmoCh10G000390	HXXXD-type acyl-transferase family protein	down	1695	CsGy1G000380	CsGy1G026390
CmoCh10G000490	Non-specific phospholipase C6	down	3189	CsGy1G000480	CsGy1G025570
CmoCh10G000530	DNA binding transcription factor	down	897	CsGy1G000510	CsGy1G024370
CmoCh10G000540	Acetolactate synthase (2.2.1.6)	both	1998	CsGy1G000520	CsGy3G027080
CmoCh10G000630	(Cytochrome P450, putative) (1.14.14.1)	down	1983	CsGy1G000610	CsGy2G006980
CmoCh10G000710	Bromodomain-containing factor 1	down	2052	CsGy1G000730	CsGy1G000350
CmoCh10G000770	(C2H2-like zinc finger protein) (Zinc finger-like protein)	down	840	CsGy1G000800	CsGy1G000470
CmoCh10G000830	Leucine-rich repeat receptor-like serine/threonine/tyrosine-protein kinase	down	2052	CsGy1G000900	CsGy1G000580
CmoCh10G000950	(AT3g27560/MMJ24_11) (Nearly identical to protein kinase ATN1)	down	1062	CsGy1G001030	CsGy7G005530
CmoCh10G001300	(1-deoxy-D-xylulose 5-phosphate reductoisomerase) (1.1.1.267)	up	1410	CsGy1G001470	CsGy1G000630
CmoCh10G001340	Protein EXECUTER 1, chloroplastic	down	2178	CsGy1G001520	CsGy1G000660
CmoCh10G001360	RING-finger ubiquitin ligase	down	1143	CsGy1G001530	CsGy1G029170
CmoCh10G001410	(Trehalose-6-phosphate synthase, putative) (2.4.1.15) (3.1.3.12)	up	2646	CsGy1G001590	CsGy1G000930
CmoCh10G002040	60S ribosomal protein L34	up	363	CsGy1G002460	CsGy1G001070
CmoCh10G003390	MATE efflux family protein	down	1470	CsGy1G004080	CsGy1G001650
CmoCh10G003450	Prostaglandin G/H synthase 1	down	2061	CsGy1G004100	CsGy1G001680
CmoCh10G003670	Beta-D-glucosidase	up	1959	CsGy1G004450	CsGy1G001900
CmoCh10G003800	Ethanolamine-phosphate cytidylyltransferase	up	1224	CsGy1G020660	CsGy1G002190
CmoCh10G003980	60S ribosomal protein L7-4	down	2124	CsGy3G012050	CsGy1G003350
CmoCh10G004410	Calmodulin-binding family protein	up	2049	CsGy1G019900	CsGy1G003040
CmoCh10G004590	cyclic nucleotide-gated channel 17	down	2217	CsGy1G018360	CsGy1G004310
CmoCh10G004930	Eukaryotic translation initiation factor 4	down	2370	CsGy1G016330	CsGy1G020420
CmoCh10G005240	Transmembrane 9 superfamily member 4	down	1974	CsGy2G002420	CsGy1G019930
CmoCh10G005470	(Pyrophosphate-energized vacuolar membrane proton pump) (3.6.1.1)	down	2427	CsGy1G017250	CsGy1G019730
CmoCh10G005570	Clathrin coat assembly protein AP180	down	1674	CsGy1G017120	CsGy1G019710
CmoCh10G005630	Galactinol-raffinose galactosyltransferase	both	2565	CsGy1G017020	CsGy1G017860
CmoCh10G005640	BED zinc finger,hAT family dimerization domain	down	2148	CsGy1G017010	CsGy1G017810
CmoCh10G005960	Ribosome biogenesis regulatory family protein	down	1176	CsGy1G029200	CsGy1G017750
CmoCh10G006150	(GTP-binding nuclear protein Ran-3) (Ras-like GTP-binding protein 3G-1)	down	609	CsGy1G018610	CsGy1G017700
CmoCh10G006200	Cyclic nucleotide-regulated ion channel family protein	down	2559	CsGy1G018490	CsGy1G017170
CmoCh10G006270	3-ketoacyl-CoA synthase (2.3.1.-)	up	1542	CsGy1G019580	CsGy1G018780
CmoCh10G006310	Receptor-like protein kinase 1-like	down	2169	CsGy2G001430	CsGy1G018680
CmoCh10G006370	Pimeloyl-[acyl-carrier protein] methyl ester esterase	down	819	CsGy1G019310	CsGy1G016490
CmoCh10G007110	ATP-dependent 6-phosphofructokinase 3	down	1113	CsGy1G026940	CsGy1G016570
CmoCh10G007170	Zinc finger CCCH domain-containing protein	down	1962	CsGy1G027020	CsGy1G032440
CmoCh10G007420	Beta-galactosidase (3.2.1.23)	down	1437	CsGy2G016040	CsGy5G012990
CmoCh10G007630	Nuclease HARBI1-like protein	up	1311	CsGy1G027540	CsGy4G023630
CmoCh10G007730	Integral membrane protein	down	1170	CsGy1G027620	CsGy1G027510
CmoCh10G008210	Sucrose synthase	both	2421	CsGy1G028230	CsGy1G027560
CmoCh10G008250	Lysine-ketoglutarate reductase/saccharopine dehydrogenase	up	3177	CsGy1G028270	CsGy1G027570
CmoCh10G008340	evolutionarily conserved C-terminal region 2	up	2202	CsGy1G028380	CsGy1G027610
CmoCh10G008390	60 kDa chaperonin	up	1899	CsGy5G024090	CsGy1G027920
CmoCh10G008820	Transmembrane protein, putative	down	2844	CsGy1G030920	CsGy1G028110
CmoCh10G008980	Serine/threonine-protein phosphatase (3.1.3.16)	down	3033	CsGy1G030710	CsGy1G028630
CmoCh10G009210	Tubulin beta-5 chain	down	1341	CsGy1G030380	CsGy1G028760
CmoCh10G009260	Telomerase-binding protein EST1A	down	2940	CsGy1G030290	CsGy1G028960
CmoCh10G009480	Alanine-glyoxylate transaminase / serine-glyoxylate transaminase / serine-pyruvate transaminase	down	1284	CsGy6G023300	CsGy1G029020
CmoCh10G009700	(Calcium-dependent protein kinase, putative) (2.7.11.17)	down	1596	CsGy1G029740	CsGy1G029160
CmoCh10G009790	Xanthine dehydrogenase iron-sulfur-binding subunit	up	4107	CsGy1G029670	CsGy1G029720
CmoCh10G009940	Beta-glucosidase	down	1533	CsGy1G029370	CsGy1G029750
CmoCh10G010090	UPF0061 protein	down	1956	CsGy1G029320	CsGy6G023260
CmoCh10G010100	Emsy N Terminus (ENT)/ plant Tudor-like domains-containing protein	down	1188	CsGy1G029300	CsGy1G030300
CmoCh10G010490	(Calmodulin 1) (EF hand calcium-binding family protein)	up	450	CsGy1G028730	CsGy1G031150
CmoCh10G010510	molybdopterin biosynthesis CNX1 protein / molybdenum cofactor biosynthesis enzyme CNX1 (CNX1)	down	1989	CsGy1G028700	CsGy1G031280
CmoCh10G010690	F7O18.3 protein	down	1227	CsGy1G032210	CsGy1G032170
CmoCh10G010770	Plant protein of unknown function (DUF946)	up	1668	CsGy1G031860	CsGy1G032360
CmoCh10G010780	Kelch-like protein 20	down	1275	CsGy3G026270	CsGy1G026610
CmoCh10G010890	Tetratricopeptide repeat (TPR)-like superfamily protein	up	2916	CsGy1G031680	CsGy1G032330
CmoCh10G011070	(Dihydroorotate dehydrogenase (Quinone)) (1.3.5.2)	down	1368	CsGy1G026140	CsGy3G036680
CmoCh10G011320	DNA-binding storekeeper protein-related transcriptional regulator	down	1179	CsGy1G026640	CsGy3G036760
CmoCh10G011530	Heavy metal transport/detoxification superfamily protein	up	1524	CsGy1G025980	CsGy3G036840
CmoCh10G011690	Sodium/hydrogen exchanger	down	1512	CsGy1G026410	CsGy3G037030
CmoCh10G011710	Superoxide dismutase [Cu-Zn] (1.15.1.1)	up	465	CsGy1G026400	CsGy7G000330
CmoCh10G011720	40S ribosomal protein S25	down	327	CsGy1G026390	CsGy7G000290
CmoCh10G012120	60S ribosomal L18-2-like protein	up	603	CsGy1G025570	CsGy7G000210
CmoCh10G012310	Eukaryotic translation initiation factor 3 subunit A	down	2904	CsGy1G024370	CsGy7G010810
CmoCh10G012530	Serine/threonine protein kinase	up	1212	CsGy3G027080	CsGy1G025960
CmoCh11G000050	Copine, putative	down	1707	CsGy2G006980	CsGy5G010470
CmoCh11G000060	(Clp protease ATP binding subunit) ([pt] ATP-dependent Clp protease ATP-binding subunit ClpB)	both	2727	CsGy1G000080	CsGy1G025640
CmoCh11G000180	Membrane-anchored ubiquitin-fold protein 4	down	549	CsGy1G000350	CsGy3G036170
CmoCh11G000270	Carnitine operon protein CaiE	down	735	CsGy1G000470	CsGy3G036120
CmoCh11G000380	SNF1-related protein kinase regulatory subunit gamma-1	up	1299	CsGy1G000580	CsGy2G015540
CmoCh11G000400	SWI/SNF chromatin remodeling complex protein	down	1689	CsGy7G005530	CsGy1G025120
CmoCh11G000420	EF hand calcium-binding family protein	down	426	CsGy1G000630	CsGy3G036240
CmoCh11G000440	Argininosuccinate synthase	up	1386	CsGy1G000660	CsGy1G024920
CmoCh11G000520	(1,3-beta-glucan synthase, putative) (2.4.1.34)	both	5721	CsGy1G029170	CsGy7G007610
CmoCh11G000640	Chloroplast RNA binding protein	up	864	CsGy1G000930	CsGy7G007370
CmoCh11G000670	GTP binding Elongation factor Tu family protein	up	1425	CsGy1G001070	CsGy7G007330
CmoCh11G001100	BAH domain-containing protein, putative	both	4872	CsGy1G001650	CsGy7G007110
CmoCh11G001120	Nucleobase-ascorbate transporter 6-like protein	down	1566	CsGy1G001680	CsGy7G007090
CmoCh11G001290	MYB-like transcription factor family protein	down	1020	CsGy1G001900	CsGy7G007080
CmoCh11G001530	ABC transporter ATP-binding protein NatA	up	3063	CsGy1G002190	CsGy7G006650
CmoCh11G002210	Protein COBRA-like protein	up	1368	CsGy1G003350	CsGy1G003080
CmoCh11G002460	Phosphopyruvate hydratase family protein	up	1476	CsGy1G003040	CsGy7G005790
CmoCh11G003230	Aldose 1-epimerase (5.1.3.3) (Galactose mutarotase)	down	1032	CsGy1G004310	CsGy7G005620
CmoCh11G003380	Ethanolamine-phosphate cytidylyltransferase	down	1218	CsGy1G020660	CsGy7G005460
CmoCh11G003620	Proline-rich protein PRCC	down	1446	CsGy1G020420	CsGy7G004750
CmoCh11G004020	Xyloglucan endotransglucosylase/hydrolase 2	down	873	CsGy1G019930	CsGy7G004700
CmoCh11G004040	Calmodulin-binding family protein	up	1911	CsGy1G019900	CsGy6G021450
CmoCh11G004130	1-deoxy-D-xylulose-5-phosphate synthase	down	2082	CsGy1G019730	CsGy6G021520
CmoCh11G004140	CONSTANS-like zinc finger protein	down	1116	CsGy1G019710	CsGy3G019790
CmoCh11G004600	Eukaryotic translation initiation factor 5A	down	483	CsGy1G017860	CsGy3G024580
CmoCh11G004640	Formin-like protein	up	3765	CsGy1G017810	CsGy3G024490
CmoCh11G004660	serine/threonine protein kinase 1	down	1293	CsGy1G017750	CsGy3G023670
CmoCh11G004710	RTF2-like protein	down	1161	CsGy1G017700	CsGy6G002670
CmoCh11G004820	Ribonuclease 3-like protein 3	down	5586	CsGy2G002420	CsGy3G023960
CmoCh11G005070	Pyrophosphate-energized vacuolar membrane proton pump	both	2307	CsGy1G017250	CsGy3G024010
CmoCh11G005130	Probable receptor-like serine/threonine-protein kinase	down	1458	CsGy1G017170	CsGy3G024100
CmoCh11G005470	(Heme oxygenase-1) (1.14.99.3)	down	1755	CsGy1G018780	CsGy3G024150
CmoCh11G005530	Probable cyclic nucleotide-gated ion channel 5	down	2622	CsGy1G018490	CsGy4G019380
CmoCh11G005740	Nucleic acid binding protein	down	2256	CsGy1G018680	CsGy3G024330
CmoCh11G006100	(AT3g16060/MSL1_10) (ATP binding microtubule motor family protein)	down	2184	CsGy1G016490	CsGy3G037770
CmoCh11G006160	Thermosome subunit gamma	down	1386	CsGy1G016570	CsGy3G037610
CmoCh11G006300	Peroxiredoxin	down	489	CsGy1G032440	CsGy3G037320
CmoCh11G006350	Elongation factor Ts	down	3357	CsGy5G012990	CsGy3G037250
CmoCh11G007120	Alpha/beta-Hydrolases superfamily protein	down	939	CsGy4G023630	CsGy7G000630
CmoCh11G007190	Glycylpeptide N-tetradecanoyltransferase (2.3.1.97)	down	1305	CsGy1G027510	CsGy7G000740
CmoCh11G007230	Nuclease HARBI1-like protein	down	1353	CsGy1G027540	CsGy5G000630
CmoCh11G007250	Serine/arginine repetitive matrix protein 2 isoform 2	down	4209	CsGy1G027560	CsGy7G000800
CmoCh11G007260	protein serine/threonine kinases;protein kinases;ATP binding;sugar binding;kinases;carbohydrate binding	down	1068	CsGy1G027570	CsGy7G000960
CmoCh11G007300	Myosin XI, putative	both	4590	CsGy1G027610	CsGy7G000980
CmoCh11G007450	Cysteine protease	down	2214	CsGy1G027920	CsGy2G006280
CmoCh11G007590	Jasmonate-zim-domain protein 1	up	672	CsGy1G028110	CsGy7G001570
CmoCh11G007940	Pheophorbide a oxygenase, chloroplastic	both	1647	CsGy1G028630	CsGy7G001850
CmoCh11G008000	(Calmodulin 1) (EF hand calcium-binding family protein)	down	450	CsGy1G028730	CsGy7G002010
CmoCh11G008020	Ubiquitin-associated domain-containing family protein	down	1950	CsGy1G028760	CsGy7G002230
CmoCh11G008130	DNA binding / transcription factor	both	2262	CsGy1G028960	CsGy7G002210
CmoCh11G008190	Ethylene insensitive transcription factor	up	1809	CsGy1G029020	CsGy7G002150
CmoCh11G008250	(Formate--tetrahydrofolate ligase) (1.5.1.5) (3.5.4.9)	up	1911	CsGy1G029160	CsGy7G002070
CmoCh11G008260	(1,3-beta-glucan synthase, putative) (2.4.1.34)	down	4599	CsGy1G029170	CsGy7G002450
CmoCh11G008560	Armadillo repeat-containing protein 8	down	1698	CsGy1G029720	CsGy7G002530
CmoCh11G008630	Sulfite reductase [NADPH] hemoprotein beta-component	both	2085	CsGy1G029750	CsGy7G002840
CmoCh11G008840	Regulator of chromosome condensation (RCC1) family with FYVE zinc finger domain	down	3312	CsGy6G023260	CsGy7G003050
CmoCh11G008980	Telomerase-binding protein EST1A	down	2937	CsGy1G030290	CsGy7G003360
CmoCh11G009000	Rho GTPase-activating 35	down	2613	CsGy1G030300	CsGy7G003860
CmoCh11G009510	2-phosphoglycolate phosphatase 1	up	1107	CsGy1G031150	CsGy7G003960
CmoCh11G009650	Zinc finger CCCH domain protein	down	1218	CsGy1G031280	CsGy7G004220
CmoCh11G009800	UDP-N-acetylglucosamine-peptide N-acetylglucosaminyltransferase, putative	up	2295	CsGy1G031680	CsGy7G004280
CmoCh11G009960	TPX2 (Targeting protein for Xklp2) family protein	down	1200	CsGy1G032170	CsGy7G004290
CmoCh11G010140	Myelin-associated oligodendrocyte basic protein isoform 2	down	690	CsGy1G032360	CsGy7G004340
CmoCh11G010210	Cysteine synthase (2.5.1.47)	down	972	CsGy1G026610	CsGy7G004370
CmoCh11G010280	Zeta-carotene desaturase (1.3.5.6) (9,9'-di-cis-zeta-carotene desaturase)	down	1590	CsGy1G032330	CsGy7G004410
CmoCh11G010500	Ubiquitin ligase SCF complex subunit cullin	down	2133	CsGy3G036680	CsGy7G004470
CmoCh11G010550	V-type proton ATPase subunit d2-like protein	both	1062	CsGy3G036760	CsGy2G017000
CmoCh11G010650	Porin/voltage-dependent anion-selective channel protein	up	1929	CsGy3G036840	CsGy2G017780
CmoCh11G010750	(Expressed protein) (Seed maturation protein PM23, putative, expressed)	down	1074	CsGy3G037030	CsGy6G018980
CmoCh11G010960	ATP binding microtubule motor family protein	down	3192	CsGy7G000330	CsGy6G019300
CmoCh11G011020	zinc ion binding;DNA binding	down	3525	CsGy7G000290	CsGy2G020810
CmoCh11G011110	V-type proton ATPase subunit a	down	1257	CsGy7G000210	CsGy2G021610
CmoCh11G011280	RAN GTPase 3	down	621	CsGy7G010810	CsGy2G021500
CmoCh11G011600	DNA binding transcription factor	up	783	CsGy1G025960	CsGy2G021420
CmoCh11G011660	Serine--tRNA ligase	down	1347	CsGy5G010470	CsGy2G021360
CmoCh11G011900	DNA-binding protein, putative	down	1287	CsGy1G025640	CsGy2G021830
CmoCh11G011990	Saccharopine dehydrogenase-like protein	down	1338	CsGy3G036170	CsGy2G021880
CmoCh11G012010	Early nodulin-like protein 17	up	519	CsGy3G036120	CsGy2G021940
CmoCh11G012070	Ribosomal protein L10 family protein	down	666	CsGy2G015540	CsGy2G022510
CmoCh11G012130	Glutamine-trna ligase	both	2199	CsGy1G025120	CsGy2G022440
CmoCh11G012370	RNA binding protein, putative	down	1230	CsGy3G036240	CsGy2G023240
CmoCh11G012410	Heat shock protein 90	both	2106	CsGy1G025610	CsGy2G023460
CmoCh11G012730	Protein transport protein Sec24-like protein	down	3096	CsGy1G024920	CsGy2G023570
CmoCh11G013030	Eukaryotic translation initiation factor 3 subunit A	down	2919	CsGy1G024370	CsGy2G020670
CmoCh11G013280	Allene oxide synthase	up	1443	CsGy7G007610	CsGy2G020280
CmoCh11G013460	DIS3-like exonuclease 1, putative	down	2811	CsGy7G007370	CsGy2G019610
CmoCh11G013490	Calcium/calmodulin-dependent serine/threonine-protein kinase 1	up	1803	CsGy7G007330	CsGy2G019170
CmoCh11G013730	30S rib	up	435	CsGy7G007110	CsGy2G018910
CmoCh11G013750	E3 ubiquitin-protein ligase MARCH6	down	3276	CsGy7G007090	CsGy2G018900
CmoCh11G013760	Polyadenylate-binding protein 2	up	1938	CsGy7G007080	CsGy2G018860
CmoCh11G014000	Seed maturation protein PM23	up	1332	CsGy7G006650	CsGy2G018030
CmoCh11G014040	Phenylalanine-tRNA ligase, beta subunit	up	2001	CsGy1G003080	CsGy2G017920
CmoCh11G014520	Methylmalonate semi-aldehyde dehydrogenase	down	1614	CsGy7G005790	CsGy6G018210
CmoCh11G014640	Chaperone DnaJ-domain superfamily protein	down	1719	CsGy7G005620	CsGy6G018070
CmoCh11G014790	(2-dehydro-3-deoxyphosphoheptonate aldolase (3-deoxy-d-arabino-heptulosonate 7-phosphate synthase)) (4.1.2.15) (Precursor)	down	2550	CsGy7G005460	CsGy6G014390
CmoCh11G015050	Mediator of RNA polymerase II transcription subunit 15a, putative	down	4092	CsGy7G004750	CsGy1G014210
CmoCh11G015080	Actin	up	1134	CsGy7G004700	CsGy2G005320
CmoCh11G015260	tRNA-2-methylthio-N(6)-dimethylallyladenosine synthase	up	1893	CsGy6G021450	CsGy2G006150
CmoCh11G015270	Plant/MXC17-8 protein	down	1620	CsGy6G021520	CsGy2G006210
CmoCh11G015620	Potassium transporter	down	2415	CsGy3G019790	CsGy2G006530
CmoCh11G015700	RING finger protein 10	down	2160	CsGy3G024580	CsGy2G006640
CmoCh11G015780	Phosphate carrier, mitochondrial	up	1116	CsGy3G024490	CsGy2G006850
CmoCh11G015910	Glycerophosphodiester phosphodiesterase, putative	down	1173	CsGy3G023670	CsGy2G007180
CmoCh11G015920	S-acyltransferase (2.3.1.225) (Palmitoyltransferase)	up	1350	CsGy6G002670	CsGy2G007260
CmoCh11G016140	DCD (Development and cell death) domain protein	down	915	CsGy3G023960	CsGy2G007500
CmoCh11G016190	SWI/SNF chromatin remodeling complex protein	down	1644	CsGy3G024010	CsGy2G007580
CmoCh11G016300	Adenylate kinase family-like protein	down	870	CsGy3G024100	CsGy2G004340
CmoCh11G016350	Bromodomain-containing factor 1	up	2235	CsGy3G024150	CsGy2G003930
CmoCh11G016380	Cytosolic Fe-S cluster assembly factor	down	1533	CsGy4G019380	CsGy2G002600
CmoCh11G016450	Pentatricopeptide repeat-containing family protein	down	4056	CsGy3G024330	CsGy2G002270
CmoCh11G016650	F-box/LRR-repeat protein 4	down	1398	CsGy3G037770	CsGy2G001790
CmoCh11G016750	ATP-dependent RNA helicase DB10	up	2676	CsGy3G037610	CsGy2G001390
CmoCh11G016980	Transcription factor Homeobox	up	855	CsGy3G037320	CsGy1G019230
CmoCh11G017030	Flap endonuclease 1	both	4686	CsGy3G037250	CsGy2G001010
CmoCh11G017070	BAH domain-containing protein	up	4740	CsGy1G001650	CsGy2G000590
CmoCh11G017260	Peptidyl-prolyl cis-trans isomerase (5.2.1.8)	up	783	CsGy7G000630	CsGy2G000310
CmoCh11G017300	Ascorbate peroxidase	up	861	CsGy7G000740	CsGy1G014220
CmoCh11G017360	(Ubiquitin-conjugating enzyme E2 10) (6.3.2.19)	up	447	CsGy5G000630	CsGy1G023680
CmoCh11G017410	Heavy metal transport/detoxification superfamily protein	down	465	CsGy7G000800	CsGy1G023730
CmoCh11G017520	Serine/threonine protein phosphatase 2C	down	1176	CsGy7G000960	CsGy1G023060
CmoCh11G017530	V-type ATP synthase beta chain	up	1467	CsGy7G000980	CsGy1G022220
CmoCh11G017540	Plant/F20M13-60 protein	down	1554	CsGy2G006280	CsGy1G022160
CmoCh11G017780	MATE efflux family protein	down	2976	CsGy7G001570	CsGy1G022030
CmoCh11G017940	(Calcium-dependent protein kinase, putative) (2.7.11.17)	down	1716	CsGy7G001850	CsGy1G022010
CmoCh11G018030	Brefeldin A-inhibited guanine nucleotide-exchange protein	both	5139	CsGy7G002010	CsGy1G012650
CmoCh11G018150	Cell wall protein AWA1 isoform 1	down	2601	CsGy7G002230	CsGy1G012660
CmoCh11G018160	RING/U-box superfamily protein, putative	down	501	CsGy7G002210	CsGy1G012710
CmoCh11G018220	Glucose-1-phosphate adenylyltransferase (2.7.7.27)	down	1617	CsGy7G002150	CsGy1G012760
CmoCh11G018270	protein serine/threonine kinases;protein kinases;ATP binding;sugar binding;kinases;carbohydrate binding	down	2052	CsGy7G002070	CsGy1G013940
CmoCh11G018400	DGCR14-related family protein	down	1692	CsGy7G002450	CsGy4G012170
CmoCh11G018460	Threonine--tRNA ligase	down	2019	CsGy7G002530	CsGy1G014130
CmoCh11G018690	Nucleic acid-binding, OB-fold-like protein	down	438	CsGy7G002840	CsGy1G014270
CmoCh11G018780	GTP binding/translation elongation factor protein	down	2022	CsGy7G003050	CsGy1G015050
CmoCh11G019000	Aconitate hydratase (Aconitase) (4.2.1.3)	up	1242	CsGy7G003360	CsGy1G014760
CmoCh11G019300	Protein THYLAKOID FORMATION1, chloroplast, putative	down	864	CsGy7G003860	CsGy1G015520
CmoCh11G019360	Core-2/I-branching beta-1,6-N-acetylglucosaminyltransferase family protein	down	1356	CsGy7G003960	CsGy1G024330
CmoCh11G019540	Structural constituent of cell wall	up	1566	CsGy7G004220	CsGy1G024390
CmoCh11G019660	14-3-3-like protein GF14 iota (General regulatory factor 12)	up	2091	CsGy7G004280	CsGy1G020810
CmoCh11G019680	Phosphoenolpyruvate carboxylase	up	2652	CsGy7G004290	CsGy1G021140
CmoCh11G019740	F-box protein MAX2	both	2394	CsGy7G004340	CsGy1G012410
CmoCh11G019840	WRKY transcription factor 65 family protein	up	831	CsGy7G004370	CsGy1G011670
CmoCh11G019870	ATP-dependent zinc metalloprotease FTSH 2	down	2115	CsGy7G004410	CsGy1G011650
CmoCh11G019950	Integrin-linked kinase-associated serine/threonine phosphatase 2C	up	861	CsGy7G004470	CsGy1G013510
CmoCh12G000080	Domain of unknown function (DUF220)	up	1371	CsGy2G017000	CsGy1G010700
CmoCh12G000660	Calcium sensing receptor, chloroplastic-like protein	up	1830	CsGy2G017780	CsGy1G010670
CmoCh12G000710	6,7-dimethyl-8-ribityllumazine synthase (2.5.1.78)	down	687	CsGy6G018980	CsGy1G010600
CmoCh12G000850	Cytochrome P450, family 78, subfamily A, polypeptide 5	up	2997	CsGy6G019300	CsGy1G010560
CmoCh12G000960	Transcription factor BIM2	down	999	CsGy6G019430	CsGy1G010450
CmoCh12G001260	Phosphate-responsive 1 family protein, putative	down	939	CsGy2G020810	CsGy1G008820
CmoCh12G001290	GF14 protein	up	786	CsGy2G020890	CsGy1G009330
CmoCh12G001340	Auxin-responsive protein	down	1068	CsGy2G021610	CsGy1G009460
CmoCh12G001440	Chaperone protein DnaJ	both	1449	CsGy2G021520	CsGy1G009500
CmoCh12G001450	Glucose-6-phosphate isomerase (5.3.1.9)	both	1863	CsGy2G021500	CsGy1G009520
CmoCh12G001490	Ubiquitin carboxyl-terminal hydrolase 16	up	3537	CsGy2G021420	CsGy1G009910
CmoCh12G001530	Mechanosensitive ion channel protein 2	up	2094	CsGy2G021360	CsGy1G010160
CmoCh12G001650	Ubiquitin-protein ligase 1	up	10995	CsGy2G021220	CsGy1G008740
CmoCh12G001890	RNA polymerase sigma factor SigA	both	5490	CsGy2G021750	CsGy1G008430
CmoCh12G001960	NAD-dependent malic enzyme 1	up	1911	CsGy2G021830	CsGy1G008210
CmoCh12G001990	Alpha/beta-Hydrolases superfamily protein	down	1149	CsGy2G021880	CsGy1G007860
CmoCh12G002000	ATP binding;protein kinases;protein serine/threonine kinases	down	4992	CsGy2G021940	CsGy1G007780
CmoCh12G002430	P-type ATP-ase 1	both	2865	CsGy2G022510	CsGy1G007720
CmoCh12G002450	(RING finger-like protein) (RING/U-box superfamily protein)	down	1716	CsGy2G022480	CsGy1G007250
CmoCh12G002500	Exocyst subunit exo70 family protein G1	down	2049	CsGy2G022440	CsGy1G006870
CmoCh12G002850	ATP-dependent RNA helicase	down	1470	CsGy2G023240	CsGy1G003890
CmoCh12G002990	40S ribosomal protein S11, putative	down	639	CsGy2G023460	CsGy1G006410
CmoCh12G003090	Plant protein of unknown function (DUF868)	down	963	CsGy2G023570	CsGy1G006350
CmoCh12G003530	Heat Shock Protein 90, endoplasmic reticulum	down	2442	CsGy2G020670	CsGy1G006330
CmoCh12G003840	Cathepsin B-like cysteine proteinase	down	1158	CsGy2G020280	CsGy1G006110
CmoCh12G004350	BES1/BZR1 homolog 1	down	1188	CsGy2G019610	CsGy1G005930
CmoCh12G004730	phosphatidic acid phosphohydrolase 2	down	3090	CsGy2G019170	CsGy1G005880
CmoCh12G004990	Abscisic acid responsive element-binding factor 1 family protein	down	1293	CsGy2G018910	CsGy1G005840
CmoCh12G005000	Remorin-1 protein	down	1938	CsGy2G018900	CsGy1G005720
CmoCh12G005010	Late embryogenesis abundant protein	down	960	CsGy2G018860	CsGy1G005690
CmoCh12G005690	Vacuolar processing enzyme	up	1821	CsGy2G018030	CsGy1G005160
CmoCh12G005720	RNA-binding KH domain protein	up	987	CsGy2G018020	CsGy1G005520
CmoCh12G005780	Glycine dehydrogenase decarboxylating protein	both	3225	CsGy2G017920	CsGy3G028660
CmoCh12G006070	DUF241 domain protein	down	846	CsGy6G018210	CsGy3G028680
CmoCh12G006170	G-type lectin S-receptor-like serine/threonine-protein kinase	down	1065	CsGy6G018070	CsGy3G028820
CmoCh12G006720	26S proteasome non-ATPase regulatory subunit 11	up	2265	CsGy6G014390	CsGy3G029570
CmoCh12G008050	(Serine carboxypeptidase-like 51) (3.4.16.-)	down	1341	CsGy1G014210	CsGy3G029790
CmoCh12G008590	Signal recognition particle receptor protein, putative	down	1857	CsGy2G005350	CsGy3G030130
CmoCh12G008620	cyclic nucleotide-gated channel 6	both	2211	CsGy2G005320	CsGy3G030580
CmoCh12G008900	NADPH--cytochrome P450 reductase (1.6.2.4)	up	2424	CsGy2G006150	CsGy5G026320
CmoCh12G008950	Kelch repeat-containing F-box family protein	down	1836	CsGy2G006210	CsGy3G033110
CmoCh12G008990	P-type ATP-ase 1	both	2811	CsGy2G006330	CsGy3G033150
CmoCh12G009140	TBC1 domain family member 5	up	2499	CsGy2G006530	CsGy3G033510
CmoCh12G009210	Protein CLEC16A like	down	2583	CsGy2G006640	CsGy3G033600
CmoCh12G009320	DUF581 family protein	up	702	CsGy2G006850	CsGy3G033880
CmoCh12G009430	Insulinase (Peptidase family M16)	up	3798	CsGy2G007180	CsGy3G034400
CmoCh12G009470	Transmembrane protein, putative	down	1983	CsGy2G007260	CsGy3G034900
CmoCh12G009620	(Lysine-specific demethylase 5A) (Transcription factor jumonji family protein)	up	3483	CsGy2G007500	CsGy3G034930
CmoCh12G009660	Diphthine-ammonia ligase	down	2286	CsGy2G007580	CsGy3G035030
CmoCh12G010780	Calcium-dependent lipid-binding (CaLB domain) family protein	up	1617	CsGy2G004340	CsGy3G035280
CmoCh12G010910	MC family transporter: peroxisomal membrane protein	down	954	CsGy2G003940	CsGy3G035370
CmoCh12G010930	Nucleolar GTPase	up	2697	CsGy2G003930	CsGy3G035660
CmoCh12G011730	serine/threonine protein kinase 1	up	1302	CsGy2G002600	CsGy5G027570
CmoCh12G012050	S-acyltransferase (2.3.1.225) (Palmitoyltransferase)	down	1905	CsGy2G002270	CsGy3G036000
CmoCh12G012320	F-box protein	up	1968	CsGy2G001790	CsGy3G036470
CmoCh12G012620	(Acyl-ACP thioesterase) (Palmitoyl-acyl carrier protein thioesterase) (3.1.2.14)	down	1377	CsGy2G001390	CsGy3G036850
CmoCh12G012710	Leucine-rich repeat receptor-like protein kinase family protein	up	2328	CsGy1G019230	CsGy3G036940
CmoCh12G012930	protein serine/threonine kinases;protein kinases;ATP binding;sugar binding;kinases;carbohydrate binding	down	1437	CsGy2G001010	CsGy3G037050
CmoCh12G013170	Glycine-rich protein	down	4320	CsGy2G000590	CsGy3G037140
CmoCh12G013520	Cleavage and polyadenylation specificity factor subunit 5	down	660	CsGy2G000310	CsGy3G037150
CmoCh13G000020	Eukaryotic translation initiation factor 2 beta subunit family protein	down	1041	CsGy1G014220	CsGy3G037220
CmoCh13G000220	Sorting nexin-4, putative	down	1692	CsGy1G023680	CsGy3G037650
CmoCh13G000260	Callose synthase 1 family protein	down	510	CsGy1G023730	CsGy3G037800
CmoCh13G000800	CCCH-type zinc fingerfamily protein with RNA-binding domain	down	3189	CsGy2G005420	CsGy3G024390
CmoCh13G000840	E3 ubiquitin-protein ligase NRDP1	down	4542	CsGy1G023060	CsGy3G024360
CmoCh13G001100	Lipoxygenase (1.13.11.-)	up	2589	CsGy2G004130	CsGy3G024470
CmoCh13G001160	Oxysterol-binding protein-related protein 3C	down	1371	CsGy1G022700	CsGy3G017770
CmoCh13G001390	(Clp protease ATP binding subunit) ([pt] ATP-dependent Clp protease ATP-binding subunit ClpB)	up	2715	CsGy1G000080	CsGy4G000660
CmoCh13G001520	P-ATPase family transporter: calcium ion	down	3198	CsGy1G022220	CsGy4G000900
CmoCh13G001550	ATP binding microtubule motor family protein	down	3267	CsGy1G022160	CsGy3G027490
CmoCh13G001620	Exocyst subunit exo70 family protein H7, putative	up	1884	CsGy1G022030	CsGy3G027600
CmoCh13G001640	RNA-binding family protein	up	729	CsGy1G022010	CsGy3G027980
CmoCh13G001780	(4-hydroxy-3-methylbut-2-en-1-yl diphosphate synthase) (1.17.7.1)	both	2328	CsGy1G012650	CsGy3G028100
CmoCh13G001790	Leucine--tRNA ligase	up	3273	CsGy1G012660	CsGy3G028200
CmoCh13G001830	Kelch repeat-containing protein	down	1140	CsGy1G012710	CsGy3G038490
CmoCh13G001850	Beta-galactosidase (3.2.1.23)	up	4809	CsGy1G012760	CsGy3G038420
CmoCh13G001920	E3 SUMO-protein ligase SIZ1	up	2607	CsGy1G012890	CsGy3G038250
CmoCh13G002690	Pheophorbide a oxygenase, chloroplast, putative, expressed	down	1638	CsGy1G013940	CsGy3G038280
CmoCh13G002800	Pre-mRNA-splicing factor, Crooked neck-like protein	down	2112	CsGy4G012170	CsGy3G038300
CmoCh13G002820	Vacuolar protein sorting-associated protein 41-like protein	down	945	CsGy1G014130	CsGy4G008810
CmoCh13G002930	Prephenate dehydratase family protein	up	1317	CsGy1G014270	CsGy4G008410
CmoCh13G003340	Phosphatidylinositol-phosphatidylcholine transfer protein SEC14 Ssh1	down	1017	CsGy1G015050	CsGy2G007520
CmoCh13G003870	OTU domain-containing protein 5	down	1629	CsGy1G014760	CsGy3G038920
CmoCh13G004040	Inositol-phosphate phosphatase	down	807	CsGy1G015520	CsGy3G022770
CmoCh13G005160	Double-stranded RNA binding protein-related / DsRBD protein-related, putative isoform 1	down	6789	CsGy1G024330	CsGy4G001680
CmoCh13G005190	Ribosome-binding ATPase YchF	down	1188	CsGy1G024390	CsGy4G001800
CmoCh13G005590	Kelch repeat-containing protein	down	1215	CsGy1G020810	CsGy4G001920
CmoCh13G005900	Phospho-N-acetylmuramoyl-pentapeptide-transferase	down	954	CsGy1G021140	CsGy4G002210
CmoCh13G006480	Alpha-1,4 glucan phosphorylase (2.4.1.1)	down	4032	CsGy1G012410	CsGy4G002760
CmoCh13G006910	PAP-specific phosphatase HAL2-like protein	both	1359	CsGy1G011670	CsGy6G003440
CmoCh13G006930	Transmembrane protein	down	894	CsGy1G011650	CsGy3G015490
CmoCh13G007440	Ubiquitin	up	1197	CsGy7G003510	CsGy3G015380
CmoCh13G007520	Pre-mRNA cleavage complex-related family protein	down	2949	CsGy1G013510	CsGy3G015170
CmoCh13G007590	TOBAMOVIRUS MULTIPLICATION 1 family protein	down	870	CsGy1G010700	CsGy3G015020
CmoCh13G007620	RNA-binding family protein	both	2385	CsGy1G010670	CsGy3G015000
CmoCh13G007660	Putative heme-binding peroxidase	up	987	CsGy1G010600	CsGy3G014860
CmoCh13G007720	Starch synthase	down	3435	CsGy1G010560	CsGy3G014480
CmoCh13G007820	Aspartic proteinase	down	3537	CsGy1G010450	CsGy7G005950
CmoCh13G007920	Quinolinate synthase	down	2169	CsGy1G008820	CsGy3G013710
CmoCh13G008180	Glyceraldehyde-3-phosphate dehydrogenase (1.2.1.-)	both	1014	CsGy1G009330	CsGy3G013620
CmoCh13G008220	Malate synthase (2.3.3.9)	down	1821	CsGy1G009460	CsGy3G013450
CmoCh13G008300	(Argininosuccinate synthase, putative) (6.3.4.5)	up	1344	CsGy1G009500	CsGy3G012590
CmoCh13G008320	(ATP binding protein, putative) (3.6.4.3)	up	6069	CsGy1G009520	CsGy3G012250
CmoCh13G008620	Calreticulin/calnexin	up	1647	CsGy1G009910	CsGy3G010340
CmoCh13G008830	Potassium transporter	down	2634	CsGy1G010160	CsGy3G009740
CmoCh13G008930	Zinc ion binding protein, putative	up	2442	CsGy1G008740	CsGy3G008680
CmoCh13G009150	Boron transporter	down	2175	CsGy1G008430	CsGy3G008670
CmoCh13G009280	Serine protease	down	1770	CsGy1G008210	CsGy3G008470
CmoCh13G009500	Calcium-dependent protein kinase 10	up	1641	CsGy1G007860	CsGy3G008240
CmoCh13G009560	HD domain class transcription factor	both	1056	CsGy1G007780	CsGy3G008140
CmoCh13G009610	Delta-1-pyrroline-5-carboxylate dehydrogenase	up	1773	CsGy1G007720	CsGy3G008100
CmoCh13G010090	(At1g48450/T1N15_5) (T1N15.6)	down	1410	CsGy1G007250	CsGy3G008000
CmoCh13G010390	Translation elongation factor 1-alpha, putative	up	1557	CsGy1G006870	CsGy3G007870
CmoCh13G010520	receptor kinase 2	down	2157	CsGy1G003890	CsGy3G007830
CmoCh13G010720	STOMATAL CYTOKINESIS-DEFECTIVE 1 family protein	down	3615	CsGy1G006410	CsGy3G007490
CmoCh13G010770	Lipase member N	down	2094	CsGy1G006350	CsGy2G024380
CmoCh13G010820	Transcription initiation factor TFIID subunit 2	down	4083	CsGy1G006330	CsGy1G013680
CmoCh13G010990	O-fucosyltransferase family protein	down	1782	CsGy1G006110	CsGy6G001290
CmoCh13G011130	Longifolia protein	up	3204	CsGy1G005930	CsGy5G029460
CmoCh13G011180	Ninja-family protein 6	down	948	CsGy1G005880	CsGy5G029410
CmoCh13G011210	RNA binding protein-like protein	up	444	CsGy1G005840	CsGy5G029350
CmoCh13G011310	Dentin sialophosphoprotein-related, putative	down	5589	CsGy5G028820	CsGy5G029340
CmoCh13G011330	Diacylglycerol kinase (DAG kinase) (2.7.1.107)	both	2310	CsGy1G005720	CsGy5G029080
CmoCh13G011380	synaptosomal-associated protein SNAP25-like 29	up	882	CsGy1G005690	CsGy5G027930
CmoCh13G011690	Kelch repeat-containing protein	down	1311	CsGy1G005160	CsGy5G027900
CmoCh13G012000	Ribulose-phosphate 3-epimerase, chloroplast, putative, expressed	both	423	CsGy1G005520	CsGy5G027720
CmoCh14G000250	(D-alanine-D-alanine ligase, putative) (6.3.2.4)	down	3024	CsGy3G028660	CsGy5G017790
CmoCh14G000290	WRKY family transcription factor family protein	down	1428	CsGy3G028680	CsGy5G016740
CmoCh14G000420	Ammonium transporter	both	936	CsGy3G028820	CsGy5G016620
CmoCh14G000480	Methionine aminopeptidase 2 (3.4.11.18)	down	1194	CsGy3G028930	CsGy5G016550
CmoCh14G000940	PAR1 protein	up	546	CsGy3G029570	CsGy6G020910
CmoCh14G001060	protein serine/threonine kinases;protein kinases;ATP binding;sugar binding;kinases;carbohydrate binding	down	2424	CsGy3G029790	CsGy6G003840
CmoCh14G001380	E3 ubiquitin-protein ligase	down	6165	CsGy3G030130	CsGy6G004110
CmoCh14G001690	protein serine/threonine kinases;protein kinases;ATP binding;sugar binding;kinases;carbohydrate binding	down	3165	CsGy3G030580	CsGy6G004500
CmoCh14G002210	ACT domain-containing family protein	down	1317	CsGy5G026320	CsGy6G004750
CmoCh14G002300	(Phosphatidylinositol-4-phosphate 5-kinase 9) (2.7.1.68)	down	2499	CsGy3G031450	CsGy6G004850
CmoCh14G002730	Fructose-bisphosphate aldolase	up	1077	CsGy3G032030	CsGy6G004960
CmoCh14G003580	Pre-B-cell leukemia transcription factor 1	up	2079	CsGy3G033110	CsGy6G017590
CmoCh14G003620	ATP-dependent RNA helicase, putative	down	3102	CsGy3G033150	CsGy6G017630
CmoCh14G003920	Small subunit rib	down	2298	CsGy3G033510	CsGy6G017710
CmoCh14G003960	Kelch-like protein 41	down	1011	CsGy3G033600	CsGy6G019510
CmoCh14G004180	NADH pyrophosphatase	down	915	CsGy3G033880	CsGy6G019580
CmoCh14G004590	Actin filament bundling protein P-115-ABP	down	2856	CsGy3G034400	CsGy6G019710
CmoCh14G004850	BnaA03g19610D protein	down	2289	CsGy3G034900	CsGy5G014290
CmoCh14G004880	S-acyltransferase (2.3.1.225) (Palmitoyltransferase)	down	1431	CsGy3G034930	CsGy5G014470
CmoCh14G004990	(Single-stranded nucleic acid binding R3H) (Single-stranded nucleic acid-binding protein R3H)	down	1068	CsGy3G035030	CsGy5G014940
CmoCh14G005140	TGACG-sequence-specific DNA-binding protein TGA-2.1	up	1560	CsGy3G035280	CsGy5G013610
CmoCh14G005190	Haloacid dehalogenase-like hydrolase domain-containing protein 3	down	912	CsGy3G035370	CsGy5G013410
CmoCh14G005310	5-methyltetrahydropteroyltriglutamate--homocysteine methyltransferase	up	2298	CsGy3G035570	CsGy5G013370
CmoCh14G005370	Cation/calcium exchanger	down	1716	CsGy3G035660	CsGy5G013240
CmoCh14G005630	Folylpolyglutamate synthase (6.3.2.17) (Folylpoly-gamma-glutamate synthetase) (Tetrahydrofolylpolyglutamate synthase)	down	1926	CsGy5G027570	CsGy5G015700
CmoCh14G005640	Elongation defective 1 protein/ELD1 protein	down	1593	CsGy3G036000	CsGy5G015590
CmoCh14G005930	F-box	down	1143	CsGy3G036470	CsGy5G012640
CmoCh14G006180	Thioredoxin h	up	417	CsGy3G036850	CsGy5G012040
CmoCh14G006240	P-loop containing nucleoside triphosphate hydrolases superfamily protein	up	3273	CsGy3G036940	CsGy5G018530
CmoCh14G006320	Alpha-mannosidase (3.2.1.-)	down	3483	CsGy3G037050	CsGy5G019310
CmoCh14G006380	zinc finger (AN1-like) family protein	down	633	CsGy3G037140	CsGy5G018780
CmoCh14G006390	Putative heme-binding peroxidase	down	981	CsGy3G037150	CsGy5G014000
CmoCh14G006430	BAH domain-containing protein	up	4812	CsGy1G001650	CsGy5G000020
CmoCh14G006450	Alpha-dioxygenase	both	1932	CsGy3G037220	CsGy6G036110
CmoCh14G006790	(Galactinol--sucrose galactosyltransferase) (2.4.1.67)	down	2457	CsGy3G037650	CsGy3G003280
CmoCh14G006900	Kinase 1 family protein	down	1956	CsGy3G037800	CsGy5G000830
CmoCh14G007010	Peptidyl serine alpha-galactosyltransferase	up	2547	CsGy3G024390	CsGy5G000870
CmoCh14G007030	Succinate dehydrogenase [ubiquinone] iron-sulfur subunit, mitochondrial (1.3.5.1)	down	1215	CsGy3G024360	CsGy5G003920
CmoCh14G007190	Bromodomain-containing factor 1	down	2253	CsGy3G024150	CsGy5G003260
CmoCh14G007240	Adenylate kinase family-like protein	down	876	CsGy3G024100	CsGy5G003190
CmoCh14G007320	DCD (Development and cell death) domain protein	down	1086	CsGy3G023960	CsGy5G002670
CmoCh14G007690	(Auxin siganling F box protein) (Transport inhibitor response 1)	up	1719	CsGy3G024470	CsGy5G002160
CmoCh14G008870	Eukaryotic aspartyl protease family protein	up	1272	CsGy3G017770	CsGy4G006490
CmoCh14G009240	Translocase of chloroplast 159, chloroplastic	down	5157	CsGy4G000640	CsGy5G001640
CmoCh14G009250	Multidrug resistance protein ABC transporter family protein	both	4539	CsGy4G000660	CsGy5G001430
CmoCh14G009390	Epoxide hydrolase 2	up	948	CsGy4G000830	CsGy3G023770
CmoCh14G009440	Ribosomal protein L19	up	609	CsGy4G000900	CsGy5G005890
CmoCh14G009800	Methionine aden	down	1182	CsGy7G017070	CsGy5G019620
CmoCh14G009810	Squamosa promoter-binding-like protein 1	both	3153	CsGy4G025680	CsGy2G008820
CmoCh14G010190	(Zinc finger CCCH domain-containing protein 30) (2.7.11.1)	down	2178	CsGy3G027490	CsGy2G009610
CmoCh14G010300	Zinc finger A20 and AN1 domain-containing stress-associated protein 5	both	510	CsGy3G027600	CsGy2G009600
CmoCh14G010570	4-coumarate:CoA ligase	up	1641	CsGy3G027980	CsGy2G009650
CmoCh14G010660	Magnesium transporter MRS2-1	down	1344	CsGy3G028100	CsGy2G009110
CmoCh14G010740	Cinnamoyl-CoA reductase	up	993	CsGy3G028200	CsGy2G009090
CmoCh14G010850	Respiratory burst oxidase-like protein	up	2886	CsGy3G038490	CsGy4G008290
CmoCh14G010900	Eukaryotic initiation factor 4F subunit p150 isoform 2	down	1314	CsGy3G038420	CsGy4G025080
CmoCh14G011170	Tubulin alpha-3 chain	up	1443	CsGy3G038150	CsGy3G019760
CmoCh14G011480	T-complex protein 1 subunit	both	1755	CsGy3G038250	CsGy3G024710
CmoCh14G011490	(Glucan endo-1,3-beta-glucosidase, putative) (3.2.1.39)	down	1440	CsGy3G038280	CsGy3G021160
CmoCh14G011510	CCR4-NOT transcription complex subunit 3	down	2727	CsGy3G038300	CsGy3G021150
CmoCh14G011630	UPF0469 protein KIAA0907	down	2118	CsGy4G008810	CsGy3G017290
CmoCh14G011650	GF14 protein	down	774	CsGy4G008410	CsGy3G017160
CmoCh14G011720	Amino acid transporter, putative	down	1389	CsGy2G007520	CsGy3G016770
CmoCh14G012070	Pumilio, putative	down	3252	CsGy6G014140	CsGy3G016610
CmoCh14G012860	Eukaryotic initiation factor 4A (ATP-dependent RNA helicase eIF4A)	down	1254	CsGy3G038710	CsGy3G016310
CmoCh14G012990	Beta-galactosidase (3.2.1.23)	down	2760	CsGy2G016040	CsGy3G016020
CmoCh14G013010	Atp-dependent RNA helicase	down	1509	CsGy3G038920	CsGy3G016010
CmoCh14G013280	Pleiotropic drug resistance ABC transporter	up	4467	CsGy3G022770	CsGy4G004030
CmoCh14G013590	ADP/ATP carrier protein	both	1875	CsGy3G023610	CsGy4G008960
CmoCh14G013930	Probable receptor-like serine/threonine-protein kinase	down	1068	CsGy4G001680	CsGy3G018420
CmoCh14G014030	Protein TOPLESS	both	3420	CsGy4G001800	CsGy3G018480
CmoCh14G014120	Signal recognition particle 54 kDa protein 2	down	1488	CsGy4G001920	CsGy3G018830
CmoCh14G014300	(Transaldolase) (2.2.1.2)	up	1413	CsGy4G002210	CsGy3G018930
CmoCh14G014550	Plant regulator RWP-RK family protein	up	3018	CsGy4G002480	CsGy3G019060
CmoCh14G014640	Membrane-associated 30 kDa, chloroplastic	down	999	CsGy4G002590	CsGy3G019370
CmoCh14G014780	Proton myo-inositol cotransporter	down	1563	CsGy4G002760	CsGy4G008010
CmoCh14G015260	Receptor-like serine/threonine-protein kinase	down	1098	CsGy6G003440	CsGy4G007820
CmoCh14G015340	Pollen Ole e I family allergen	up	3348	CsGy4G003600	CsGy3G034300
CmoCh14G015380	Mitochondrial import receptor subunit TOM40-1-like protein	both	1488	CsGy4G003660	CsGy4G007640
CmoCh14G015900	serine/threonine protein kinase 1	up	1326	CsGy3G015490	CsGy4G007490
CmoCh14G015980	Signal recognition particle 19 kDa family protein	down	405	CsGy3G015380	CsGy4G007140
CmoCh14G016160	BnaA01g17580D protein	down	2433	CsGy3G015170	CsGy4G007110
CmoCh14G016260	WD-40 repeat protein-like	both	5706	CsGy3G015020	CsGy4G007070
CmoCh14G016270	Serine/threonine-protein phosphatase 4 regulatory subunit 3	down	2868	CsGy3G015000	CsGy4G006800
CmoCh14G016400	Pectin lyase-like superfamily protein	down	1647	CsGy3G014860	CsGy4G006370
CmoCh14G016640	Calcium-dependent lipid-binding (CaLB domain) family protein	down	1014	CsGy3G014480	CsGy4G006280
CmoCh14G016930	zinc ion binding;DNA binding;helicases;ATP binding;nucleic acid binding	up	11535	CsGy3G013980	CsGy4G006150
CmoCh14G017060	Peptide methionine sulfoxide reductase msrB	up	444	CsGy7G005950	CsGy4G005740
CmoCh14G017140	Glutamine synthetase	both	1299	CsGy3G013760	CsGy4G005680
CmoCh14G017180	BTB/POZ and MATH domain-containing protein 2	down	2727	CsGy3G013710	CsGy4G005380
CmoCh14G017210	(E3 ubiquitin-protein ligase, putative) (Zinc finger, RING-type)	down	1185	CsGy3G013620	CsGy4G005080
CmoCh14G017340	RAN GTPase activating protein 2	down	1620	CsGy3G013450	CsGy4G004570
CmoCh14G018170	Zinc knuckle (CCHC-type) family protein, putative	both	3261	CsGy3G012590	CsGy2G020930
CmoCh14G018400	(2-oxoglutarate (2OG) and Fe(II)-dependent oxygenase-like protein)	up	1149	CsGy3G012250	CsGy3G006820
CmoCh14G019870	ATP synthase epsilon chain, sodium ion specific	down	759	CsGy3G010430	CsGy3G006600
CmoCh14G019930	Malic enzyme, NAD-binding	down	1863	CsGy3G010340	CsGy3G006100
CmoCh14G020320	3-phosphoshikimate 1-carboxyvinyltransferase (2.5.1.19)	down	1566	CsGy3G009740	CsGy3G005970
CmoCh14G020450	Brefeldin A-inhibited guanine nucleotide-exchange protein 2	up	5427	CsGy3G009560	CsGy3G005860
CmoCh14G020830	Glutathione-regulated potassium-efflux system protein	down	3231	CsGy3G009050	CsGy3G022040
CmoCh14G020870	(ATP-dependent RNA helicase) (3.6.4.13)	down	1494	CsGy3G008970	CsGy3G005410
CmoCh14G021200	Probable receptor-like serine/threonine-protein kinase	up	3087	CsGy3G008680	CsGy3G004800
CmoCh14G021210	50S ribosomal protein L5, putative	down	2205	CsGy3G008670	CsGy3G004600
CmoCh14G021340	Mitochondrial carrier-like protein	up	1065	CsGy3G008470	CsGy3G004360
CmoCh14G021600	UDP-Glycosyltransferase superfamily protein	down	1422	CsGy3G008240	CsGy3G002980
CmoCh14G021630	WRKY transcription factor 6	up	2379	CsGy3G008170	CsGy3G001940
CmoCh14G021670	Plant protein 1589 of unknown function	down	1086	CsGy3G008140	CsGy3G001960
CmoCh14G021680	Cyclic nucleotide-gated ion channel 1	down	2133	CsGy3G008100	CsGy3G002160
CmoCh14G021750	BHLH transcription factor	up	1848	CsGy3G008000	CsGy3G002490
CmoCh14G021850	(Kinase, putative) (2.7.11.25)	down	1893	CsGy3G007870	CsGy3G001670
CmoCh14G021900	Plant/F21F14-40 protein	down	807	CsGy3G007830	CsGy3G001540
CmoCh14G022180	E3 ubiquitin-protein ligase BRE1-like 1	down	2700	CsGy3G007490	CsGy3G001290
CmoCh15G000130	Alpha beta hydrolase domain-containing protein 11-like	down	1428	CsGy2G024380	CsGy3G001280
CmoCh15G000800	Sulfite oxidase	down	1182	CsGy1G013680	CsGy3G000950
CmoCh15G001150	Receptor-like serine/threonine-protein kinase	up	1878	CsGy6G001290	CsGy3G000610
CmoCh15G001320	Translation initiation factor 2 subunit gamma	both	2064	CsGy6G001580	CsGy3G000230
CmoCh15G001520	Clathrin heavy chain	both	5340	CsGy6G001840	CsGy6G005920
CmoCh15G001970	(Cytochrome P450, putative) (1.3.3.9)	up	8121	CsGy5G029460	CsGy2G008840
CmoCh15G002030	Allene oxide cyclase	up	744	CsGy5G029410	CsGy2G008900
CmoCh15G002070	Nuclear matrix constituent-like protein 1	up	7347	CsGy5G029350	CsGy2G008980
CmoCh15G002080	Zinc finger CCHC domain-containing protein 8	up	3099	CsGy5G029340	CsGy2G009510
CmoCh15G002200	6-phosphogluconate dehydrogenase, decarboxylating (1.1.1.44)	up	1464	CsGy5G029140	CsGy2G009490
CmoCh15G002270	DNA-directed RNA polymerase (2.7.7.6)	down	4350	CsGy5G029080	CsGy2G009250
CmoCh15G002720	RNA-binding KH domain protein	down	1644	CsGy0G000490	CsGy2G009950
CmoCh15G003110	Receptor-like kinase	up	1821	CsGy5G027930	CsGy2G009970
CmoCh15G003130	PP2A regulatory subunit TAP46	down	1197	CsGy5G027900	CsGy2G010020
CmoCh15G003240	Ferredoxin-thioredoxin reductase catalytic chain	down	2100	CsGy5G027720	CsGy2G010390
CmoCh15G003500	Protein kinase	down	2253	CsGy5G018090	CsGy2G010950
CmoCh15G003730	Beta-1,4-N-acetylglucosaminyltransferase-like protein	up	1149	CsGy5G017790	CsGy7G009940
CmoCh15G004200	Actin depolymerizing factor 4	down	486	CsGy5G017090	CsGy6G022320
CmoCh15G004230	2-oxoglutarate dehydrogenase E1 component family protein	down	3087	CsGy5G006890	CsGy6G005250
CmoCh15G004420	Regulator of nonsense transcripts 2	down	3780	CsGy5G016740	CsGy6G016500
CmoCh15G004480	Elongation factor 1-alpha	down	1350	CsGy5G016620	CsGy2G012580
CmoCh15G004530	Zinc finger B-box domain containing protein 1 isoform 1	up	1053	CsGy5G016550	CsGy6G017340
CmoCh15G004550	Nuclear receptor corepressor 1	down	4581	CsGy5G016530	CsGy6G017300
CmoCh15G005140	Lysine-specific histone demethylase 1-3-like protein	down	2751	CsGy6G020910	CsGy6G000530
CmoCh15G005230	Enhancer of polycomb-like protein	down	2595	CsGy6G003840	CsGy6G000640
CmoCh15G005430	Nuclear pore complex protein Nup136b	up	4377	CsGy6G004110	CsGy6G000650
CmoCh15G005570	Ethylene insensitive transcription factor	up	1857	CsGy6G004270	CsGy6G007980
CmoCh15G005750	Transmembrane protein, putative	down	870	CsGy6G004500	CsGy6G008030
CmoCh15G005830	GIGANTEA family protein	both	3516	CsGy6G004630	CsGy4G013910
CmoCh15G005960	Plant/F1M20-13 protein	down	1404	CsGy6G004750	CsGy6G006850
CmoCh15G006040	(F16F4.11 protein) (Sequence-specific DNA binding transcription factor)	down	1326	CsGy6G004850	CsGy6G006870
CmoCh15G006120	Unknown protein	up	1173	CsGy6G004960	CsGy2G016620
CmoCh15G006340	Transcription elongation factor SPT5	down	3537	CsGy6G017590	CsGy6G003500
CmoCh15G006390	Transcriptional corepressor SEUSS, putative	down	2841	CsGy6G017630	CsGy7G020000
CmoCh15G006450	F-box family protein	down	1140	CsGy6G017710	CsGy7G020030
CmoCh15G006590	Histone-lysine N-methyltransferase (2.1.1.43)	up	6282	CsGy6G019510	CsGy7G020230
CmoCh15G006620	NAD kinase 2	down	3522	CsGy6G019530	CsGy7G020480
CmoCh15G006660	Peptidase/ serine-type peptidase	down	339	CsGy6G019580	CsGy7G020720
CmoCh15G006760	40S ribosomal protein S8	up	666	CsGy6G019710	CsGy7G020750
CmoCh15G007290	Nitrate reductase	up	2778	CsGy5G014290	CsGy7G021030
CmoCh15G007330	serine/threonine protein kinase 2	down	1725	CsGy5G014330	CsGy7G021590
CmoCh15G007430	Acetyl-CoA carboxylase 1-like protein	down	6813	CsGy5G014470	CsGy7G019540
CmoCh15G007670	DELLA domain GRAS family transcription factor GAI	down	1794	CsGy5G014940	CsGy7G018770
CmoCh15G007900	Glutamate decarboxylase	up	1464	CsGy5G013610	CsGy7G018630
CmoCh15G007980	Phytoene synthase	down	1263	CsGy5G013410	CsGy7G018430
CmoCh15G008030	2-succinylbenzoate--CoA ligase	up	1674	CsGy5G013370	CsGy7G018330
CmoCh15G008080	(N-alpha-acetyltransferase 30) (2.3.1.88)	down	1959	CsGy5G013240	CsGy7G017980
CmoCh15G008300	40S ribosomal protein S27	up	477	CsGy5G015700	CsGy7G017940
CmoCh15G008390	BnaA03g14430D protein	down	570	CsGy5G015590	CsGy7G017830
CmoCh15G008420	Phosphate carrier, mitochondrial	up	1092	CsGy5G015570	CsGy4G006910
CmoCh15G008810	Transcription factor	down	1440	CsGy5G012640	CsGy7G017260
CmoCh15G009160	GAGA-binding transcriptional activator	down	966	CsGy5G012040	CsGy7G016710
CmoCh15G009240	Protein OBERON 3-like protein	up	2304	CsGy5G018490	CsGy7G016700
CmoCh15G009270	protein serine/threonine kinases;protein kinases;ATP binding;sugar binding;kinases;carbohydrate binding	down	2856	CsGy5G018530	CsGy7G016660
CmoCh15G009520	GTP cyclohydrolase II/3,4-dihydroxy-2-butanone 4-phosphate synthase	down	1548	CsGy6G003100	CsGy7G016450
CmoCh15G009780	ATP synthase subunit beta (3.6.3.14)	both	1680	CsGy5G019310	CsGy7G015050
CmoCh15G010270	Ankyrin repeat-containing protein	down	1593	CsGy5G018780	CsGy7G015140
CmoCh15G010350	alpha/beta-Hydrolases superfamily protein	down	1203	CsGy5G014000	CsGy7G014420
CmoCh15G010640	Dynein heavy chain, cytoplasmic	down	2727	CsGy5G000020	CsGy7G013380
CmoCh15G010770	Major facilitator superfamily protein	up	1629	CsGy6G036110	CsGy7G013480
CmoCh15G011160	S-type anion channel	down	1863	CsGy3G003280	CsGy7G014090
CmoCh15G011170	P-loop containing nucleoside triphosphate hydrolases superfamily protein	down	1878	CsGy5G000830	CsGy7G012490
CmoCh15G011200	Trafficking particle complex subunit 1	down	510	CsGy5G000870	CsGy7G012470
CmoCh15G012060	3-oxoacyl-[acyl-carrier-protein] synthase 3 B	down	1215	CsGy5G003920	CsGy6G007040
CmoCh15G012510	(Protein FAM63A) (3.2.1.4)	down	2139	CsGy5G003260	CsGy1G006500
CmoCh15G012550	Oxygen-dependent choline dehydrogenase	up	3651	CsGy5G003200	CsGy1G007510
CmoCh15G012560	serine/threonine protein kinase 2	up	1578	CsGy5G003190	CsGy1G007750
CmoCh15G012900	(Glutamate--cysteine ligase, chloroplastic) (6.3.2.2)	up	1578	CsGy5G002670	CsGy1G009150
CmoCh15G013260	Loricrin-like	both	2295	CsGy5G002160	CsGy1G010120
CmoCh15G013610	Auxin response factor	down	2088	CsGy4G006490	CsGy1G010140
CmoCh15G013750	FAS-associated factor 2-B	both	1425	CsGy5G001640	CsGy1G010470
CmoCh15G013860	Ubiquitin carboxyl-terminal hydrolase (3.4.19.12)	down	2661	CsGy5G001430	CsGy1G010660
CmoCh15G013900	Starch synthase, chloroplastic/amyloplastic (2.4.1.-)	down	2118	CsGy5G001410	CsGy1G011590
CmoCh15G014570	60S ribosomal protein L7a	down	927	CsGy3G023770	CsGy1G012170
CmoCh15G014910	(Acid beta-fructofuranosidase, putative) (3.2.1.26)	up	2055	CsGy5G005890	CsGy1G012500
CmoCh15G014980	Phosphoenolpyruvate carboxylase protein	down	3318	CsGy5G019620	CsGy1G021850
CmoCh15G015020	HD domain-containing protein 2	down	870	CsGy2G008820	CsGy1G021830
CmoCh15G015070	Nuclear pore complex protein Nup160	up	4728	CsGy2G009610	CsGy1G021470
CmoCh15G015100	Methylenetetrahydrofolate reductase	down	1791	CsGy2G009600	CsGy1G020930
CmoCh15G015110	SNARE-interacting KEULE-like protein	down	1995	CsGy2G009650	CsGy1G033300
CmoCh15G015240	Chaperone protein DnaK	both	2178	CsGy2G009110	CsGy1G033060
CmoCh15G015260	Loricrin-like protein	both	1914	CsGy2G009090	CsGy1G033160
CmoCh16G000110	Calcium-binding endonuclease/exonuclease/phosphatase family	down	1233	CsGy4G008290	CsGy1G032760
CmoCh16G000290	Ribosomal protein L40, component of cytosolic 80S ribosome and 60S large subunit	down	486	CsGy4G025080	CsGy1G032750
CmoCh16G000580	Pectinesterase (3.1.1.11)	both	1803	CsGy3G019760	CsGy5G020780
CmoCh16G000640	(Glutamate synthase, putative) (1.4.1.14)	up	3405	CsGy3G024710	CsGy5G020400
CmoCh16G000650	(Glutamate synthase, putative) (1.4.1.14)	up	3648	CsGy3G024710	CsGy5G020960
CmoCh16G000840	Leucine-rich receptor-like protein kinase family protein	up	2460	CsGy3G021160	CsGy5G021080
CmoCh16G000860	ABC transporter C family member 10	both	4440	CsGy3G021150	CsGy5G010610
CmoCh16G001100	PPPDE thiol peptidase family protein, putative	down	747	CsGy3G017290	CsGy2G017020
CmoCh16G001250	Divalent ion symporter	down	1749	CsGy3G017160	CsGy5G019890
CmoCh16G001520	Transcriptional corepressor SEUSS	up	2553	CsGy3G016770	CsGy5G019930
CmoCh16G001590	L-threonine 3-dehydrogenase	down	2085	CsGy3G016610	CsGy5G019990
CmoCh16G001780	Pentatricopeptide repeat-containing protein, putative	down	2715	CsGy3G016310	CsGy5G026860
CmoCh16G002040	(Monocopper oxidase-like protein SKU5) (1.10.3.3)	down	1902	CsGy3G016020	CsGy6G023890
CmoCh16G002050	Trehalose 6-phosphate phosphatase (3.1.3.12)	down	1122	CsGy3G016010	CsGy5G026160
CmoCh16G002330	MT-A70 S-adenosylmethionine-binding subunit of mRNA:m6A methyl-transferase	up	3552	CsGy4G004030	CsGy5G026150
CmoCh16G002780	Endoplasmic reticulum-Golgi intermediate compartment protein, putative	down	1161	CsGy4G008960	CsGy5G025510
CmoCh16G003070	Bromodomain-containing factor 1	up	1557	CsGy7G006090	CsGy5G019510
CmoCh16G003180	Nuclear factor 1 A-type isoform 2	down	1332	CsGy4G000030	CsGy5G024430
CmoCh16G003240	Tubulin alpha chain	both	1353	CsGy4G000100	CsGy5G023960
CmoCh16G003520	Indole-3-acetic acid-amido synthetase GH3.3, putative	down	1791	CsGy3G017950	CsGy5G023900
CmoCh16G003750	Polyadenylate-binding protein (PABP)	both	1968	CsGy3G018160	CsGy5G023860
CmoCh16G003840	(Ferredoxin--nitrite reductase, chloroplast, putative) (1.7.7.1)	both	1749	CsGy3G018420	CsGy5G023210
CmoCh16G003890	Protein-protein interaction regulator	down	1281	CsGy3G018480	CsGy5G023010
CmoCh16G004060	11S globulin seed storage protein 2	down	1212	CsGy3G018830	CsGy5G022980
CmoCh16G004120	UDP glucose: glycoprotein glucosyltransferase protein	up	4899	CsGy3G018930	CsGy5G022770
CmoCh16G004230	Magnesium transporter MRS2-like protein	down	2667	CsGy3G019060	CsGy3G016380
CmoCh16G004350	Fatty acid oxidation complex subunit alpha	down	2397	CsGy3G019370	CsGy3G016570
CmoCh16G004500	Malate dehydrogenase (1.1.1.37)	both	1044	CsGy4G008010	CsGy3G017150
CmoCh16G004600	Trifunctional UDP-glucose 4,6-dehydratase/UDP-4-keto-6-deoxy-D-glucose 3,5-epimerase/UDP-4-keto-L-rhamnose-reductase RHM1	both	2022	CsGy4G007820	CsGy3G017220
CmoCh16G004660	Protein transport protein Sec61 subunit alpha	both	1431	CsGy3G034300	CsGy3G021320
CmoCh16G004810	Mitogen-activated protein kinase (2.7.11.24)	down	729	CsGy4G007640	CsGy1G018830
CmoCh16G004890	Gibberellin 2-oxidase	up	987	CsGy4G007490	CsGy3G019490
CmoCh16G005160	Oxygen-evolving enhancer 2-1, chloroplastic	up	945	CsGy4G007170	CsGy2G011370
CmoCh16G005200	N-acetyl-D-glucosamine kinase	down	1080	CsGy4G007140	CsGy3G024950
CmoCh16G005240	Topoisomerase II-associated protein PAT1	both	2427	CsGy4G007110	CsGy3G025050
CmoCh16G005280	Myosin-1	up	4155	CsGy4G007070	CsGy3G025100
CmoCh16G005570	Beta-amylase 2	down	2052	CsGy4G006800	CsGy3G025910
CmoCh16G005920	Dynamin-related protein 1C, putative, expressed	down	3090	CsGy4G006370	CsGy3G025950
CmoCh16G005980	Long-chain fatty acyl CoA ligase	up	2505	CsGy4G006280	CsGy3G026000
CmoCh16G006070	Transmembrane amino acid transporter family protein	both	7284	CsGy4G006150	CsGy3G043880
CmoCh16G006350	Transcription initiation factor IIE subunit beta	down	825	CsGy4G005740	CsGy7G005110
CmoCh16G006410	Haloacid dehalogenase-like hydrolase superfamily protein	up	1098	CsGy4G005680	CsGy7G004770
CmoCh16G006740	U-box domain-containing protein 5	down	2232	CsGy4G005380	CsGy7G004660
CmoCh16G007000	Zinc finger CCCH domain-containing protein 44	both	3765	CsGy4G005100	CsGy7G004630
CmoCh16G007020	Protein FMP32, mitochondrial	up	771	CsGy4G005080	CsGy7G004600
CmoCh16G007140	Unknown protein	up	345		CsGy5G015820
CmoCh16G007460	Acyl-coenzyme A oxidase	down	2073	CsGy4G004570	CsGy2G007480
CmoCh16G007540	Histone H3	up	411	CsGy2G020930	CsGy3G044660
CmoCh16G007860	HD domain class transcription factor	down	924	CsGy6G029500	CsGy3G044850
CmoCh16G008090	Endoglucanase (3.2.1.4)	both	1860	CsGy3G006820	CsGy7G005680
CmoCh16G008220	Splicing factor U2af small subunit B	down	2385	CsGy3G006600	CsGy7G006180
CmoCh16G008520	NAC domain-containing 72-like protein	up	897	CsGy3G006100	CsGy7G006190
CmoCh16G008630	Light-harvesting complex I chlorophyll A/B-binding protein	both	2136	CsGy3G005970	CsGy7G006260
CmoCh16G008700	Serine/threonine-protein kinase (2.7.11.1)	down	4713	CsGy3G005860	CsGy7G006930
CmoCh16G008760	(Calcium/calmodulin-regulated receptor-like kinase) (Serine/threonine-specific protein kinase-like protein)	down	1932	CsGy3G022040	CsGy7G007120
CmoCh16G009100	Thiamine thiazole synthase, chloroplastic (Thiazole biosynthetic enzyme)	up	1263	CsGy3G005410	CsGy7G000420
CmoCh16G009500	PHD finger family protein	up	2700	CsGy3G004800	CsGy7G000430
CmoCh16G009600	(DNA topoisomerase type I, putative) (1.3.1.74)	down	2664	CsGy3G004600	CsGy7G000620
CmoCh16G009890	WD-40 repeat family protein	up	1854	CsGy3G004360	CsGy7G001020
CmoCh16G010310	Heat shock protein 90	both	2103	CsGy1G025610	CsGy7G001080
CmoCh16G010480	F-box protein PP2-A13	down	867	CsGy3G003670	CsGy7G001200
CmoCh16G010640	(Hydroxymethylglutaryl-CoA synthase) (2.3.3.10)	down	1398	CsGy3G003420	CsGy7G001730
CmoCh16G011000	Heat shock protein STI	up	1728	CsGy3G002980	CsGy7G002320
CmoCh16G011390	ATP-dependent Lon protease	both	2838	CsGy3G001940	CsGy7G002390
CmoCh16G011410	SBP (S-ribonuclease-binding protein) family protein	down	1035	CsGy3G001960	CsGy7G002500
CmoCh16G011530	Lil3 family protein	both	840	CsGy3G002160	CsGy7G002860
CmoCh16G011790	DWNN domain, A CCHC-type zinc finger protein	up	2682	CsGy3G002490	CsGy7G003670
CmoCh16G012010	CAAX protease self-immunity protein	up	1113	CsGy3G001670	CsGy7G003760
CmoCh16G012090	ADP-ribosylation factor GTPase-activating protein 2/3	up	1218	CsGy3G001540	CsGy7G003940
CmoCh16G012300	Calcium-binding EF-hand family protein	down	1644	CsGy3G001290	CsGy7G004010
CmoCh16G012310	Lysine-specific demethylase 5B	up	2949	CsGy3G001280	CsGy7G004480
CmoCh16G012620	ATP-dependent Clp protease proteolytic subunit	down	885	CsGy3G000950	CsGy7G004390
CmoCh16G012760	Mediator of RNA polymerase II transcription subunit 10	down	2028	CsGy3G000780	CsGy6G022000
CmoCh16G012910	Proteasome subunit alpha type	up	750	CsGy3G000610	CsGy6G022180
CmoCh16G013030	Unknown protein	down	315		CsGy6G022190
CmoCh16G013260	High mobility group protein	down	441	CsGy3G000230	CsGy7G010230
CmoCh16G013480	Histone acetyltransferase	down	5082	CsGy3G000020	CsGy7G010260
CmoCh17G000370	26S proteasome non-ATPase regulatory subunit 3	down	1965	CsGy6G005920	CsGy7G010300
CmoCh17G000730	Eukaryotic translation initiation factor 4G	both	5634	CsGy2G008840	CsGy7G010400
CmoCh17G000760	Ring finger protein, putative	down	1083	CsGy2G008900	CsGy7G010530
CmoCh17G000800	Phosphatidylinositol-4-phosphate 5-kinase 8-like protein	down	1653	CsGy2G008980	CsGy7G010590
CmoCh17G000940	Serine hydroxymethyltransferase	up	1416	CsGy2G009510	CsGy4G011540
CmoCh17G000950	Adenosylhomocysteinase (3.3.1.1)	down	1677	CsGy2G009490	CsGy4G012610
CmoCh17G000960	Adenosylhomocysteinase (3.3.1.1)	up	1458	CsGy2G009490	CsGy4G012670
CmoCh17G001050	Elongation factor 1-alpha	both	1344	CsGy2G009450	CsGy4G012810
CmoCh17G001170	(Chalcone synthase) (2.3.1.74)	up	2661	CsGy2G009250	CsGy6G023410
CmoCh17G001250	Transducin/WD-like repeat-protein	down	2433	CsGy2G009950	CsGy6G012710
CmoCh17G001270	(NADH dehydrogenase [ubiquinone] 1 alpha subcomplex subunit 13-B) (1.6.5.3)	down	3096	CsGy2G009970	CsGy6G010490
CmoCh17G001310	Surfeit locus protein 6 like	down	1095	CsGy2G010020	CsGy6G012950
CmoCh17G001580	S-adenosyl-L-methionine-dependent methyltransferases superfamily protein	up	1887	CsGy2G010370	CsGy6G012820
CmoCh17G001620	Malate dehydrogenase	both	981	CsGy2G010390	CsGy6G015080
CmoCh17G001970	(Sulfate adenylyltransferase, putative) (2.7.7.4)	up	1404	CsGy2G010950	CsGy6G012880
CmoCh17G002230	Acyl-CoA N-acyltransferase with RING/FYVE/PHD-type zinc finger protein, putative	down	3777	CsGy7G009940	CsGy6G013330
CmoCh17G002330	Glucose transport protein	up	1626	CsGy6G022320	CsGy6G011520
CmoCh17G002660	BTB-POZ and MATH domain 2	down	1236	CsGy6G005030	CsGy6G011430
CmoCh17G002850	(1-deoxy-D-xylulose 5-phosphate synthase) (2.2.1.7)	up	2244	CsGy6G005250	CsGy6G010910
CmoCh17G002970	Beta-amylase	down	1593	CsGy6G005380	CsGy6G015210
CmoCh17G003530	Serine/threonine-protein phosphatase 4 regulatory subunit 3	down	2664	CsGy6G016500	CsGy6G013630
CmoCh17G003550	Zinc finger CCHC domain-containing 10	up	957	CsGy2G012580	CsGy6G013950
CmoCh17G003650	Transcription factor protein	down	609	CsGy6G017340	CsGy6G014340
CmoCh17G003670	WRKY transcription factor 31	up	822	CsGy6G017300	CsGy2G014010
CmoCh17G004100	Myc anthocyanin regulatory protein	down	2070	CsGy6G000530	CsGy6G016170
CmoCh17G004170	Ribosomal RNA small subunit methyltransferase G	down	729	CsGy6G000640	CsGy6G015990
CmoCh17G004180	Cysteine synthase (2.5.1.47)	down	1125	CsGy6G000650	CsGy6G015830
CmoCh17G005030	RNA binding protein	both	2337	CsGy6G008390	CsGy6G011830
CmoCh17G005290	Pyruvate dehydrogenase E1 component subunit alpha (1.2.4.1)	down	1287	CsGy6G007980	CsGy6G012210
CmoCh17G005320	Late elongated hypocotyl	down	2316	CsGy6G008030	CsGy6G009120
CmoCh17G005340	Inorganic pyrophosphatase family protein	down	555	CsGy4G013910	CsGy6G009370
CmoCh17G005380	UV-stimulated scaffold A-like protein	up	2010	CsGy6G006850	CsGy6G009500
CmoCh17G005400	Phosphatidylinositol 3- and 4-kinase ;Ubiquitin family protein	up	1791	CsGy6G006870	CsGy6G010210
CmoCh17G005550	Ran binding protein 7	down	3105	CsGy2G016620	CsGy2G013450
CmoCh17G005760	Membrane insertase YidC	down	582	CsGy6G003500	CsGy2G012620
CmoCh17G006040	Pyrophosphate-energized membrane proton pump 3	up	2811	CsGy7G020000	CsGy2G012550
CmoCh17G006080	Transcription elongation regulator 1	down	2526	CsGy7G020030	CsGy2G012440
CmoCh17G006210	Exocyst complex component 8	down	4338	CsGy7G020230	CsGy2G012340
CmoCh17G006330	Phosphatidylinositol-4-phosphate 5-kinase family protein	down	5694	CsGy7G020380	CsGy2G012150
CmoCh17G006380	Ethylene responsive transcription factor 2a	up	1173	CsGy7G020480	CsGy2G011840
CmoCh17G006590	Aldehyde dehydrogenase family 7 member B4	up	1524	CsGy7G020720	CsGy2G011550
CmoCh17G006610	Lipoxygenase (1.13.11.-)	down	2739	CsGy7G020750	CsGy2G011540
CmoCh17G006860	Eukaryotic initiation factor 4A (ATP-dependent RNA helicase eIF4A)	down	1689	CsGy7G020970	CsGy2G027000
CmoCh17G006930	(Beta-fructofuranosidase cell wall invertase I fructosidase) (3.2.1.26)	up	1680	CsGy7G021030	CsGy2G026470
CmoCh17G007180	Receptor protein kinase, putative	up	2607	CsGy5G021270	CsGy2G024940
CmoCh17G007360	Myb family transcription factor family protein	down	1038	CsGy7G021590	CsGy2G015980
CmoCh17G007830	Protein SYS1 like	down	459	CsGy7G019540	CsGy2G015370
CmoCh17G008300	Tetratricopeptide repeat (TPR)-like superfamily protein	down	1377	CsGy7G018870	CsGy2G015130
CmoCh17G008350	Pre-mRNA-processing-splicing factor 8	both	8739	CsGy7G018770	CsGy2G015120
CmoCh17G008480	F-box/LRR-repeat protein 14	down	1737	CsGy7G018630	CsGy2G015050
CmoCh17G008630	40S ribosomal protein S12	up	423	CsGy7G018430
CmoCh17G008740	Hydroxycinnamoyl-CoA:shikimate/quinate hydroxycinnamoyl transferase	down	1293	CsGy7G018330
CmoCh17G008970	Citrate synthase	both	1485	CsGy7G017980
CmoCh17G009010	1,3-beta-glucan synthase component family protein, expressed	down	5808	CsGy7G017940
CmoCh17G009130	60S ribosomal protein L6	up	696	CsGy7G017830
CmoCh17G009320	Carotenoid cleavage dioxygenase 1	down	1848	CsGy4G006910
CmoCh17G009530	Alpha/beta fold hydrolase	down	1641	CsGy7G017260
CmoCh17G009700	Methionine aden	up	1035	CsGy7G017070
CmoCh17G009850	Integrin-linked kinase-associated serine/threonine phosphatase 2C	down	1182	CsGy7G016880
CmoCh17G009990	Galactinol-raffinose galactosyltransferase	down	2529	CsGy7G016710
CmoCh17G010030	Pentatricopeptide repeat-containing protein	both	2604	CsGy7G016700
CmoCh17G010070	HIT zinc finger,PAPA-1-like conserved region, putative	down	2127	CsGy7G016660
CmoCh17G010200	(Protein disulfide isomerase, putative) (5.3.4.1)	both	1089	CsGy7G016450
CmoCh17G010510	Exocyst complex component, putative	down	2418	CsGy7G016020
CmoCh17G010600	60S ribosomal protein L22-1	down	381
CmoCh17G010740	ATP binding protein, putative isoform 2	up	4113	CsGy7G015780
CmoCh17G010900	Apocytochrome f	up	6639	CsGy7G015580
CmoCh17G011100	RNA binding protein, putative	down	1362	CsGy7G015050
CmoCh17G011160	GA signaling receptor	up	1029	CsGy7G015120
CmoCh17G011190	Transducin/WD-like repeat-protein	down	1467	CsGy7G015140
CmoCh17G011770	Kinase interacting (KIP1-like) family protein, putative	up	6300	CsGy7G014570
CmoCh17G011890	Guanylate-binding protein 4	down	1857	CsGy7G014420
CmoCh17G012690	Lipase class 3 family protein	down	3279	CsGy7G013380
CmoCh17G012750	Protein FRIGIDA-like protein	down	1917	CsGy7G013470
CmoCh17G012760	ABC(ATP-binding) family transporter	down	1461	CsGy7G013480
CmoCh17G012940	Mediator of RNA polymerase II transcription subunit 19	down	660
CmoCh17G013110	ATP-dependent RNA helicase, putative	down	4524	CsGy7G014090
CmoCh17G013150	CLIP-associating protein 1-B	down	3900	CsGy7G012490
CmoCh17G013170	DUF3741 family protein	down	3168	CsGy7G012470
CmoCh17G013230	Lactococcin-A transport/processing ATP-binding protein LcnC	down	4590	CsGy6G006970
CmoCh17G013290	Pre-mRNA-processing factor 39	down	2535	CsGy6G007040
CmoCh18G000350	Plant synaptotagmin	both	2511	CsGy1G006500
CmoCh18G000860	Serine/threonine-protein kinase RIO1 (2.7.11.1)	down	1797	CsGy1G007510
CmoCh18G000970	C2 calcium/lipid-binding plant phosphoribosyltransferase family protein	up	3621	CsGy1G007750
CmoCh18G001840	(Zinc finger CCCH domain-containing protein 43) (2.7.11.1)	down	1350	CsGy1G009150
CmoCh18G001950	Glyceraldehyde-3-phosphate dehydrogenase (1.2.1.-)	both	1980	CsGy1G009330
CmoCh18G002130	Translation elongation factor EF1B/ribosomal protein S6 family protein	down	4593	CsGy1G009520
CmoCh18G002410	Calreticulin 2, calcium-binding protein	down	1635	CsGy1G009910
CmoCh18G002490	(Bifunctional purine biosynthesis protein PurH) (2.1.2.3)	down	1821	CsGy1G010120
CmoCh18G002500	Kinase family protein	down	3891	CsGy1G010140
CmoCh18G002520	Potassium transporter	down	2379	CsGy1G010160
CmoCh18G002630	Aminomethyltransferase (2.1.2.10)	both	1224	CsGy1G010470
CmoCh18G002760	Iron-sulfur cluster formation ABC transporter	up	1665	CsGy1G010660
CmoCh18G002770	RNA-binding family protein	up	1215	CsGy1G010670
CmoCh18G002910	Ubiquitin	up	1527	CsGy7G003510
CmoCh18G003190	Membrane transporter D1	down	1383	CsGy1G011590
CmoCh18G003490	DUF506 family protein	down	873	CsGy1G012170
CmoCh18G003800	ATP-dependent RNA helicase, putative	down	2088	CsGy1G012500
CmoCh18G003870	Basic helix-loop-helix DNA-binding superfamily protein, putative	down	771	CsGy1G021850
CmoCh18G003890	Zinc ion binding,transcription regulators, putative	down	1578	CsGy1G021830
CmoCh18G004130	RING/FYVE/PHD-type zinc finger protein	down	1593	CsGy1G021470
CmoCh18G004450	Probable O-acetyltransferase CAS1	down	1719	CsGy1G020930
CmoCh18G005160	Photosystem I reaction center subunit III	up	684	CsGy1G033300
CmoCh18G005210	(GTP-binding protein) (Rab5b, rab family GTPase)	down	588	CsGy1G033060
CmoCh18G005280	Vesicle-associated membrane protein 72	up	669	CsGy1G033160
CmoCh18G005440	Probable receptor-like protein kinase	up	2124	CsGy1G032760
CmoCh18G005450	O-fucosyltransferase family protein	down	2022	CsGy1G032750
CmoCh18G006440	60S ribosomal protein L5	up	2058	CsGy5G020780
CmoCh18G006580	Protein translocase subunit SecA	down	3048	CsGy5G020400
CmoCh18G006660	(Glucan endo-1,3-beta-glucosidase, putative) (3.2.1.39)	both	1143	CsGy1G014600
CmoCh18G006840	Rubber elongation factor protein (REF)	down	903	CsGy5G020960
CmoCh18G006980	U-box domain-containing protein 6	down	2310	CsGy5G021080
CmoCh18G007270	Myosin heavy chain, putative	down	2088	CsGy5G010610
CmoCh18G007820	AP-1 complex subunit mu-1	down	1344	CsGy5G021890
CmoCh18G007920	Ubiquitin-40S rib	up	696	CsGy4G025080
CmoCh18G007980	ADP-ribosylation factor	both	693	CsGy2G017020
CmoCh18G008200	Serine/threonine-protein phosphatase (3.1.3.16)	down	1116	CsGy5G019890
CmoCh18G008240	Pyruvate kinase (2.7.1.40)	up	1533	CsGy5G019930
CmoCh18G008440	Katanin p80 WD40 repeat-containing subunit B1 homolog	up	2691	CsGy5G019990
CmoCh18G008660	Agglutinin-like protein ALA1, putative isoform 1	down	2142	CsGy5G026890
CmoCh18G008770	Annexin	down	945	CsGy5G026860
CmoCh18G009000	Phenylalanine ammonia-lyase (4.3.1.24)	up	2850	CsGy6G023890
CmoCh18G009190	NAC domain-containing protein 78	down	1356	CsGy5G026160
CmoCh18G009200	NAC domain-containing protein 78	up	1686	CsGy5G026150
CmoCh18G009280	Exostosin-like glycosyltransferase	both	2346	CsGy5G026060
CmoCh18G009330	DNA glycosylase/lyase 701	up	5469	CsGy5G025970
CmoCh18G009630	HSP40/DnaJ peptide-binding protein	both	1434	CsGy5G025580
CmoCh18G009650	Calcium dependent protein kinase 1	up	1833	CsGy5G025510
CmoCh18G010090	DUF789 family protein	down	1242	CsGy5G019510
CmoCh18G010420	ATP binding / protein kinase/ protein serine/threonine kinase/ protein-tyrosine kinase	down	3306	CsGy5G024610
CmoCh18G010600	AP2/B3 transcription factor family protein	both	1005	CsGy5G024470
CmoCh18G010640	GC-rich sequence DNA-binding factor 1	down	2838	CsGy5G024430
CmoCh18G011050	Phosphatidylinositol 4-kinase	both	1932	CsGy6G020210
CmoCh18G011110	18S pre-ribosomal assembly protein gar2	down	1419	CsGy5G023960
CmoCh18G011210	(6-phosphogluconolactonase, putative) (3.1.1.31)	down	804	CsGy5G023900
CmoCh18G011240	Ninja-family protein	down	1098	CsGy5G023860
CmoCh18G011820	Sphingoid base hydroxylase 2	down	759	CsGy5G023210
CmoCh18G011940	Ubiquitin-conjugating enzyme	down	675	CsGy5G023010
CmoCh18G011970	(Alpha-amylase) (3.2.1.1)	down	2868	CsGy5G022980
CmoCh18G012110	Actin cross-linking protein, putative	down	897	CsGy5G022770
CmoCh18G012190	Mitochondrial metalloendopeptidase OMA1	down	1314	CsGy3G016380
CmoCh18G012350	2-oxoglutarate (2OG) and Fe(II)-dependent oxygenase superfamily protein	down	747	CsGy3G016570
CmoCh18G012480	Transcriptional corepressor SEUSS	down	1131	CsGy3G016770
CmoCh18G012830	serine/threonine protein kinase 2	down	2691	CsGy3G017150
CmoCh18G012880	Calcium-dependent lipid-binding (CaLB domain) family protein	down	858	CsGy3G017220
CmoCh18G013200	ABC transporter C family member 10	down	4431	CsGy3G021150
CmoCh18G013220	Receptor-like kinase	down	2514	CsGy3G021160
CmoCh18G013320	Abscisic acid receptor PYL8	down	555	CsGy3G021320
CmoCh18G013400	(Glutamate synthase, putative) (1.4.1.14)	up	6639	CsGy3G024710
CmoCh18G013650	Metal transporter protein	down	2013	CsGy1G018830
CmoCh18G013680	GTPase-activating protein	down	1815	CsGy3G019490
CmoCh19G000160	2-methyl-6-phytylbenzoquinone methyltransferase	down	1008	CsGy2G011370
CmoCh19G001210	RNA-binding protein-like	up	1308	CsGy3G024950
CmoCh19G001290	Auxin-responsive protein	down	846	CsGy3G025050
CmoCh19G001340	Xyloglucan galactosyltransferase KATAMARI1	down	1770	CsGy3G025100
CmoCh19G002040	KOW domain-containing family protein	both	1416	CsGy3G025910
CmoCh19G002090	S-adenosyl-L-methionine-dependent methyltransferases superfamily protein	down	2112	CsGy3G025950
CmoCh19G002190	Isoflavone reductase	up	930	CsGy3G026000
CmoCh19G002240	Atp-dependent RNA helicase	down	1704	CsGy3G026070
CmoCh19G002300	Inactive poly [ADP-ribose] polymerase RCD1	up	1725	CsGy3G043880
CmoCh19G002800	Annexin	down	951	CsGy7G005110
CmoCh19G003050	Phosphatidylserine decarboxylase proenzyme 2	up	1803	CsGy7G004770
CmoCh19G003100	Actin	both	1134	CsGy7G004700
CmoCh19G003120	Forkhead-associated (FHA) domain protein	down	2637	CsGy7G004660
CmoCh19G003150	UDP-glucose:salicylic acid glucosyltransferase	up	1371	CsGy7G004630
CmoCh19G003170	Serine/threonine-protein kinase-transforming protein mil	down	1518	CsGy7G004600
CmoCh19G003570	(NADP-dependent oxidoreductase-like) (Oxidoreductase like protein) (Zinc-binding dehydrogenase family protein)	up	1050	CsGy5G015820
CmoCh19G003860	Cleavage and polyadenylation specificity factor subunit 1	down	3369	CsGy2G007480
CmoCh19G003900	Pleckstrin (PH) domain-containing protein isoform 3	down	12339	CsGy3G044660
CmoCh19G004120	RAN GTPase 3	up	633	CsGy3G044850
CmoCh19G004910	Peptidyl-prolyl cis-trans isomerase	down	339	CsGy7G005680
CmoCh19G005290	(Squalene monooxygenase) (1.14.13.132)	down	1578	CsGy7G006180
CmoCh19G005300	DUF21 domain-containing protein	down	1386	CsGy7G006190
CmoCh19G005520	Serine/threonine-protein kinase TOR	down	7437	CsGy7G006260
CmoCh19G006050	Pro-cathepsin H	down	3372	CsGy7G006930
CmoCh19G006140	Polyadenylate-binding protein (PABP)	both	1950	CsGy7G007080
CmoCh19G006150	E3 ubiquitin-protein ligase MARCH6	up	3327	CsGy7G007090
CmoCh19G006170	30S rib	up	435	CsGy7G007110
CmoCh19G006180	Abscisic acid responsive element-binding factor 1 family protein	down	1314	CsGy7G007120
CmoCh19G006370	Calcium/calmodulin-dependent serine/threonine-protein kinase 1	up	1800	CsGy7G007330
CmoCh19G007130	Basic-leucine zipper (BZIP) transcription factor family protein	down	1704	CsGy7G000420
CmoCh19G007140	tRNA-dihydrouridine(47) synthase [NAD(P)(+)] (1.3.1.-) (tRNA-dihydrouridine synthase 3)	down	2091	CsGy7G000430
CmoCh19G007330	Translocon-associated protein, alpha subunit, putative	down	777	CsGy7G000620
CmoCh19G007630	Serine/threonine protein phosphatase 2C	down	1167	CsGy7G000960
CmoCh19G007650	V-type ATP synthase beta chain	up	1467	CsGy7G000980
CmoCh19G007690	Zim17-type zinc finger protein	up	1068	CsGy7G001020
CmoCh19G007710	ACT-like tyrosine kinase family protein	up	1722	CsGy7G001080
CmoCh19G007820	L-ascorbate oxidase-like protein	down	1635	CsGy7G001200
CmoCh19G008190	Calcium-binding EF hand-like protein	down	3453	CsGy7G001730
CmoCh19G008420	Receptor-like kinase	both	2067	CsGy7G002070
CmoCh19G008490	Glucose-1-phosphate adenylyltransferase (2.7.7.27)	both	1575	CsGy7G002150
CmoCh19G008570	Cell wall protein AWA1 isoform 1	down	2616	CsGy7G002230
CmoCh19G008680	Alpha-1,6-mannosyl-glycoprotein 2-beta-N-acetylglucosaminyltransferase	down	1305	CsGy7G002320
CmoCh19G008780	Nup133/Nup155-like nucleoporin	down	3669	CsGy7G002390
CmoCh19G008900	Cytochrome b561 and DOMON domain-containing protein	up	1179	CsGy7G002500
CmoCh19G009050	26S proteasome regulatory subunit S2 1B	up	2691	CsGy7G002860
CmoCh19G009470	Aconitate hydratase (Aconitase) (4.2.1.3)	up	2967	CsGy7G003360
CmoCh19G009690	Probable histone-lysine N-methyltransferase set-2	down	7224	CsGy7G003670
CmoCh19G009810	Leucine-rich repeat-containing protein 48	down	2016	CsGy7G003760
CmoCh19G009830	Serine/threonine-protein kinase (2.7.11.1)	up	2475	CsGy3G005860
CmoCh19G009950	Vacuolar protein sorting-associated protein 18-like protein	both	2946	CsGy7G003940
CmoCh19G010040	receptor kinase 1	down	2367	CsGy7G004010
CmoCh19G010350	ADP,ATP carrier 3, mitochondrial-like protein	up	3609	CsGy7G004480
CmoCh19G010400	ATP-dependent zinc metalloprotease FTSH 2	down	2112	CsGy7G004410
CmoCh19G010420	(Trehalose-6-phosphate synthase, putative) (2.4.1.15) (3.1.3.12)	both	2574	CsGy7G004390
CmoCh19G010450	WRKY transcription factor 65 family protein	up	888	CsGy7G004370
CmoCh19G010870	protein serine/threonine kinases;protein kinases;ATP binding;sugar binding;kinases;carbohydrate binding	up	4056	CsGy6G022000
CmoCh19G010970	Mitogen-activated protein kinase (2.7.11.24)	down	1875	CsGy6G022180
CmoCh19G010990	RNA-binding protein, putative	down	2592	CsGy6G022190
CmoCh19G011300	ARM repeat superfamily protein isoform 2	down	4119	CsGy7G010230
CmoCh19G011330	Dehydrogenase/reductase SDR family member 4	down	894	CsGy7G010260
CmoCh19G011390	Phosphoglycerate kinase (2.7.2.3)	both	1053	CsGy7G010300
CmoCh19G011470	Inosine-5'-monophosphate dehydrogenase	up	1608	CsGy7G010400
CmoCh19G011530	Nuclear-pore anchor	down	6222	CsGy7G010530
CmoCh19G011570	CTP synthase 1	down	3180	CsGy7G010590
CmoCh20G000150	Argonaute 4 family protein	down	3741	CsGy4G011540
CmoCh20G000360	(ATP-dependent RNA helicase) (3.6.4.13)	down	1971	CsGy4G012610
CmoCh20G000410	E3 ubiquitin-protein ligase BRE1-like 2	down	2643	CsGy4G012670
CmoCh20G000500	Putative heme-binding peroxidase	up	954	CsGy4G012810
CmoCh20G000970	Nitrate transport ATP-binding protein NrtC	up	2064	CsGy6G023410
CmoCh20G001800	peptidyl-prolyl cis-trans isomerases;hydrolases;nucleoside-triphosphatases;ATP binding;nucleotide binding;ATPases	up	1302	CsGy6G012710
CmoCh20G002220	Cyclin-dependent kinase	down	3780	CsGy6G010490
CmoCh20G002320	(2-aminoethanethiol dioxygenase) (1.13.11.19)	down	726	CsGy6G012950
CmoCh20G002340	DUF688 family protein	down	1926	CsGy6G012820
CmoCh20G002430	Trichome birefringence-like 39	down	1185	CsGy6G015080
CmoCh20G002480	BnaA07g37920D protein	down	2577	CsGy6G012880
CmoCh20G002720	Translation elongation factor 2	both	2532	CsGy6G013330
CmoCh20G002750	Translation elongation factor 2	up	2871	CsGy6G013330
CmoCh20G002850	Probable receptor-like serine/threonine-protein kinase	down	1524	CsGy6G011520
CmoCh20G002920	Post-GPI attachment to proteins factor 3	up	1146	CsGy6G011430
CmoCh20G003040	Kinase family protein	up	3453	CsGy6G011250
CmoCh20G003220	Calcium uniporter, mitochondrial	down	1035	CsGy6G010910
CmoCh20G003360	Serine/threonine-protein kinase-transforming protein mil	down	2205	CsGy6G015320
CmoCh20G003460	F-box/LRR-repeat 3-like protein	down	2058	CsGy6G015210
CmoCh20G003640	(Asparagine synthetase [glutamine-hydrolyzing] 1) (6.3.5.4)	down	1791	CsGy6G013630
CmoCh20G003950	Peptide transporter	both	1713	CsGy5G012190
CmoCh20G004040	Mitochondrial carrier protein, expressed	down	1038	CsGy6G013950
CmoCh20G004450	GTP-binding protein Obg/CgtA protein	down	2859	CsGy6G014340
CmoCh20G004460	Phosphatase 2C family protein	up	2040	CsGy6G014360
CmoCh20G004760	Unknown protein	down	1992	CsGy2G014010
CmoCh20G004780	Receptor-like serine/threonine-protein kinase	down	4404	CsGy6G016170
CmoCh20G004920	CCR4-NOT transcription complex subunit 4	up	3270	CsGy6G015990
CmoCh20G005080	Proteasome subunit beta type (3.4.25.1)	both	744	CsGy6G015830
CmoCh20G005150	Pyridoxal 5'-phosphate synthase subunit PdxT	down	756	CsGy6G011550
CmoCh20G005190	Plasma membrane integral protein ZmPIP2-7	both	1542	CsGy5G007810
CmoCh20G005370	RuBisCO subunit binding-protein alpha subunit, chloroplast, putative, expressed	down	1416	CsGy6G011830
CmoCh20G005720	Bifunctional polymyxin resistance protein ArnA	up	1275	CsGy6G012210
CmoCh20G006640	Eukaryotic translation initiation factor 1A	down	438	CsGy2G013140
CmoCh20G006690	RNA-binding protein, putative	down	1653	CsGy6G009120
CmoCh20G006820	Probable protein kinase UbiB	up	3726	CsGy6G009370
CmoCh20G006920	Vacuolar cation/proton exchanger, putative	down	4269	CsGy6G009500
CmoCh20G007280	RNA polymerase II-associated protein 1, putative	down	4887	CsGy6G010210
CmoCh20G007470	Probable receptor-like protein kinase	down	2151	CsGy2G013450
CmoCh20G007500	E3 ubiquitin-protein ligase	down	5676	CsGy2G013420
CmoCh20G008120	Arginine decarboxylase (4.1.1.19)	both	2151	CsGy2G012860
CmoCh20G008290	Coatomer subunit alpha	up	3657	CsGy2G012620
CmoCh20G008350	Chromodomain-helicase-DNA-binding protein 7	down	2820	CsGy2G012550
CmoCh20G008420	Sec14p-like phosphatidylinositol transfer family protein	down	1863	CsGy2G012440
CmoCh20G008520	F-box protein	down	2205	CsGy2G012340
CmoCh20G008630	Adenylyl cyclase-associated protein	down	1560	CsGy2G012150
CmoCh20G008890	phosphotransferases, alcohol group as acceptor;binding;inositol or phosphatidylinositol kinases	up	11382	CsGy2G011840
CmoCh20G008990	nucleotide binding;nucleic acid binding;RNA binding	up	1509	CsGy2G011610
CmoCh20G009050	RING/FYVE/PHD zinc finger protein, putative	up	4971	CsGy2G011550
CmoCh20G009070	AIG2-like (Avirulence induced gene) family protein	down	546	CsGy2G011540
CmoCh20G009420	Pleiotropic drug resistance ABC transporter	up	4344	CsGy2G027000
CmoCh20G009790	F-box protein	up	1602	CsGy2G026470
CmoCh20G009990	U-box domain-containing protein 4	up	2544	CsGy2G013980
CmoCh20G010440	SWAP (Suppressor-of-White-APricot)/surp RNA-binding domain-containing protein	down	2433	CsGy2G024940
CmoCh20G010450	Calcium-dependent protein kinase 1	up	1512	CsGy2G015980
CmoCh20G010580	60S ribosomal protein L10-2	down	663	CsGy2G015880
CmoCh20G010800	Actin	both	1191	CsGy6G026130
CmoCh20G011120	Golgin candidate 5	down	3015	CsGy2G015370
CmoCh20G011390	RNA binding protein	up	1479	CsGy2G015140
CmoCh20G011420	Developmentally regulated GTP-binding protein, putative	both	1107	CsGy2G015130
CmoCh20G011430	Shikimate kinase	down	840	CsGy2G015120
CmoCh20G011480	Geranylgeranyl diphosphate synthase	up	1095	CsGy2G015050
CmoCh20G011590	Calcium uniporter, mitochondrial	up	1071	CsGy2G014900
