# Supplementary material for: Identification of Long-Distance Transmissible mRNA between Scion and Rootstock in Cucurbit Seedling Heterografts
Source: Int J Mol Sci. 2020 Jul 24;21(15):5253. doi: 10.3390/ijms21155253 (PMC7432352; doi:10.3390/ijms21155253)
Supplement: Supplementary file 1 [file ijms-21-05253-s001.zip › Supplementary files/Table S10.xlsx]

## Sheet: 工作表1
Table S10 Four parameters of mobile mRNA were used for PCA analysis in six species
Species	Items	Mobile number	Percentage	Stdev
Cmo	Number of total gene	32151
	nonmobile mRNAs	30363	94.4387
	mobile mRNAs	1788	5.56126
	Mean length CDS of total gene(bp)	1235.18		1017.43
	Mean length CDS of nonmobile mRNA(bp)	1184.57		953.967
	Mean length CDS of mobile mRNA(bp)	2094.62		1542.38
Csa	Number of total gene	22244
	nonmobile mRNAs	18321	82.3638
	mobile mRNAs	3923	17.6362
	Mean length CDS of total gene(bp)	1156.75		952.343
	Mean length CDS of nonmobile mRNA(bp)	1026.83		801.188
	Mean length CDS of mobile mRNA(bp)	1763.7		1303.26
CL	Number of total gene	24250
	nonmobile mRNAs	20704	85.3773
	mobile mRNAs	3546	14.6227
	Mean length CDS of total gene(bp)	1096.86		899.5
	Mean length CDS of nonmobile mRNA(bp)	1033.06		826.534
	Mean length CDS of mobile mRNA(bp)	1469.37		1175.69
A.th	Number of total gene	27416
	nonmobile mRNAs	25424	92.7342
	mobile mRNAs	1992	7.26583
	Mean length CDS of total gene(bp)	1218.05		911.071
	Mean length CDS of nonmobile mRNA(bp)	1200.53		898.629
	Mean length CDS of mobile mRNA(bp)	1441.66		1031.52
V.v	Number of total gene	26322
	nonmobile mRNAs	22989	87.3376
	mobile mRNAs	3333	14.9039
	Mean length CDS of total gene(bp)	1090.64		943.27
	Mean length CDS of nonmobile mRNA(bp)	1041.62		893.714
	Mean length CDS of mobile mRNA(bp)	1428.76		1177.79
N.benthi	Number of total gene	57140
	nonmobile mRNAs	55977	97.9646
	mobile mRNAs	1163	2.03535
	Mean length CDS of total gene(bp)	1444.73		1144.48
	Mean length CDS of nonmobile mRNA(bp)	1439.15		1138.7
	Mean length CDS of mobile mRNA(bp)	1713.02		1368.62
