# Supplementary material for: Identification of Long-Distance Transmissible mRNA between Scion and Rootstock in Cucurbit Seedling Heterografts
Source: Int J Mol Sci. 2020 Jul 24;21(15):5253. doi: 10.3390/ijms21155253 (PMC7432352; doi:10.3390/ijms21155253)
Supplement: Supplementary file 1 [file ijms-21-05253-s001.zip › Supplementary files/Table S2.xlsx]

## Sheet: 1
Supplementary Table S2 Overlapping mobile Csa and Cmo mRNAs and orthologous mRNAs in the same direction
GeneID	Movement direction	orthologous Csa gene
CmoCh03G014020	Move-down	CsGy0G000490
CmoCh10G000390	Move-down	CsGy1G000380
CmoCh11G000270	Move-down	CsGy1G000470
CmoCh11G000420	Move-down	CsGy1G000630
CmoCh07G001460	Move-down	CsGy1G000730
CmoCh11G001120	Move-down	CsGy1G001680
CmoCh11G001290	Move-down	CsGy1G001900
CmoCh13G010520	Move-down	CsGy1G003890
CmoCh01G008200	Move-down	CsGy1G005240
CmoCh18G000860	Move-down	CsGy1G007510
CmoCh13G009150	Move-down	CsGy1G008430
CmoCh13G007920	Move-down	CsGy1G008820
CmoCh18G001840	Move-down	CsGy1G009150
CmoCh18G002130	Move-down	CsGy1G009520
CmoCh18G002490	Move-down	CsGy1G010120
CmoCh13G008830	Move-down	CsGy1G010160
CmoCh13G007720	Move-down	CsGy1G010560
CmoCh13G007590	Move-down	CsGy1G010700
CmoCh18G003190	Move-down	CsGy1G011590
CmoCh13G001830	Move-down	CsGy1G012710
CmoCh13G007520	Move-down	CsGy1G013510
CmoCh13G002820	Move-down	CsGy1G014130
CmoCh13G000020	Move-down	CsGy1G014220
CmoCh00G000330	Move-down	CsGy1G014600
CmoCh13G003870	Move-down	CsGy1G014760
CmoCh13G003340	Move-down	CsGy1G015050
CmoCh10G004930	Move-down	CsGy1G016330
CmoCh11G006100	Move-down	CsGy1G016490
CmoCh10G005570	Move-down	CsGy1G017120
CmoCh11G004660	Move-down	CsGy1G017750
CmoCh11G004600	Move-down	CsGy1G017860
CmoCh10G006200	Move-down	CsGy1G018490
CmoCh10G006150	Move-down	CsGy1G018610
CmoCh11G005740	Move-down	CsGy1G018680
CmoCh10G006370	Move-down	CsGy1G019310
CmoCh11G004020	Move-down	CsGy1G019930
CmoCh13G005590	Move-down	CsGy1G020810
CmoCh13G005900	Move-down	CsGy1G021140
CmoCh18G004130	Move-down	CsGy1G021470
CmoCh18G003870	Move-down	CsGy1G021850
CmoCh01G006160	Move-down	CsGy1G022390
CmoCh13G000840	Move-down	CsGy1G023060
CmoCh01G007450	Move-down	CsGy1G023880
CmoCh10G012310	Move-down	CsGy1G024370
CmoCh11G012730	Move-down	CsGy1G024920
CmoCh11G011900	Move-down	CsGy1G025640
CmoCh10G011690	Move-down	CsGy1G026410
CmoCh10G011320	Move-down	CsGy1G026640
CmoCh10G007110	Move-down	CsGy1G026940
CmoCh11G007190	Move-down	CsGy1G027510
CmoCh11G007230	Move-down	CsGy1G027540
CmoCh11G007260	Move-down	CsGy1G027570
CmoCh11G008000	Move-down	CsGy1G028730
CmoCh11G008260	Move-down	CsGy1G029170
CmoCh10G005960	Move-down	CsGy1G029200
CmoCh10G010100	Move-down	CsGy1G029300
CmoCh10G010090	Move-down	CsGy1G029320
CmoCh11G008560	Move-down	CsGy1G029720
CmoCh10G009700	Move-down	CsGy1G029740
CmoCh10G009260	Move-down	CsGy1G030290
CmoCh11G009000	Move-down	CsGy1G030300
CmoCh10G008980	Move-down	CsGy1G030710
CmoCh10G008820	Move-down	CsGy1G030920
CmoCh11G009650	Move-down	CsGy1G031280
CmoCh11G009960	Move-down	CsGy1G032170
CmoCh11G010280	Move-down	CsGy1G032330
CmoCh11G006300	Move-down	CsGy1G032440
CmoCh18G005210	Move-down	CsGy1G033060
CmoCh05G014180	Move-down	CsGy2G000190
CmoCh12G013520	Move-down	CsGy2G000310
CmoCh12G013170	Move-down	CsGy2G000590
CmoCh12G012930	Move-down	CsGy2G001010
CmoCh05G013530	Move-down	CsGy2G001080
CmoCh10G005240	Move-down	CsGy2G002420
CmoCh05G012210	Move-down	CsGy2G003140
CmoCh05G012030	Move-down	CsGy2G003370
CmoCh05G011960	Move-down	CsGy2G003470
CmoCh12G008590	Move-down	CsGy2G005350
CmoCh01G006790	Move-down	CsGy2G005420
CmoCh05G007240	Move-down	CsGy2G006180
CmoCh05G007460	Move-down	CsGy2G006480
CmoCh08G005950	Move-down	CsGy2G007040
CmoCh19G003860	Move-down	CsGy2G007480
CmoCh14G011720	Move-down	CsGy2G007520
CmoCh04G016010	Move-down	CsGy2G007890
CmoCh04G010440	Move-down	CsGy2G008800
CmoCh08G010000	Move-down	CsGy2G009330
CmoCh08G009990	Move-down	CsGy2G009340
CmoCh15G015100	Move-down	CsGy2G009600
CmoCh15G015110	Move-down	CsGy2G009650
CmoCh17G001270	Move-down	CsGy2G009970
CmoCh08G010220	Move-down	CsGy2G010000
CmoCh17G001310	Move-down	CsGy2G010020
CmoCh20G008630	Move-down	CsGy2G012150
CmoCh20G008420	Move-down	CsGy2G012440
CmoCh02G003600	Move-down	CsGy2G012880
CmoCh20G006640	Move-down	CsGy2G013140
CmoCh20G007500	Move-down	CsGy2G013420
CmoCh02G002630	Move-down	CsGy2G013550
CmoCh02G005180	Move-down	CsGy2G013980
CmoCh02G005580	Move-down	CsGy2G014000
CmoCh20G011430	Move-down	CsGy2G015120
CmoCh20G011120	Move-down	CsGy2G015370
CmoCh09G002460	Move-down	CsGy2G018780
CmoCh12G005010	Move-down	CsGy2G018860
CmoCh12G004990	Move-down	CsGy2G018910
CmoCh01G016610	Move-down	CsGy2G020890
CmoCh12G001340	Move-down	CsGy2G021610
CmoCh12G001990	Move-down	CsGy2G021880
CmoCh05G006550	Move-down	CsGy2G022480
CmoCh05G003820	Move-down	CsGy2G023310
CmoCh12G002990	Move-down	CsGy2G023460
CmoCh12G003090	Move-down	CsGy2G023570
CmoCh04G031470	Move-down	CsGy2G024420
CmoCh20G010440	Move-down	CsGy2G024940
CmoCh02G004710	Move-down	CsGy2G027150
CmoCh16G013480	Move-down	CsGy3G000020
CmoCh06G005900	Move-down	CsGy3G000780
CmoCh06G006110	Move-down	CsGy3G001000
CmoCh06G006160	Move-down	CsGy3G001040
CmoCh06G006220	Move-down	CsGy3G001120
CmoCh05G008710	Move-down	CsGy3G001870
CmoCh16G011410	Move-down	CsGy3G001960
CmoCh06G007480	Move-down	CsGy3G003420
CmoCh06G007270	Move-down	CsGy3G003660
CmoCh06G007260	Move-down	CsGy3G003670
CmoCh06G007240	Move-down	CsGy3G003700
CmoCh06G007210	Move-down	CsGy3G003770
CmoCh16G009600	Move-down	CsGy3G004600
CmoCh16G008700	Move-down	CsGy3G005860
CmoCh04G009680	Move-down	CsGy3G006310
CmoCh06G009540	Move-down	CsGy3G007150
CmoCh06G010470	Move-down	CsGy3G008170
CmoCh14G021210	Move-down	CsGy3G008670
CmoCh06G010850	Move-down	CsGy3G008900
CmoCh14G020870	Move-down	CsGy3G008970
CmoCh06G011200	Move-down	CsGy3G009050
CmoCh06G011290	Move-down	CsGy3G009130
CmoCh14G020320	Move-down	CsGy3G009740
CmoCh06G011680	Move-down	CsGy3G009750
CmoCh14G019930	Move-down	CsGy3G010340
CmoCh06G012170	Move-down	CsGy3G010430
CmoCh06G012390	Move-down	CsGy3G010720
CmoCh06G012640	Move-down	CsGy3G011040
CmoCh10G003980	Move-down	CsGy3G012050
CmoCh06G013800	Move-down	CsGy3G012890
CmoCh06G013920	Move-down	CsGy3G013020
CmoCh14G017340	Move-down	CsGy3G013450
CmoCh14G017180	Move-down	CsGy3G013710
CmoCh06G014590	Move-down	CsGy3G013980
CmoCh14G016400	Move-down	CsGy3G014860
CmoCh14G016160	Move-down	CsGy3G015170
CmoCh06G015700	Move-down	CsGy3G015300
CmoCh16G002050	Move-down	CsGy3G016010
CmoCh04G003390	Move-down	CsGy3G016200
CmoCh16G001590	Move-down	CsGy3G016610
CmoCh18G012480	Move-down	CsGy3G016770
CmoCh18G012830	Move-down	CsGy3G017150
CmoCh16G001250	Move-down	CsGy3G017160
CmoCh16G001100	Move-down	CsGy3G017290
CmoCh16G003520	Move-down	CsGy3G017950
CmoCh18G013680	Move-down	CsGy3G019490
CmoCh11G015620	Move-down	CsGy3G019790
CmoCh01G003620	Move-down	CsGy3G021100
CmoCh18G013200	Move-down	CsGy3G021150
CmoCh02G017910	Move-down	CsGy3G021640
CmoCh09G009480	Move-down	CsGy3G021710
CmoCh01G012140	Move-down	CsGy3G022030
CmoCh01G001320	Move-down	CsGy3G023590
CmoCh01G001300	Move-down	CsGy3G023610
CmoCh01G004970	Move-down	CsGy3G023660
CmoCh11G015910	Move-down	CsGy3G023670
CmoCh11G016140	Move-down	CsGy3G023960
CmoCh11G016190	Move-down	CsGy3G024010
CmoCh14G007190	Move-down	CsGy3G024150
CmoCh14G007030	Move-down	CsGy3G024360
CmoCh11G015700	Move-down	CsGy3G024580
CmoCh02G017480	Move-down	CsGy3G025280
CmoCh19G002090	Move-down	CsGy3G025950
CmoCh02G016880	Move-down	CsGy3G026070
CmoCh05G007920	Move-down	CsGy3G026200
CmoCh01G000250	Move-down	CsGy3G026710
CmoCh01G000350	Move-down	CsGy3G026810
CmoCh14G010190	Move-down	CsGy3G027490
CmoCh06G001680	Move-down	CsGy3G028290
CmoCh06G001760	Move-down	CsGy3G028420
CmoCh14G000290	Move-down	CsGy3G028680
CmoCh06G002230	Move-down	CsGy3G029120
CmoCh06G002790	Move-down	CsGy3G029840
CmoCh14G001380	Move-down	CsGy3G030130
CmoCh14G001690	Move-down	CsGy3G030580
CmoCh06G003640	Move-down	CsGy3G030820
CmoCh14G002300	Move-down	CsGy3G031450
CmoCh06G004570	Move-down	CsGy3G032080
CmoCh06G005060	Move-down	CsGy3G032830
CmoCh06G005160	Move-down	CsGy3G033000
CmoCh14G003620	Move-down	CsGy3G033150
CmoCh06G005290	Move-down	CsGy3G033160
CmoCh06G001040	Move-down	CsGy3G033780
CmoCh14G004590	Move-down	CsGy3G034400
CmoCh14G004990	Move-down	CsGy3G035030
CmoCh14G005190	Move-down	CsGy3G035370
CmoCh14G005370	Move-down	CsGy3G035660
CmoCh11G011990	Move-down	CsGy3G036170
CmoCh11G012370	Move-down	CsGy3G036240
CmoCh14G006790	Move-down	CsGy3G037650
CmoCh14G006900	Move-down	CsGy3G037800
CmoCh14G011490	Move-down	CsGy3G038280
CmoCh14G012860	Move-down	CsGy3G038710
CmoCh01G000610	Move-down	CsGy3G038770
CmoCh14G013010	Move-down	CsGy3G038920
CmoCh01G012260	Move-down	CsGy3G039200
CmoCh09G008830	Move-down	CsGy3G039350
CmoCh09G001610	Move-down	CsGy3G040110
CmoCh09G004530	Move-down	CsGy3G041330
CmoCh09G004570	Move-down	CsGy3G041370
CmoCh09G004580	Move-down	CsGy3G041380
CmoCh09G004630	Move-down	CsGy3G041420
CmoCh01G015780	Move-down	CsGy3G041700
CmoCh09G004890	Move-down	CsGy3G041760
CmoCh01G009960	Move-down	CsGy3G041870
CmoCh01G016450	Move-down	CsGy3G042480
CmoCh09G005430	Move-down	CsGy3G042500
CmoCh09G005460	Move-down	CsGy3G042540
CmoCh09G005510	Move-down	CsGy3G042600
CmoCh09G005680	Move-down	CsGy3G042820
CmoCh01G016920	Move-down	CsGy3G042940
CmoCh09G005790	Move-down	CsGy3G042990
CmoCh07G008760	Move-down	CsGy3G044700
CmoCh04G004560	Move-down	CsGy4G000030
CmoCh01G003340	Move-down	CsGy4G000550
CmoCh14G009240	Move-down	CsGy4G000640
CmoCh01G003120	Move-down	CsGy4G000910
CmoCh14G013930	Move-down	CsGy4G001680
CmoCh14G014120	Move-down	CsGy4G001920
CmoCh06G016940	Move-down	CsGy4G002500
CmoCh06G016440	Move-down	CsGy4G003260
CmoCh06G016450	Move-down	CsGy4G003270
CmoCh04G003700	Move-down	CsGy4G003930
CmoCh04G003750	Move-down	CsGy4G004020
CmoCh04G003970	Move-down	CsGy4G004240
CmoCh04G008530	Move-down	CsGy4G004700
CmoCh04G008100	Move-down	CsGy4G005300
CmoCh16G006740	Move-down	CsGy4G005380
CmoCh16G005920	Move-down	CsGy4G006370
CmoCh15G013610	Move-down	CsGy4G006490
CmoCh04G006370	Move-down	CsGy4G006790
CmoCh01G007710	Move-down	CsGy4G006980
CmoCh04G006520	Move-down	CsGy4G006990
CmoCh16G004810	Move-down	CsGy4G007640
CmoCh16G002780	Move-down	CsGy4G008960
CmoCh03G000700	Move-down	CsGy4G010330
CmoCh03G000720	Move-down	CsGy4G010400
CmoCh03G002270	Move-down	CsGy4G010470
CmoCh03G002340	Move-down	CsGy4G010520
CmoCh07G011970	Move-down	CsGy4G010610
CmoCh07G012050	Move-down	CsGy4G010730
CmoCh02G012160	Move-down	CsGy4G011590
CmoCh02G012320	Move-down	CsGy4G012490
CmoCh20G000360	Move-down	CsGy4G012610
CmoCh03G004780	Move-down	CsGy4G013630
CmoCh03G004760	Move-down	CsGy4G013640
CmoCh03G004460	Move-down	CsGy4G013990
CmoCh07G010320	Move-down	CsGy4G014050
CmoCh03G003570	Move-down	CsGy4G015260
CmoCh03G003250	Move-down	CsGy4G015630
CmoCh07G012690	Move-down	CsGy4G015780
CmoCh03G002080	Move-down	CsGy4G016430
CmoCh09G007990	Move-down	CsGy4G017120
CmoCh01G014660	Move-down	CsGy4G017410
CmoCh03G001800	Move-down	CsGy4G019090
CmoCh03G001220	Move-down	CsGy4G019440
CmoCh07G011760	Move-down	CsGy4G019950
CmoCh07G011780	Move-down	CsGy4G019970
CmoCh01G013680	Move-down	CsGy4G020130
CmoCh01G012750	Move-down	CsGy4G021630
CmoCh01G012700	Move-down	CsGy4G021690
CmoCh09G002360	Move-down	CsGy4G022500
CmoCh01G018210	Move-down	CsGy4G023350
CmoCh01G017930	Move-down	CsGy4G023830
CmoCh01G017940	Move-down	CsGy4G023840
CmoCh09G003930	Move-down	CsGy4G024340
CmoCh16G000290	Move-down	CsGy4G025080
CmoCh01G020710	Move-down	CsGy4G025250
CmoCh09G000450	Move-down	CsGy4G025360
CmoCh09G000150	Move-down	CsGy4G025610
CmoCh15G010640	Move-down	CsGy5G000020
CmoCh02G011610	Move-down	CsGy5G000210
CmoCh02G011570	Move-down	CsGy5G000320
CmoCh15G011170	Move-down	CsGy5G000830
CmoCh02G009580	Move-down	CsGy5G001390
CmoCh02G014370	Move-down	CsGy5G002110
CmoCh02G015360	Move-down	CsGy5G003280
CmoCh02G015850	Move-down	CsGy5G004140
CmoCh02G010890	Move-down	CsGy5G004750
CmoCh09G013330	Move-down	CsGy5G004770
CmoCh04G002660	Move-down	CsGy5G006320
CmoCh15G004230	Move-down	CsGy5G006890
CmoCh03G004540	Move-down	CsGy5G007030
CmoCh04G012370	Move-down	CsGy5G007230
CmoCh09G005250	Move-down	CsGy5G008340
CmoCh04G020540	Move-down	CsGy5G009170
CmoCh04G000060	Move-down	CsGy5G009460
CmoCh04G010830	Move-down	CsGy5G010170
CmoCh04G010770	Move-down	CsGy5G010220
CmoCh11G011660	Move-down	CsGy5G010470
CmoCh18G007270	Move-down	CsGy5G010610
CmoCh01G004670	Move-down	CsGy5G012700
CmoCh11G006350	Move-down	CsGy5G012990
CmoCh04G023690	Move-down	CsGy5G013400
CmoCh04G024350	Move-down	CsGy5G014330
CmoCh15G007430	Move-down	CsGy5G014470
CmoCh15G007670	Move-down	CsGy5G014940
CmoCh04G023190	Move-down	CsGy5G015570
CmoCh15G008390	Move-down	CsGy5G015590
CmoCh15G004480	Move-down	CsGy5G016620
CmoCh15G004420	Move-down	CsGy5G016740
CmoCh04G027390	Move-down	CsGy5G016880
CmoCh04G028360	Move-down	CsGy5G018090
CmoCh04G019980	Move-down	CsGy5G018200
CmoCh15G010270	Move-down	CsGy5G018780
CmoCh04G013330	Move-down	CsGy5G019770
CmoCh18G008200	Move-down	CsGy5G019890
CmoCh04G013500	Move-down	CsGy5G020010
CmoCh04G013690	Move-down	CsGy5G020240
CmoCh04G013700	Move-down	CsGy5G020250
CmoCh18G006840	Move-down	CsGy5G020960
CmoCh18G006980	Move-down	CsGy5G021080
CmoCh04G019080	Move-down	CsGy5G021220
CmoCh01G000850	Move-down	CsGy5G021270
CmoCh04G018490	Move-down	CsGy5G021810
CmoCh04G018400	Move-down	CsGy5G021890
CmoCh04G018000	Move-down	CsGy5G022340
CmoCh04G003160	Move-down	CsGy5G022510
CmoCh04G016800	Move-down	CsGy5G022590
CmoCh18G012110	Move-down	CsGy5G022770
CmoCh18G011970	Move-down	CsGy5G022980
CmoCh04G017180	Move-down	CsGy5G023040
CmoCh18G011240	Move-down	CsGy5G023860
CmoCh18G011210	Move-down	CsGy5G023900
CmoCh04G016060	Move-down	CsGy5G024610
CmoCh04G014870	Move-down	CsGy5G025970
CmoCh18G009190	Move-down	CsGy5G026160
CmoCh14G002210	Move-down	CsGy5G026320
CmoCh18G008770	Move-down	CsGy5G026860
CmoCh18G008660	Move-down	CsGy5G026890
CmoCh04G029310	Move-down	CsGy5G028820
CmoCh04G029650	Move-down	CsGy5G029270
CmoCh09G012490	Move-down	CsGy5G029900
CmoCh08G008820	Move-down	CsGy6G000500
CmoCh17G004180	Move-down	CsGy6G000650
CmoCh08G008650	Move-down	CsGy6G000790
CmoCh08G008560	Move-down	CsGy6G000920
CmoCh04G029960	Move-down	CsGy6G002180
CmoCh15G009520	Move-down	CsGy6G003100
CmoCh15G005960	Move-down	CsGy6G004750
CmoCh17G002660	Move-down	CsGy6G005030
CmoCh08G011630	Move-down	CsGy6G005200
CmoCh17G002970	Move-down	CsGy6G005380
CmoCh06G011370	Move-down	CsGy6G005460
CmoCh08G009130	Move-down	CsGy6G005680
CmoCh08G009150	Move-down	CsGy6G005720
CmoCh17G000370	Move-down	CsGy6G005920
CmoCh08G000460	Move-down	CsGy6G006970
CmoCh17G013290	Move-down	CsGy6G007040
CmoCh08G000390	Move-down	CsGy6G007100
CmoCh08G000270	Move-down	CsGy6G007370
CmoCh08G000150	Move-down	CsGy6G007530
CmoCh08G000100	Move-down	CsGy6G007610
CmoCh17G005290	Move-down	CsGy6G007980
CmoCh17G005320	Move-down	CsGy6G008030
CmoCh20G006690	Move-down	CsGy6G009120
CmoCh20G006920	Move-down	CsGy6G009500
CmoCh20G007280	Move-down	CsGy6G010210
CmoCh20G002220	Move-down	CsGy6G010490
CmoCh20G002850	Move-down	CsGy6G011520
CmoCh20G004040	Move-down	CsGy6G013950
CmoCh02G008060	Move-down	CsGy6G014370
CmoCh20G003360	Move-down	CsGy6G015320
CmoCh02G008690	Move-down	CsGy6G015710
CmoCh20G004780	Move-down	CsGy6G016170
CmoCh15G006340	Move-down	CsGy6G017590
CmoCh15G006450	Move-down	CsGy6G017710
CmoCh12G006170	Move-down	CsGy6G018070
CmoCh05G010060	Move-down	CsGy6G018190
CmoCh05G004500	Move-down	CsGy6G018870
CmoCh12G000710	Move-down	CsGy6G018980
CmoCh01G010610	Move-down	CsGy6G020010
CmoCh05G004960	Move-down	CsGy6G020080
CmoCh05G009770	Move-down	CsGy6G020270
CmoCh05G009710	Move-down	CsGy6G020310
CmoCh11G015270	Move-down	CsGy6G021520
CmoCh19G010990	Move-down	CsGy6G022190
CmoCh02G013080	Move-down	CsGy6G023310
CmoCh04G026920	Move-down	CsGy6G023820
CmoCh03G011400	Move-down	CsGy6G025000
CmoCh07G008720	Move-down	CsGy6G025190
CmoCh03G011070	Move-down	CsGy6G025470
CmoCh03G010820	Move-down	CsGy6G025900
CmoCh07G008180	Move-down	CsGy6G026010
CmoCh07G008000	Move-down	CsGy6G026290
CmoCh07G007880	Move-down	CsGy6G026420
CmoCh03G010470	Move-down	CsGy6G026470
CmoCh07G007110	Move-down	CsGy6G027690
CmoCh03G009700	Move-down	CsGy6G028130
CmoCh03G009560	Move-down	CsGy6G028300
CmoCh07G006080	Move-down	CsGy6G028970
CmoCh05G005670	Move-down	CsGy6G029260
CmoCh07G005750	Move-down	CsGy6G029300
CmoCh16G007860	Move-down	CsGy6G029500
CmoCh03G008060	Move-down	CsGy6G030280
CmoCh03G007660	Move-down	CsGy6G030640
CmoCh07G003830	Move-down	CsGy6G032020
CmoCh06G001580	Move-down	CsGy6G032140
CmoCh03G006240	Move-down	CsGy6G032370
CmoCh03G006050	Move-down	CsGy6G032560
CmoCh03G005050	Move-down	CsGy6G033900
CmoCh09G008680	Move-down	CsGy6G034040
CmoCh03G012580	Move-down	CsGy6G034140
CmoCh03G012910	Move-down	CsGy6G034500
CmoCh03G014660	Move-down	CsGy6G036500
CmoCh03G014770	Move-down	CsGy6G036610
CmoCh07G000320	Move-down	CsGy6G036700
CmoCh11G011110	Move-down	CsGy7G000210
CmoCh11G011020	Move-down	CsGy7G000290
CmoCh11G010960	Move-down	CsGy7G000330
CmoCh11G017520	Move-down	CsGy7G000960
CmoCh19G008190	Move-down	CsGy7G001730
CmoCh11G017940	Move-down	CsGy7G001850
CmoCh11G018270	Move-down	CsGy7G002070
CmoCh11G018220	Move-down	CsGy7G002150
CmoCh11G018150	Move-down	CsGy7G002230
CmoCh11G018780	Move-down	CsGy7G003050
CmoCh11G019300	Move-down	CsGy7G003860
CmoCh11G019870	Move-down	CsGy7G004410
CmoCh19G003120	Move-down	CsGy7G004660
CmoCh11G015050	Move-down	CsGy7G004750
CmoCh11G014640	Move-down	CsGy7G005620
CmoCh11G014520	Move-down	CsGy7G005790
CmoCh19G005520	Move-down	CsGy7G006260
CmoCh19G006050	Move-down	CsGy7G006930
CmoCh01G011700	Move-down	CsGy7G009400
CmoCh01G011640	Move-down	CsGy7G009500
CmoCh08G000670	Move-down	CsGy7G009760
CmoCh17G002230	Move-down	CsGy7G009940
CmoCh19G011300	Move-down	CsGy7G010230
CmoCh19G011530	Move-down	CsGy7G010530
CmoCh09G011590	Move-down	CsGy7G011370
CmoCh01G010460	Move-down	CsGy7G012220
CmoCh17G013170	Move-down	CsGy7G012470
CmoCh08G002530	Move-down	CsGy7G013470
CmoCh17G013110	Move-down	CsGy7G014090
CmoCh08G003140	Move-down	CsGy7G014460
CmoCh17G011100	Move-down	CsGy7G015050
CmoCh08G003690	Move-down	CsGy7G015120
CmoCh08G003960	Move-down	CsGy7G015570
CmoCh08G003970	Move-down	CsGy7G015580
CmoCh08G004250	Move-down	CsGy7G016020
CmoCh01G003130	Move-down	CsGy7G016030
CmoCh01G003050	Move-down	CsGy7G016560
CmoCh08G004590	Move-down	CsGy7G016610
CmoCh08G004670	Move-down	CsGy7G016690
CmoCh17G009990	Move-down	CsGy7G016710
CmoCh17G009850	Move-down	CsGy7G016880
CmoCh08G004880	Move-down	CsGy7G017070
CmoCh08G004930	Move-down	CsGy7G017200
CmoCh17G009530	Move-down	CsGy7G017260
CmoCh08G005080	Move-down	CsGy7G017460
CmoCh17G009010	Move-down	CsGy7G017940
CmoCh17G008740	Move-down	CsGy7G018330
CmoCh17G008480	Move-down	CsGy7G018630
CmoCh08G006460	Move-down	CsGy7G019520
CmoCh17G006080	Move-down	CsGy7G020030
CmoCh17G006330	Move-down	CsGy7G020380
CmoCh17G006610	Move-down	CsGy7G020750
CmoCh08G007500	Move-down	CsGy7G020970
CmoCh10G000030	both direction	CsGy1G000010
CmoCh10G000160	both direction	CsGy1G000080
CmoCh10G000540	both direction	CsGy1G000520
CmoCh11G001100	both direction	CsGy1G001650
CmoCh13G011330	both direction	CsGy1G005720
CmoCh10G005630	both direction	CsGy1G017020
CmoCh11G005070	both direction	CsGy1G017250
CmoCh05G007310	both direction	CsGy2G006330
CmoCh15G015260	both direction	CsGy2G009090
CmoCh06G013460	both direction	CsGy3G012380
CmoCh08G008040	both direction	CsGy3G026560
CmoCh06G000250	both direction	CsGy3G035330
CmoCh06G017440	both direction	CsGy3G038150
CmoCh01G015600	both direction	CsGy3G041460
CmoCh01G015530	both direction	CsGy3G041540
CmoCh16G003240	both direction	CsGy4G000100
CmoCh14G009810	both direction	CsGy4G025680
CmoCh04G001630	both direction	CsGy5G007810
CmoCh15G009780	both direction	CsGy5G019310
CmoCh15G001320	both direction	CsGy6G001580
CmoCh04G030210	both direction	CsGy6G001840
CmoCh09G011860	both direction	CsGy6G002420
CmoCh01G009430	both direction	CsGy6G002430
CmoCh08G000910	both direction	CsGy6G003050
CmoCh04G021530	both direction	CsGy6G003210
CmoCh08G001540	both direction	CsGy6G008390
CmoCh02G001000	both direction	CsGy6G010550
CmoCh02G006200	both direction	CsGy6G026130
CmoCh07G001660	both direction	CsGy6G035050
CmoCh19G010420	both direction	CsGy7G004390
CmoCh19G003100	both direction	CsGy7G004700
CmoCh19G006140	both direction	CsGy7G007080
CmoCh19G011390	both direction	CsGy7G010300
CmoCh17G008350	both direction	CsGy7G018770
CmoCh15G008030	Move-up	CsGy5G013370
