# Supplementary material for: Identification of Long-Distance Transmissible mRNA between Scion and Rootstock in Cucurbit Seedling Heterografts
Source: Int J Mol Sci. 2020 Jul 24;21(15):5253. doi: 10.3390/ijms21155253 (PMC7432352; doi:10.3390/ijms21155253)
Supplement: Supplementary file 1 [file ijms-21-05253-s001.zip › Supplementary files/Table S3 .xlsx]

## Sheet: Sheet1
Supplementary Table S3 Characterization of 18 mobile mRNAs shared in different heterograft systems
Mobile Csa mRNAs	Gy14 gene ID	Move direction	length(bp)	Orthologous A.thaliana Gene ID	Anonotation	Move direction	length(bp)	Mobile Cmo mRNAs	Anonotation	Move direction	length(bp)
CsGy4G021460	Sodium/calcium exchanger family protein	both	1818	AT1G53210	sodium/calcium exchanger family protein / calcium-binding EF hand family protein	both	1758	CmoCh09G008230	Calcium-binding EF-hand protein	up	1662
CsGy4G015990	Ubiquitin-conjugating enzyme E2 28	down	447	AT1G64230	ubiquitin-conjugating enzyme 28	down	447	CmoCh02G014370	(Ubiquitin-conjugating enzyme E2, putative) (6.3.2.19)	down	447
CsGy6G011830	60 kDa chaperonin 1	both	1752	AT2G28000	chaperonin-60alpha	both	1761	CmoCh20G005370	RuBisCO subunit binding-protein alpha subunit, chloroplast, putative, expressed	down	1416
CsGy1G009330	Glyceraldehyde-3-phosphate dehydrogenase	down	987	AT3G04120	glyceraldehyde-3-phosphate dehydrogenase C subunit 1	down	1017	CmoCh18G001950	Glyceraldehyde-3-phosphate dehydrogenase (1.2.1.-)	both	1980
CsGy7G016030	Ribosomal protein L19	down	642	AT3G16780	Ribosomal protein L19e family protein	both	630	CmoCh08G004260	Ribosomal protein L19	up	636
CsGy5G006890	2-oxoglutarate dehydrogenase E1 component family protein	down	3069	AT3G55410	2-oxoglutarate dehydrogenase, E1 component	down	3054	CmoCh15G004230	2-oxoglutarate dehydrogenase E1 component family protein	down	3087
CsGy3G035030	R3h domain containing protein, putative	down	1065	AT3G56680	Single-stranded nucleic acid binding R3H protein	down	1062	CmoCh14G004990	(Single-stranded nucleic acid binding R3H) (Single-stranded nucleic acid-binding protein R3H)	down	1068
CsGy2G009490	Adenosylhomocysteinase	both	1458	AT4G13940	S-adenosyl-L-homocysteine hydrolase	both	1458	CmoCh17G000960	Adenosylhomocysteinase (3.3.1.1)	up	1458
CsGy7G000210	V-type proton ATPase subunit a	down	3708	AT4G39080	vacuolar proton ATPase A3	down	2466	CmoCh11G011110	V-type proton ATPase subunit a	down	1257
CsGy2G015500	Actin-7	both	1134	AT5G09810	actin 7	both	1134	CmoCh02G006200	Actin	both	1134
CsGy1G029320	UPF0061 protein azo1574	down	1950	AT5G13030	SELENOPROTEIN O, SELO	down	1902	CmoCh10G010090	UPF0061 protein	down	1956
CsGy3G035570	5-methyltetrahydropteroyltriglutamate-- homocysteine methyltransferase	down	2484	AT5G17920	Cobalamin-independent synthase family protein	both	2298	CmoCh14G005310	5-methyltetrahydropteroyltriglutamate--homocysteine methyltransferase	up	2298
CsGy3G013550	stem-specific protein TSJT1	down	711	AT5G19140	Aluminium induced protein with YGL and LRDR motifs	both	705	CmoCh08G011380	Aluminum induced protein with YGL and LRDR motifs	up	744
CsGy3G013760	Glutamine synthetase	down	1875	AT5G35630	glutamine synthetase 2	both	1293	CmoCh14G017140	Glutamine synthetase	both	1299
CsGy3G024710	Glutamate synthase, putative	both	6765	AT5G53460	NADH-dependent glutamate synthase 1	both	6627	CmoCh18G013400	(Glutamate synthase, putative) (1.4.1.14)	up	6639
CsGy2G009450	Elongation factor 1-alpha	down	1344	AT5G60390	GTP binding Elongation factor Tu family protein	both	1350	CmoCh17G001050	Elongation factor 1-alpha	both	1344
CsGy6G002430	Cellulose synthase	both	3273	AT5G64740	cellulose synthase 6	both	3255	CmoCh01G009430	Cellulose synthase (2.4.1.12)	both	3441
CsGy3G012040	60S ribosomal protein L7-4-like	both	804	AT3G13580	Ribosomal protein L30/L7 family protein	both	735	CmoCh10G003980	60S ribosomal protein L7-4	down	2124
