# Supplementary material for: Identification of Long-Distance Transmissible mRNA between Scion and Rootstock in Cucurbit Seedling Heterografts
Source: Int J Mol Sci. 2020 Jul 24;21(15):5253. doi: 10.3390/ijms21155253 (PMC7432352; doi:10.3390/ijms21155253)
Supplement: Supplementary file 1 [file ijms-21-05253-s001.zip › Supplementary files/Table S4.xlsx]

## Sheet: Csa
Supplementary Table S4 Orthologous mobile mRNAs identified in different heterograft systems
GeneID	CDSlength	mobileGene	Orthologous gene ID in A.thaliana	Orthologous gene ID in A.thaliana after filter dublicates
CsGy0G000490	1674	down	AT5G15270	AT5G15270
CsGy0G001060	1545	down	AT1G30120	AT1G30120
CsGy1G000010	3291	both	AT5G07350	AT5G07350
CsGy1G000060	954	down	AT4G25080	AT4G25080
CsGy1G000080	5328	both	AT5G50920	AT5G50920
CsGy1G000250	585	down	AT5G50870	AT5G50870
CsGy1G000380	1614	down	AT5G41040	AT5G41040
CsGy1G000410	357	down	AT4G24960	AT4G24960
CsGy1G000470	735	down	AT3G48680	AT3G48680
CsGy1G000520	1998	both	AT3G48560	AT3G48560
CsGy1G000560	1704	down	AT5G50400	AT5G50400
CsGy1G000630	429	down	AT1G76650	AT1G76650
CsGy1G000640	2766	down	AT5G63420	AT5G63420
CsGy1G000660	1470	both	AT4G24830	AT4G24830
CsGy1G000670	1659	down	AT1G56110	AT1G56110
CsGy1G000700	1281	down	AT5G60160	AT5G60160
CsGy1G000730	2346	down	AT5G63320	AT5G63320
CsGy1G000760	5118	down	AT2G36850	AT2G36850
CsGy1G000780	1665	down	AT5G50300	AT5G50300
CsGy1G000790	1962	down	AT5G50310	AT5G50310
CsGy1G000820	1761	down	AT5G50320	AT5G50320
CsGy1G000860	2661	down	AT5G50230	AT5G50230
CsGy1G000890	573	both	AT1G78790	AT1G78790
CsGy1G000930	993	down	AT4G24770	AT4G24770
CsGy1G000940	2430	down	AT3G57520	AT3G57520
CsGy1G000990	921	down	AT3G48240	AT3G48240
CsGy1G001070	1515	down	AT4G20360	AT4G20360
CsGy1G001120	2184	down	AT2G42490	AT2G42490
CsGy1G001320	4728	both	AT4G24680	AT4G24680
CsGy1G001460	939	down	AT5G40770	AT5G40770
CsGy1G001490	4500	down	AT1G27500	AT1G27500
CsGy1G001550	1140	down	AT5G50000	AT5G50000
CsGy1G001590	2568	down	AT1G60140	AT1G60140
CsGy1G001650	4848	both	AT3G48050	AT3G48050
CsGy1G001660	732	down	AT1G07830	AT1G07830
CsGy1G001680	1593	down	AT5G62890	AT5G62890
CsGy1G001730	1809	down	AT5G62570	AT5G62570
CsGy1G001760	1494	down	AT5G65200	AT5G65200
CsGy1G001790	1512	down	AT1G74920	AT1G74920
CsGy1G001900	1008	down	AT1G74840	AT1G74840
CsGy1G002050	4827	down	AT3G47890	AT3G47890
CsGy1G002070	2175	down	AT3G47950	AT3G47950
CsGy1G002140	915	down	AT5G62740	AT5G62740
CsGy1G002190	2958	both	AT3G47730	AT3G47730
CsGy1G002210	2928	down	AT3G47780	AT3G47780
CsGy1G002260	996	down	AT1G74530	AT1G74530
CsGy1G002280	363	down	AT1G26880	AT1G26880
CsGy1G002350	1398	down	AT1G74470	AT1G74470
CsGy1G002400	759	down	AT3G47470	AT3G47470
CsGy1G002440	597	down	AT1G18720	AT1G18720
CsGy1G002500	1437	down	AT1G74380	AT1G74380
CsGy1G002510	1383	down	AT5G07720	AT5G07720
CsGy1G002550	5097	down	AT5G07740	AT5G07740
CsGy1G002690	2067	down	AT5G07830	AT5G07830
CsGy1G002710	246	down	AT5G61220	AT5G61220
CsGy1G002720	1251	down	AT5G61210	AT5G61210
CsGy1G002750	1731	down	AT1G26580	AT1G26580
CsGy1G002900	2052	down	AT5G61040	AT5G61040
CsGy1G002910	960	down	AT5G61030	AT5G61030
CsGy1G002940	1419	down	AT5G60980	AT5G60980
CsGy1G002970	3192	down	AT1G74160	AT1G74160
CsGy1G002980	6693	down	AT4G26190	AT4G26190
CsGy1G003010	756	down	AT5G23040	AT5G23040
CsGy1G003040	1479	down	AT1G74030	AT1G74030
CsGy1G003080	3768	both	AT1G26190	AT1G26190
CsGy1G003100	1023	down	AT5G08160	AT5G08160
CsGy1G003210	1548	down	AT5G15740	AT5G15740
CsGy1G003350	1368	down	AT5G60920	AT5G60920
CsGy1G003510	1497	down	AT1G03280	AT1G03280
CsGy1G003710	969	down	AT3G02550	AT3G02550
CsGy1G003720	459	down	AT3G02555	AT3G02555
CsGy1G003770	5271	down	AT3G18390	AT3G18390
CsGy1G003830	576	down	AT1G48830	AT1G48830
CsGy1G003870	3453	down	AT3G18290	AT3G18290
CsGy1G003890	2097	down	AT1G18390	AT1G18390
CsGy1G004020	984	down	AT1G48630	AT1G48630
CsGy1G004050	675	down	AT3G09270	AT3G09270
CsGy1G004110	2565	down	AT3G18060	AT3G18060
CsGy1G004150	1995	down	AT3G18040	AT3G18040
CsGy1G004330	7416	both	AT1G18270	AT1G18270
CsGy1G004450	1887	down	AT5G20950	AT5G20950
CsGy1G004530	216	down	AT2G31490	AT2G31490
CsGy1G004560	1422	down	AT5G46180	AT5G46180
CsGy1G004570	1221	down	AT5G46170	AT5G46170
CsGy1G004580	1461	down	AT4G18390	AT4G18390
CsGy1G004590	1740	down	AT1G30220	AT1G30220
CsGy1G004600	696	down	AT1G06960	AT1G06960
CsGy1G004610	1887	down	AT2G38470	AT2G38470
CsGy1G004630	729	down	AT3G10920	AT3G10920
CsGy1G004670	966	down	AT1G31930	AT1G31930
CsGy1G004700	2568	down	AT1G06840	AT1G06840
CsGy1G004720	1863	down	AT5G58320	AT5G58320
CsGy1G004750	3549	down	AT1G73460	AT1G73460
CsGy1G004770	375	down		AT3G17850
CsGy1G004840	3891	down	AT3G17850	AT1G73230
CsGy1G005010	480	down	AT1G73230	AT1G48410
CsGy1G005050	3411	down	AT1G48410	AT5G63160
CsGy1G005120	1101	down	AT5G63160	AT1G28150
CsGy1G005140	387	down	AT1G28150	AT1G18800
CsGy1G005240	795	down	AT1G18800	AT5G62480
CsGy1G005300	705	down	AT5G62480	AT1G74640
CsGy1G005330	1125	down	AT1G74640	AT1G08570
CsGy1G005480	849	down	AT1G08570	AT5G61380
CsGy1G005490	600	down	AT1G18720	AT1G69360
CsGy1G005540	1752	down	AT5G61380	AT5G07920
CsGy1G005610	2280	down	AT1G69360	AT5G61150
CsGy1G005690	882	down	AT5G61210	AT3G57150
CsGy1G005720	2196	both	AT5G07920	AT2G33040
CsGy1G005730	279	down		AT5G08050
CsGy1G005740	1977	both	AT5G61150	AT5G08060
CsGy1G005770	1704	down	AT3G57150	AT5G39040
CsGy1G005810	969	down	AT2G33040	AT3G08900
CsGy1G005840	522	down	AT5G61030	AT1G69170
CsGy1G005900	594	down	AT5G08050	AT5G17400
CsGy1G005910	513	down	AT5G08060	AT5G08120
CsGy1G005930	3204	down	AT1G74160	AT5G08180
CsGy1G005960	1890	down	AT5G39040	AT1G68710
CsGy1G006000	1086	both	AT3G08900	AT3G18600
CsGy1G006020	1647	down	AT1G69170	AT1G73920
CsGy1G006070	657	down	AT5G17400	AT1G49050
CsGy1G006090	1053	down	AT5G08120	AT1G48790
CsGy1G006180	516	down	AT5G08180	AT1G48760
CsGy1G006230	3591	down	AT1G68710	AT1G73805
CsGy1G006260	1794	down	AT3G18600	AT3G18190
CsGy1G006350	2064	both	AT1G73920	AT1G18070
CsGy1G006420	1890	down	AT1G49050	AT1G73660
CsGy1G006540	1500	down	AT1G48790	AT3G18000
CsGy1G006590	1629	down	AT1G48760	AT1G18260
CsGy1G006630	1326	down	AT1G73805	AT5G39420
CsGy1G006860	1602	up	AT3G18190	AT3G17860
CsGy1G006870	1635	down	AT1G18070	AT1G48480
CsGy1G006970	2556	down	AT1G73660	AT3G17810
CsGy1G007030	1518	down	AT3G18000	AT1G17880
CsGy1G007090	2019	down	AT1G18260	AT3G19950
CsGy1G007130	3408	down	AT5G39420	AT5G08200
CsGy1G007170	1023	down	AT3G17860	AT1G34130
CsGy1G007180	1992	down	AT1G48480	AT5G08300
CsGy1G007200	1815	down	AT3G18600	AT1G48380
CsGy1G007230	1275	down	AT3G17810	AT1G65730
CsGy1G007320	684	down	AT1G17880	AT5G41010
CsGy1G007370	1137	down	AT3G19950	AT1G17860
CsGy1G007390	1356	down	AT5G08200	AT2G24990
CsGy1G007400	2277	down	AT1G34130	AT3G47790
CsGy1G007410	1029	down	AT5G08300	AT5G62530
CsGy1G007420	1584	down	AT1G48380	AT5G62760
CsGy1G007440	1650	down	AT1G65730	AT1G74720
CsGy1G007450	3960	down	AT5G41010	AT1G74730
CsGy1G007470	792	down	AT1G17860	AT5G62670
CsGy1G007510	1953	down	AT2G24990	AT1G18890
CsGy1G007700	4794	down	AT3G47790	AT5G62640
CsGy1G007720	1668	down	AT5G62530	AT1G74790
CsGy1G007730	2544	down	AT5G62760	AT5G40010
CsGy1G007750	3102	down	AT1G74720	AT5G62620
CsGy1G007770	615	down	AT1G74730	AT1G74860
CsGy1G007850	2184	down	AT5G62670	AT3G48120
CsGy1G007860	2685	down	AT1G18890	AT5G14890
CsGy1G007880	1608	down	AT5G62640	AT5G62520
CsGy1G007900	2091	down	AT1G74790	AT3G48190
CsGy1G007910	1575	down	AT5G40010	AT4G32180
CsGy1G007960	2934	down	AT5G62620	AT3G62270
CsGy1G008070	1722	down	AT1G74860	AT5G33320
CsGy1G008090	1116	down	AT3G48120	AT5G63050
CsGy1G008160	1623	down	AT5G65200	AT3G26600
CsGy1G008250	501	down	AT5G14890	AT1G70600
CsGy1G008360	1167	down	AT5G62520	AT4G24690
CsGy1G008390	2583	down	AT3G48190	AT3G18750
CsGy1G008400	2832	down	AT4G32180	AT5G50210
CsGy1G008430	2154	down	AT3G62270	AT4G24740
CsGy1G008450	1260	both	AT5G33320	AT5G63190
CsGy1G008540	996	down	AT5G63050	AT3G48430
CsGy1G008700	1848	down	AT3G26600	AT3G48440
CsGy1G008710	438	down	AT1G70600	AT3G48470
CsGy1G008740	2442	down	AT4G24690	AT4G24820
CsGy1G008770	1434	down	AT3G18750	AT3G04120
CsGy1G008820	2148	down	AT5G50210	AT5G63400
CsGy1G008980	1302	down	AT4G24740	AT4G02480
CsGy1G009070	1182	down	AT5G63160	AT5G50380
CsGy1G009120	4263	down	AT5G63190	AT1G05350
CsGy1G009140	4656	down	AT3G48430	AT2G23520
CsGy1G009150	1422	down	AT3G48440	AT4G24940
CsGy1G009210	3036	down	AT3G48470	AT5G50970
CsGy1G009240	1161	down	AT4G24820	AT5G51020
CsGy1G009330	987	down	AT3G04120	AT5G61790
CsGy1G009440	744	down	AT5G63400	AT1G52310
CsGy1G009500	1458	down	AT4G24830	AT4G20070
CsGy1G009520	4332	down	AT4G02480	AT2G35040
CsGy1G009550	1914	down	AT5G50380	AT2G35050
CsGy1G009570	1272	down	AT1G05350	AT2G35060
CsGy1G009640	1026	down	AT2G23520	AT1G62290
CsGy1G009710	912	down	AT4G24940	AT1G11860
CsGy1G009890	1722	down	AT5G50970	AT4G22010
CsGy1G009900	801	down	AT5G51020	AT1G11720
CsGy1G009910	1620	both	AT5G61790	AT4G21960
CsGy1G010080	1656	down	AT1G52310	AT4G04770
CsGy1G010090	1422	down	AT4G20070	AT1G11650
CsGy1G010120	2151	down	AT2G35040	AT4G21790
CsGy1G010140	3411	both	AT2G35050	AT1G61870
CsGy1G010160	2691	down	AT2G35060	AT1G61850
CsGy1G010450	1611	both	AT1G62290	AT1G11480
CsGy1G010470	1224	down	AT1G11860	AT1G11260
CsGy1G010490	3339	down	AT4G22010	AT4G05020
CsGy1G010560	3660	down	AT1G11720	AT1G61260
CsGy1G010600	996	down	AT4G21960	AT1G11190
CsGy1G010660	1665	down	AT4G04770	AT1G61150
CsGy1G010670	3030	down	AT1G11650	AT4G04920
CsGy1G010700	777	down	AT4G21790	AT5G53750
CsGy1G010710	1218	down	AT1G61870	AT4G21700
CsGy1G010730	3864	up	AT1G61850	AT1G28280
CsGy1G011220	1848	down	AT1G11480	AT2G33820
CsGy1G011590	1629	down	AT1G11260	AT1G28340
CsGy1G011610	3444	down	AT4G05020	AT1G28380
CsGy1G011640	978	down	AT1G61260	AT1G13160
CsGy1G011660	903	down	AT1G11190	AT5G60640
CsGy1G011740	966	down	AT1G61150	AT5G60600
CsGy1G011980	3687	down	AT4G04920	AT1G09620
CsGy1G011990	1197	down	AT5G53750	AT5G59970
CsGy1G012140	2823	down	AT4G21700	AT5G60570
CsGy1G012210	783	up	AT1G28280	AT1G61560
CsGy1G012270	918	down	AT2G33820	AT5G60410
CsGy1G012320	1878	down	AT1G28340	AT5G60210
CsGy1G012380	1833	down	AT1G28380	AT2G30970
CsGy1G012540	2415	down	AT1G13160	AT2G28070
CsGy1G012630	1752	down	AT5G60640	AT3G45010
CsGy1G012650	2262	down	AT5G60600	AT4G04885
CsGy1G012660	3273	both	AT1G09620	AT5G14520
CsGy1G012690	348	down	AT5G59970	AT3G45980
CsGy1G012710	1146	down	AT5G60570	AT2G27970
CsGy1G012830	1749	down	AT1G61560	AT2G27880
CsGy1G012890	2883	down	AT5G60410	AT1G08190
CsGy1G013010	1845	down	AT5G60210	AT5G20920
CsGy1G013200	1287	up	AT2G30970	AT5G22750
CsGy1G013330	2232	down	AT2G28070	AT1G08250
CsGy1G013490	1512	down	AT3G45010	AT2G27810
CsGy1G013510	3024	down	AT4G04885	AT2G27690
CsGy1G013890	945	down	AT5G14520	AT5G22450
CsGy1G013920	429	down	AT3G45980	AT4G21580
CsGy1G013930	1263	down	AT3G45980	AT1G08360
CsGy1G013960	441	down	AT3G45980	AT2G27510
CsGy1G013980	267	down	AT2G27970	AT2G27500
CsGy1G014100	2955	down	AT2G27880	AT2G27460
CsGy1G014130	2883	down	AT1G08190	AT2G27730
CsGy1G014220	834	down	AT5G20920	AT5G22350
CsGy1G014230	3123	down	AT5G22750	AT2G27350
CsGy1G014270	1317	down	AT1G08250	AT2G37270
CsGy1G014280	2106	down	AT2G27810	AT1G03370
CsGy1G014460	1500	down	AT2G27690	AT4G17170
CsGy1G014530	3774	down	AT5G22450	AT1G51090
CsGy1G014570	978	down	AT4G21580	AT1G55840
CsGy1G014580	468	down	AT1G08360	AT5G47690
CsGy1G014590	492	down	AT2G27510	AT4G16390
CsGy1G014600	1266	down	AT2G27500	AT5G47680
CsGy1G014620	2139	down	AT2G27460	AT5G47750
CsGy1G014640	354	down	AT2G27730	AT1G08410
CsGy1G014720	1278	down	AT5G22350	AT4G21150
CsGy1G014760	1788	down	AT2G27350	AT4G16450
CsGy1G014830	735	both	AT2G37270	AT3G07810
CsGy1G014950	3105	down	AT1G03370	AT4G04910
CsGy1G015030	636	down	AT4G17170	AT5G47540
CsGy1G015040	861	down	AT1G51090	AT1G31190
CsGy1G015050	1011	down	AT1G55840	AT4G12590
CsGy1G015070	4911	down	AT5G47690	AT1G62430
CsGy1G015090	2115	down	AT4G16390	AT3G48820
CsGy1G015160	1002	down	AT5G47680	AT5G57870
CsGy1G015190	1824	down	AT5G47750	AT3G16060
CsGy1G015270	1767	down	AT1G08410	AT3G24550
CsGy1G015430	2793	down	AT4G21150	AT5G20250
CsGy1G015450	510	down	AT4G16450	AT5G35430
CsGy1G015480	1434	both	AT3G07810	AT5G35200
CsGy1G015510	2148	down	AT4G04910	AT5G34850
CsGy1G015550	1023	down	AT5G47540	AT5G20280
CsGy1G015560	1068	down	AT1G31190	AT1G15690
CsGy1G015670	441	down	AT4G12590	AT5G11090
CsGy1G015750	1272	down	AT1G62430	AT2G12400
CsGy1G015800	1323	down	AT3G48820	AT2G13100
CsGy1G016330	2400	down	AT5G57870	AT5G20320
CsGy1G016490	2166	down	AT3G16060	AT2G22650
CsGy1G016620	1920	down	AT3G24550	AT5G58060
CsGy1G017020	2352	both	AT5G20250	AT5G58040
CsGy1G017040	2562	down	AT5G35430	AT4G30960
CsGy1G017120	1665	down	AT5G35200	AT5G14850
CsGy1G017160	717	down	AT5G34850	AT5G26360
CsGy1G017180	3186	down	AT5G20280	AT1G13950
CsGy1G017250	2307	both	AT1G15690	AT4G30935
CsGy1G017350	612	down	AT5G11090	AT5G10840
CsGy1G017370	1611	down	AT2G12400	AT4G30825
CsGy1G017410	1539	down	AT2G13100	AT2G24090
CsGy1G017500	345	down		AT4G30490
CsGy1G017530	1287	down	AT5G20320	AT2G37230
CsGy1G017540	1284	down	AT2G22650	AT5G57710
CsGy1G017640	600	up	AT5G58060	AT5G19990
CsGy1G017660	2625	down	AT5G58040	AT2G26650
CsGy1G017750	1293	down	AT4G30960	AT5G55190
CsGy1G017800	1458	down	AT5G14850	AT1G04870
CsGy1G017820	1572	down	AT5G26360	AT5G20060
CsGy1G017860	483	down	AT1G13950	AT3G25910
CsGy1G017870	1521	down	AT4G30935	AT1G55270
CsGy1G017880	2553	down	AT5G10840	AT2G34160
CsGy1G017980	606	down	AT5G57870	AT2G26670
CsGy1G018020	2754	down	AT4G30825	AT5G20200
CsGy1G018050	534	down	AT2G24090	AT3G33530
CsGy1G018140	1494	down	AT4G30490	AT3G24506
CsGy1G018280	2283	down	AT2G37230	AT3G24503
CsGy1G018380	3090	down	AT5G57710	AT3G24440
CsGy1G018470	1257	down	AT5G19990	AT3G24420
CsGy1G018490	2589	down	AT2G26650	AT2G26890
CsGy1G018520	666	down	AT5G55190	AT1G08510
CsGy1G018550	1140	down	AT1G04870	AT2G26640
CsGy1G018580	798	down	AT5G20060	AT1G31430
CsGy1G018600	1023	down	AT3G25910	AT5G57590
CsGy1G018610	666	down	AT5G55190	AT5G57580
CsGy1G018680	1269	down	AT1G55270	AT5G57560
CsGy1G018690	393	down	AT2G34160	AT4G25810
CsGy1G018820	852	down	AT2G26670	AT5G57490
CsGy1G018980	2163	down	AT5G20200	AT5G57460
CsGy1G019060	4008	down	AT3G33530	AT5G57440
CsGy1G019140	441	down	AT3G24506	AT4G30210
CsGy1G019190	1524	down	AT3G24503	AT4G30200
CsGy1G019280	1962	down	AT3G24440	AT2G18900
CsGy1G019310	831	down	AT3G24420	AT4G30160
CsGy1G019340	8031	down	AT2G26890	AT2G19080
CsGy1G019350	1251	down	AT1G08510	AT5G57240
CsGy1G019580	1596	down	AT2G26640	AT4G30010
CsGy1G019590	1845	down	AT1G31430	AT4G29940
CsGy1G019840	2556	down	AT5G57590	AT4G31550
CsGy1G019900	1911	both	AT5G57580	AT4G29870
CsGy1G019930	864	down	AT5G57560	AT1G30135
CsGy1G019960	876	down	AT4G25810	AT2G34590
CsGy1G020060	831	down	AT5G57490	AT1G30090
CsGy1G020090	1938	down	AT5G57460	AT5G46210
CsGy1G020100	858	down	AT5G57440	AT5G46290
CsGy1G020110	2127	both	AT4G30210	AT2G34470
CsGy1G020160	2328	both	AT4G30200	AT3G11510
CsGy1G020190	2433	down	AT2G18900	AT4G18100
CsGy1G020250	2787	down	AT4G30160	AT4G18060
CsGy1G020270	993	down	AT2G19080	AT4G18040
CsGy1G020310	579	down	AT5G57240	AT1G21651
CsGy1G020360	351	down	AT4G30010	AT1G29800
CsGy1G020370	2187	down	AT4G29940	AT5G45750
CsGy1G020470	849	down	AT4G31550	AT1G29170
CsGy1G020500	531	down	AT4G29870	AT3G56770
CsGy1G020760	453	down	AT1G30135	AT2G34090
CsGy1G020790	729	down	AT2G34590	AT1G07890
CsGy1G020810	1077	down	AT1G30090	AT5G59880
CsGy1G020840	2502	down	AT5G46210	AT5G59950
CsGy1G021050	1416	down	AT5G46290	AT5G59730
CsGy1G021060	807	down	AT2G34470	AT5G59870
CsGy1G021140	654	down	AT3G11510	AT2G28430
CsGy1G021250	357	down	AT4G18100	AT1G07670
CsGy1G021280	459	down	AT4G18060	AT2G28790
CsGy1G021300	708	down	AT4G18040	AT2G28800
CsGy1G021390	2493	both	AT1G21651	AT5G24318
CsGy1G021470	1575	down	AT1G29800	AT5G59420
CsGy1G021580	657	down	AT5G45750	AT1G07540
CsGy1G021790	2340	down	AT1G29170	AT2G29060
CsGy1G021850	768	down	AT3G56770	AT3G46740
CsGy1G021870	3267	down	AT2G34090	AT2G29380
CsGy1G021930	1590	down	AT1G07890	AT1G07380
CsGy1G021970	420	down	AT5G59880	AT2G29560
CsGy1G022010	747	down	AT5G59950	AT3G46980
CsGy1G022030	1860	down	AT5G59730	AT1G08640
CsGy1G022040	129	down	AT5G59870	AT5G58870
CsGy1G022140	414	down	AT2G28430	AT2G30000
CsGy1G022220	3198	both	AT1G07670	AT2G30020
CsGy1G022330	2775	both	AT5G50920	AT5G58590
CsGy1G022380	768	down	AT2G28790	AT2G30060
CsGy1G022390	1524	down	AT2G28800	AT5G58510
CsGy1G022620	1602	down	AT5G24318	AT5G58430
CsGy1G022700	1380	both	AT5G59420	AT5G58470
CsGy1G022710	2025	down	AT1G07540	AT1G06950
CsGy1G022720	2097	down	AT2G29060	AT5G58410
CsGy1G022800	2430	down	AT3G46740	AT3G54420
CsGy1G022870	1281	down	AT2G29380	AT1G30270
CsGy1G023050	2340	down	AT1G07380	AT1G17210
CsGy1G023060	4641	down		AT1G30330
CsGy1G023080	1416	down	AT2G29560	AT5G07220
CsGy1G023100	1593	down	AT3G46980	AT4G05420
CsGy1G023190	4794	down	AT1G08640	AT2G34780
CsGy1G023200	2487	down	AT5G58870	AT5G16750
CsGy1G023490	303	down	AT2G30000	AT4G11420
CsGy1G023510	1179	down	AT2G30020	AT2G42700
CsGy1G023530	672	down	AT5G58590	AT5G18800
CsGy1G023540	651	down	AT2G30060	AT1G30690
CsGy1G023640	2862	down	AT5G58510	AT5G26800
CsGy1G023670	1905	down	AT5G58430	AT3G05840
CsGy1G023820	1614	down	AT5G58470	AT1G56700
CsGy1G023880	3045	down	AT1G06950	AT3G07100
CsGy1G023910	5562	down	AT5G58410	AT1G09430
CsGy1G023960	837	down	AT3G54420	AT3G05900
CsGy1G023980	1272	down	AT1G30270	AT3G23330
CsGy1G023990	2799	down	AT1G17210	AT2G47980
CsGy1G024040	2700	down	AT1G30330	AT5G26742
CsGy1G024110	834	down	AT5G07220	AT5G26710
CsGy1G024160	3396	down	AT4G05420	AT3G05670
CsGy1G024240	4746	down	AT2G34780	AT5G26940
CsGy1G024250	2532	down	AT5G16750	AT1G56230
CsGy1G024350	3003	down	AT4G11420	AT5G27920
CsGy1G024370	2913	down	AT4G11420	AT5G27860
CsGy1G024470	2571	down	AT2G42700	AT4G02340
CsGy1G024520	321	down	AT5G18800	AT3G05590
CsGy1G024640	1470	down	AT1G30690	AT5G56000
CsGy1G024800	309	down		AT3G05530
CsGy1G024870	330	down	AT5G26800	AT3G05545
CsGy1G024900	1746	down	AT3G05840	AT5G18070
CsGy1G024910	669	up	AT1G56700	AT3G05500
CsGy1G024920	3096	down	AT3G07100	AT1G09010
CsGy1G024930	1242	down	AT1G09430	AT5G08100
CsGy1G025000	4032	down	AT3G05900	AT1G08960
CsGy1G025020	2115	down	AT3G23330	AT3G06130
CsGy1G025030	2625	down	AT2G47980	AT3G15460
CsGy1G025070	1995	down	AT5G26742	AT1G54710
CsGy1G025120	2190	down	AT5G26710	AT5G27320
CsGy1G025330	2538	both	AT3G05670	AT1G08830
CsGy1G025350	984	down	AT5G26940	AT3G05030
CsGy1G025510	2445	down	AT1G56230	AT1G54610
CsGy1G025520	1923	down	AT5G27920	AT5G27950
CsGy1G025540	534	down	AT5G27860	AT5G56680
CsGy1G025560	954	down	AT4G02340	AT1G08720
CsGy1G025570	564	both	AT3G05590	AT5G27970
CsGy1G025590	2100	down	AT5G56000	AT5G28040
CsGy1G025610	2100	down	AT5G56000	AT5G25880
CsGy1G025620	1317	down	AT3G05530	AT4G26080
CsGy1G025640	1290	down	AT3G05545	AT3G28345
CsGy1G025670	1605	down	AT5G18070	AT2G19860
CsGy1G025730	729	down	AT3G05500	AT5G25930
CsGy1G025870	2901	down	AT1G09010	AT4G26300
CsGy1G025920	960	down	AT5G08100	AT5G56630
CsGy1G025970	2241	down	AT1G08960	AT2G19790
CsGy1G025980	1725	down	AT3G06130	AT5G56670
CsGy1G026020	954	down	AT3G15460	AT4G29160
CsGy1G026180	3033	down	AT1G54710	AT2G19740
CsGy1G026220	1038	down	AT5G27320	AT5G20610
CsGy1G026400	459	down	AT1G08830	AT2G19710
CsGy1G026410	1605	down	AT3G05030	AT4G29510
CsGy1G026420	1695	down	AT1G54610	AT5G11780
CsGy1G026510	3666	down	AT5G27950	AT5G56750
CsGy1G026540	1719	down	AT5G56680	AT2G19540
CsGy1G026580	930	down	AT1G08720	AT5G18410
CsGy1G026590	4764	down	AT5G27970	AT2G19520
CsGy1G026640	1188	down	AT5G28040	AT5G11900
CsGy1G026690	1776	down	AT5G25880	AT5G57010
CsGy1G026710	1143	both	AT4G26080	AT5G57020
CsGy1G026720	3696	down	AT3G28345	AT5G12010
CsGy1G026790	1686	down	AT2G19860	AT4G29810
CsGy1G026800	2991	down	AT5G25930	AT4G29840
CsGy1G026870	1938	down	AT4G26300	AT5G20490
CsGy1G026940	1548	down	AT5G56630	AT2G06530
CsGy1G026950	315	down	AT2G19790	AT2G06210
CsGy1G026970	201	down	AT5G56670	AT2G06050
CsGy1G026990	663	down	AT4G29160	AT1G77550
CsGy1G027040	366	down	AT2G19740	AT2G05940
CsGy1G027050	3468	down	AT5G20610	AT2G05920
CsGy1G027070	3504	down	AT2G19710	AT2G05830
CsGy1G027130	1206	down	AT4G29510	AT5G20720
CsGy1G027150	1827	down	AT5G11780	AT2G34357
CsGy1G027160	1035	down	AT5G56750	AT4G33250
CsGy1G027300	1428	down	AT2G19540	AT3G13460
CsGy1G027310	3591	down	AT5G18410	AT5G56510
CsGy1G027350	1551	down	AT2G19520	AT1G55325
CsGy1G027400	582	down	AT5G11900	AT5G19760
CsGy1G027480	1608	down	AT5G57010	AT5G17920
CsGy1G027510	1305	down	AT5G57020	AT4G25650
CsGy1G027540	1452	down	AT5G12010	AT4G08810
CsGy1G027570	1068	down	AT4G29810	AT3G03740
CsGy1G027600	1599	down	AT4G29840	AT5G21170
CsGy1G027610	4716	down	AT5G20490	AT3G43810
CsGy1G027650	672	down	AT2G06530	AT3G12490
CsGy1G027710	3234	down	AT2G06210	AT2G26770
CsGy1G027730	1197	down	AT2G06050	AT3G11830
CsGy1G027900	2589	down	AT1G77550	AT2G27110
CsGy1G027950	1005	down	AT2G05940	AT2G27100
CsGy1G027970	2136	down	AT2G05920	AT1G36240
CsGy1G028040	1146	down	AT2G05830	AT5G21105
CsGy1G028160	777	down	AT5G20720	AT3G32930
CsGy1G028170	627	down		AT3G07160
CsGy1G028190	3771	down	AT2G34357	AT5G13000
CsGy1G028240	696	down	AT4G33250	AT2G37990
CsGy1G028380	2115	both	AT3G13460	AT5G06770
CsGy1G028410	2238	both	AT5G56510	AT5G13020
CsGy1G028520	5856	down	AT1G55325	AT5G13030
CsGy1G028540	840	down	AT5G19760	AT1G04640
CsGy1G028560	2484	down	AT5G17920	AT3G57930
CsGy1G028640	1584	down	AT4G25650	AT4G34890
CsGy1G028680	1674	down	AT4G08810	AT3G20920
CsGy1G028710	1341	down	AT3G03740	AT1G51350
CsGy1G028720	858	down	AT5G21170	AT5G19450
CsGy1G028730	450	down	AT3G43810	AT5G04590
CsGy1G028800	306	down	AT3G12490	AT5G48760
CsGy1G028850	1485	down	AT2G26770	AT1G51450
CsGy1G028870	1512	down	AT3G11830	AT3G60500
CsGy1G028950	2631	down	AT2G27110	AT3G21100
CsGy1G028960	2403	down	AT2G27100	AT1G51510
CsGy1G028970	336	down	AT1G36240	AT1G50510
CsGy1G029100	1764	down	AT5G21105	AT5G61970
CsGy1G029120	777	down	AT3G32930	AT5G19400
CsGy1G029170	5478	down	AT3G07160	AT5G19390
CsGy1G029180	5547	down	AT5G13000	AT3G18520
CsGy1G029200	900	down	AT2G37990	AT5G22000
CsGy1G029240	927	down	AT5G06770	AT5G06390
CsGy1G029300	1287	down	AT5G13020	AT1G08480
CsGy1G029320	1950	down	AT5G13030	AT3G13570
CsGy1G029350	783	down	AT1G04640	AT1G55265
CsGy1G029360	588	down	AT3G57930	AT1G61520
CsGy1G029670	4098	down	AT4G34890	AT2G27230
CsGy1G029690	1008	down	AT3G20920	AT5G22100
CsGy1G029720	1947	down	AT1G51350	AT5G22080
CsGy1G029740	1584	down	AT5G19450	AT1G08420
CsGy1G029750	2085	down	AT5G04590	AT5G22060
CsGy1G029820	621	down	AT5G48760	AT5G58090
CsGy1G029840	1302	down	AT1G51450	AT5G58100
CsGy1G029850	1359	down	AT3G60500	AT5G58110
CsGy1G029910	2028	down	AT3G21100	AT5G24740
CsGy1G029930	594	both	AT1G51510	AT3G03300
CsGy1G029980	1095	down	AT1G50510	AT3G02780
CsGy1G030010	213	down		AT3G02830
CsGy1G030210	1785	down	AT5G61970	AT2G32230
CsGy1G030290	2919	down	AT5G19400	AT2G25580
CsGy1G030300	2529	down	AT5G19390	AT4G27070
CsGy1G030350	1800	down	AT3G18520	AT1G61800
CsGy1G030410	1467	down	AT5G22000	AT3G04160
CsGy1G030420	1401	both	AT5G06390	AT5G24350
CsGy1G030430	444	down	AT1G08480	AT3G04240
CsGy1G030470	855	down	AT3G13570	AT3G04470
CsGy1G030500	720	down	AT1G55265	AT5G29000
CsGy1G030510	822	down	AT1G61520	AT1G09770
CsGy1G030570	3171	down	AT2G27230	AT1G54460
CsGy1G030630	1134	down	AT5G22100	AT3G56070
CsGy1G030700	678	down	AT5G22080	AT3G04550
CsGy1G030710	3390	down	AT1G08420	AT2G39840
CsGy1G030780	1263	down	AT5G22060	AT1G17530
CsGy1G030880	1476	down	AT5G58090	AT3G04870
CsGy1G030920	3099	down	AT5G58100	AT3G04910
CsGy1G030930	606	down	AT5G58110	AT5G28060
CsGy1G031080	10347	down	AT5G24740	AT2G20000
CsGy1G031130	3744	down	AT3G03300	AT4G28990
CsGy1G031210	708	down	AT3G02780	AT1G65980
CsGy1G031280	1464	down	AT3G02830	AT5G50900
CsGy1G031320	1194	down	AT2G32230	AT1G62390
CsGy1G031370	2520	down	AT2G25580	AT4G04210
CsGy1G031390	1419	down	AT4G27070	AT4G22130
CsGy1G031400	1191	both	AT1G61800	AT4G22120
CsGy1G031540	2508	down	AT3G04160	AT3G18310
CsGy1G031610	5898	down	AT5G24350	AT2G35110
CsGy1G031680	2958	both	AT3G04240	AT2G35120
CsGy1G031800	1974	down	AT3G04470	AT1G79210
CsGy1G031810	1389	down	AT5G29000	AT3G14290
CsGy1G032070	3033	down	AT1G09770	AT4G19860
CsGy1G032170	1122	down	AT1G54460	AT4G19640
CsGy1G032230	528	down	AT3G56070	AT1G04760
CsGy1G032240	1068	down	AT3G04550	AT1G31330
CsGy1G032270	981	down	AT2G39840	AT5G45190
CsGy1G032290	807	down	AT1G17530	AT5G35560
CsGy1G032330	1599	down	AT3G04870	AT2G31670
CsGy1G032350	1833	down	AT3G04910	AT5G35530
CsGy1G032380	414	down	AT5G28060	AT5G20540
CsGy1G032390	2268	down	AT2G20000	AT5G20890
CsGy1G032410	1611	down	AT4G28990	AT4G26100
CsGy1G032440	489	down	AT1G65980	AT2G19480
CsGy1G032550	1680	down	AT5G50900	AT2G19490
CsGy1G032580	2334	down	AT1G62390	AT2G19560
CsGy1G032730	909	down	AT4G04210	AT2G19680
CsGy1G032760	2100	down	AT4G22130	AT5G56730
CsGy1G032780	2451	down	AT4G22120	AT5G56710
CsGy1G032790	2877	down	AT3G18310	AT5G11700
CsGy1G032840	4062	down	AT2G35110	AT1G51980
CsGy1G032860	468	down	AT2G35120	AT2G37410
CsGy1G032880	852	down	AT1G79210	AT2G44970
CsGy1G032890	714	down	AT3G14290	AT4G28880
CsGy1G032970	2547	down	AT4G19860	AT4G28980
CsGy1G033060	672	down	AT4G19640	AT4G29000
CsGy1G033160	669	down	AT1G04760	AT4G29010
CsGy1G033300	837	down	AT1G31330	AT3G24570
CsGy1G033320	1614	down	AT5G45190	AT5G53250
CsGy2G000190	2397	down	AT5G35560	AT3G24480
CsGy2G000220	849	down	AT2G31670	AT4G13350
CsGy2G000240	2415	both	AT5G35530	AT3G19360
CsGy2G000260	1116	down	AT5G20540	AT5G20080
CsGy2G000310	2268	down	AT5G20890	AT2G26690
CsGy2G000350	1440	down	AT4G26100	AT5G25400
CsGy2G000370	1092	down	AT2G19480	AT3G15790
CsGy2G000380	2970	down	AT2G19490	AT2G31050
CsGy2G000450	1242	down	AT2G19560	AT3G24150
CsGy2G000510	450	down	AT2G19680	AT3G15880
CsGy2G000530	2982	down	AT5G56730	AT5G52580
CsGy2G000540	363	down	AT5G56710	AT5G32440
CsGy2G000550	378	down	AT5G56670	AT3G59440
CsGy2G000590	4365	down	AT5G11700	AT1G05500
CsGy2G000610	1518	down	AT1G51980	AT5G34930
CsGy2G000800	714	down	AT2G37410	AT2G24290
CsGy2G000920	1488	down	AT2G44970	AT2G25180
CsGy2G001010	1302	down	AT4G28880	AT5G35180
CsGy2G001060	1449	down	AT4G28980	AT5G35160
CsGy2G001070	1767	down	AT4G29000	AT1G06220
CsGy2G001080	1074	down	AT4G29010	AT5G25270
CsGy2G001140	639	down	AT3G24570	AT1G08800
CsGy2G001150	2019	down	AT3G24550	AT3G04610
CsGy2G001210	192	down	AT5G53250	AT2G30620
CsGy2G001270	1858	down	AT3G24480	AT1G08780
CsGy2G001310	2136	down	AT4G13350	AT3G48000
CsGy2G001330	1944	both	AT3G24440	AT3G04740
CsGy2G001570	1044	down	AT3G19360	AT5G28840
CsGy2G001610	855	down	AT5G20080	AT3G04830
CsGy2G001650	1695	down	AT2G26690	AT1G54490
CsGy2G001660	1047	down	AT5G25400	AT4G14880
CsGy2G001830	933	down	AT3G15790	AT3G05090
CsGy2G001870	666	down	AT2G31050	AT3G05060
CsGy2G001910	1755	down	AT3G24150	AT3G05040
CsGy2G001960	3507	down	AT3G15880	AT2G34970
CsGy2G001970	2016	down	AT5G52580	AT1G32490
CsGy2G002010	849	down	AT5G32440	AT4G25050
CsGy2G002020	684	down	AT3G59440	AT5G23630
CsGy2G002130	1704	both	AT1G05500	AT5G17680
CsGy2G002180	2118	down	AT5G34930	AT3G05200
CsGy2G002260	696	down		AT1G54850
CsGy2G002320	519	down	AT2G24290	AT1G54920
CsGy2G002330	2187	down	AT2G25180	AT5G27540
CsGy2G002380	2469	down	AT5G35180	AT5G27650
CsGy2G002420	1989	down	AT5G35160	AT1G09070
CsGy2G002460	2967	down	AT1G06220	AT5G27850
CsGy2G002480	2277	down	AT5G25270	AT5G27030
CsGy2G002520	1635	down	AT2G12400	AT5G16780
CsGy2G002600	1302	down	AT4G30960	AT3G06720
CsGy2G002830	2715	down	AT1G08800	AT5G26910
CsGy2G002890	1404	down	AT3G04610	AT1G56340
CsGy2G002930	792	down	AT2G30620	AT5G26860
CsGy2G002970	381	down	AT1G08780	AT1G18560
CsGy2G003080	1563	both	AT3G48000	AT5G26850
CsGy2G003110	5466	down	AT3G04740	AT1G09270
CsGy2G003140	1131	down	AT5G28840	AT1G09300
CsGy2G003260	912	down	AT3G04830	AT5G02280
CsGy2G003300	2199	down	AT3G04910	AT3G62020
CsGy2G003310	414	both	AT5G28060	AT5G57990
CsGy2G003320	2892	down	AT1G54490	AT2G24200
CsGy2G003350	1158	down	AT4G14880	AT2G23980
CsGy2G003370	2355	down	AT3G05090	AT5G16880
CsGy2G003400	1692	down	AT3G05060	AT4G30600
CsGy2G003410	5469	down	AT3G05040	AT1G07360
CsGy2G003420	1968	down	AT2G34970	AT4G30790
CsGy2G003430	3657	down	AT1G32490	AT4G30780
CsGy2G003470	420	down	AT4G25050	AT4G30440
CsGy2G003490	3915	down	AT5G23630	AT4G28050
CsGy2G003720	3474	down	AT5G17680	AT4G30310
CsGy2G003840	1140	down	AT3G05200	AT4G29040
CsGy2G003870	681	down	AT1G54850	AT4G30340
CsGy2G003930	2892	down	AT1G54920	AT5G59240
CsGy2G003950	1767	both	AT5G27540	AT3G11710
CsGy2G004330	3681	down	AT5G27650	AT2G24520
CsGy2G004340	855	down	AT1G09070	AT2G19160
CsGy2G004530	564	down	AT5G27850	AT2G19170
CsGy2G004590	3399	down	AT5G27030	AT4G29950
CsGy2G004610	645	down	AT5G16780	AT4G29900
CsGy2G004640	1677	down	AT3G06720	AT2G19330
CsGy2G004680	2769	down	AT5G26910	AT2G06990
CsGy2G004750	1263	down	AT1G56340	AT2G30490
CsGy2G004800	2877	down	AT5G26860	AT5G20700
CsGy2G004830	3480	down	AT1G18560	AT2G07340
CsGy2G004880	4539	down	AT5G26850	AT2G24360
CsGy2G004950	1614	down	AT1G09270	AT1G66340
CsGy2G004960	1452	down	AT1G09300	AT1G29880
CsGy2G005020	564	down	AT5G02280	AT5G16300
CsGy2G005210	654	down	AT3G62020	AT5G42390
CsGy2G005240	2802	down	AT5G57990	AT1G65560
CsGy2G005310	1830	down	AT2G24200	AT5G16270
CsGy2G005320	2301	up	AT2G23980	AT1G65540
CsGy2G005330	1191	down	AT5G16880	AT2G47000
CsGy2G005350	1980	down	AT4G30600	AT5G36290
CsGy2G005420	1554	down	AT1G07360	AT5G51660
CsGy2G005470	3450	down	AT4G30790	AT1G08620
CsGy2G005480	1599	down	AT4G30780	AT3G30390
CsGy2G005570	1290	down	AT4G30440	AT5G28850
CsGy2G005610	810	down	AT4G28050	AT3G04460
CsGy2G005810	1842	down	AT4G30310	AT1G65440
CsGy2G005820	1254	down	AT4G29040	AT1G64780
CsGy2G005830	411	down		AT1G64790
CsGy2G006050	1434	down	AT4G30340	AT1G65470
CsGy2G006150	2091	down	AT4G30210	AT4G27650
CsGy2G006180	660	down	AT5G59240	AT3G02650
CsGy2G006320	2070	down	AT3G11710	AT5G36230
CsGy2G006330	1980	both	AT2G24520	AT3G59540
CsGy2G006480	1182	down	AT2G19160	AT3G20050
CsGy2G006520	2451	down	AT2G19170	AT3G02750
CsGy2G006530	2508	down	AT4G29950	AT1G05840
CsGy2G006710	3282	down	AT4G29900	AT3G24090
CsGy2G006720	1089	down	AT2G19330	AT1G26850
CsGy2G006770	3327	down	AT1G30330	AT1G14030
CsGy2G006780	3021	down	AT2G06990	AT3G60240
CsGy2G006820	1830	down	AT2G30490	AT3G03570
CsGy2G006840	1596	down	AT2G30490	AT3G10950
CsGy2G006850	705	down	AT5G20700	AT2G44680
CsGy2G006990	390	down	AT2G07340	AT1G04830
CsGy2G007020	1242	down	AT2G24360	AT4G13780
CsGy2G007030	2223	down	AT1G66340	AT5G64550
CsGy2G007040	2190	down	AT1G29880	AT5G49910
CsGy2G007050	3174	down	AT5G16300	AT2G31890
CsGy2G007180	3813	down	AT5G42390	AT3G59920
CsGy2G007230	1032	down	AT1G65560	AT3G19770
CsGy2G007240	3468	down	AT5G16270	AT2G44140
CsGy2G007250	2304	down	AT1G65540	AT1G05620
CsGy2G007390	3897	both	AT2G47000	AT2G33150
CsGy2G007430	894	down	AT5G36290	AT3G24180
CsGy2G007480	4359	down	AT5G51660	AT5G48820
CsGy2G007500	3708	down	AT1G08620	AT2G32730
CsGy2G007520	1389	down	AT3G30390	AT3G24100
CsGy2G007560	1722	down	AT5G28850	AT5G60390
CsGy2G007670	1182	down	AT3G04460	AT1G04850
CsGy2G007700	4749	down	AT1G65440	AT4G13940
CsGy2G007770	204	down		AT4G13930
CsGy2G007880	1536	down	AT1G64780	AT3G23820
CsGy2G007890	7512	down	AT1G64790	AT2G44150
CsGy2G008120	2739	down	AT1G65470	AT2G44160
CsGy2G008210	1284	down	AT4G27650	AT1G33410
CsGy2G008330	1818	down	AT3G02650	AT1G12360
CsGy2G008370	1236	both	AT5G36230	AT2G44060
CsGy2G008380	276	down	AT3G59540	AT1G04140
CsGy2G008400	1596	down	AT3G20050	AT3G23980
CsGy2G008420	1704	both	AT3G02750	AT2G33220
CsGy2G008430	1449	down	AT1G05840	AT3G23990
CsGy2G008440	2076	down	AT3G24090	AT4G32640
CsGy2G008660	1161	both	AT1G26850	AT5G05210
CsGy2G008770	2670	down	AT1G14030	AT1G48520
CsGy2G008800	3612	down	AT1G68710	AT3G04400
CsGy2G008840	5664	down	AT3G60240	AT5G35620
CsGy2G008890	1728	down	AT3G03570	AT4G14300
CsGy2G008970	279	down	AT3G10950	AT4G14305
CsGy2G008990	888	down	AT2G44680	AT4G14330
CsGy2G009010	1341	down	AT1G04830	AT5G43310
CsGy2G009030	2415	down	AT4G13780	AT4G14340
CsGy2G009090	1917	both	AT5G64550	AT4G14350
CsGy2G009110	2124	down	AT5G49910	AT1G04430
CsGy2G009190	2016	down	AT2G31890	AT1G04410
CsGy2G009210	1335	both	AT3G59920	AT3G23240
CsGy2G009220	1521	down	AT3G19770	AT1G04340
CsGy2G009230	1452	down	AT2G44140	AT5G09510
CsGy2G009240	966	down	AT1G05620	AT5G64560
CsGy2G009250	1386	down	AT2G33150	AT4G14550
CsGy2G009280	2853	down	AT3G24180	AT4G14570
CsGy2G009310	786	down	AT5G48820	AT3G22960
CsGy2G009330	3009	down	AT2G32730	AT5G43850
CsGy2G009340	621	down	AT5G48760	AT1G04190
CsGy2G009400	219	down	AT3G24100	AT3G04840
CsGy2G009450	1344	down	AT5G60390	AT4G02680
CsGy2G009460	1236	down	AT1G04850	AT4G08290
CsGy2G009490	1458	both	AT4G13940	AT1G19190
CsGy2G009510	1416	down	AT4G13930	AT3G19130
CsGy2G009520	1392	down	AT3G23820	AT1G47490
CsGy2G009580	396	down		AT2G19940
CsGy2G009590	1254	down	AT2G44150	AT3G18990
CsGy2G009600	2121	down	AT2G44160	AT1G50030
CsGy2G009610	3297	down	AT1G33410	AT2G23460
CsGy2G009650	2211	down	AT1G12360	AT5G66680
CsGy2G009690	951	down	AT2G44060	AT1G11750
CsGy2G009950	2271	both	AT1G04140	AT4G34450
CsGy2G009970	2469	down	AT3G23980	AT4G34490
CsGy2G009980	432	down	AT2G33220	AT2G16250
CsGy2G009990	1728	down	AT3G23990	AT4G39230
CsGy2G010000	3291	down	AT4G32640	AT4G25730
CsGy2G010020	1104	down	AT5G05210	AT4G39220
CsGy2G010050	1533	down	AT1G48520	AT5G11880
CsGy2G010120	423	both	AT3G04400	AT2G21520
CsGy2G010140	612	down	AT5G35620	AT4G39150
CsGy2G010170	1689	down	AT4G14300	AT4G00585
CsGy2G010290	552	down	AT4G14305	AT4G34610
CsGy2G010300	2916	down	AT4G14330	AT5G49400
CsGy2G010320	3912	down	AT5G43310	AT4G39090
CsGy2G010340	1620	down	AT5G28850	AT1G62020
CsGy2G010350	1392	down	AT4G14340	AT4G34640
CsGy2G010360	1656	down	AT4G14350	AT4G34660
CsGy2G010370	1845	both	AT1G04430	AT4G34710
CsGy2G010390	2571	down	AT1G04410	AT4G34740
CsGy2G010460	687	down	AT3G23240	AT2G21170
CsGy2G010540	474	down	AT1G04340	AT2G21150
CsGy2G010640	462	down	AT5G09510	AT2G16595
CsGy2G010780	1182	down	AT5G64560	AT2G04520
CsGy2G010810	771	down	AT4G14550	AT4G38710
CsGy2G010830	2313	down	AT4G14570	AT4G34950
CsGy2G010910	1776	down	AT3G22960	AT2G17840
CsGy2G010980	564	down	AT5G43850	AT4G38600
CsGy2G011080	996	down	AT1G04190	AT2G16800
CsGy2G011090	783	down	AT3G04840	AT2G16860
CsGy2G011450	2673	down	AT4G02680	AT2G16920
CsGy2G011500	1089	down	AT4G08290	AT4G38520
CsGy2G011590	912	down	AT1G19190	AT1G25350
CsGy2G011610	1065	down	AT3G19130	AT2G23360
CsGy2G011620	294	down	AT1G47490	AT5G67100
CsGy2G011740	1305	down	AT2G19940	AT2G23140
CsGy2G011820	1239	down	AT3G18990	AT5G67030
CsGy2G011830	1254	down	AT3G18990	AT4G36980
CsGy2G011840	11388	down	AT1G50030	AT4G37000
CsGy2G011850	2703	both	AT2G23460	AT3G49910
CsGy2G011920	1281	down	AT5G66680	AT5G67500
CsGy2G012070	825	down	AT1G11750	AT3G50590
CsGy2G012130	2718	down	AT4G34450	AT3G50360
CsGy2G012150	1629	down	AT4G34490	AT5G66880
CsGy2G012160	2691	down	AT2G16250	AT4G36860
CsGy2G012300	927	down	AT4G39230	AT5G08290
CsGy2G012310	2526	down	AT4G25730	AT4G37210
CsGy2G012320	585	down	AT4G39220	AT3G19080
CsGy2G012410	1359	down	AT5G11880	AT5G66860
CsGy2G012440	1860	down	AT2G21520	AT4G36810
CsGy2G012470	1137	down	AT4G39150	AT2G18630
CsGy2G012500	507	down	AT4G00585	AT2G21940
CsGy2G012560	2046	down	AT4G34610	AT2G41060
CsGy2G012580	795	down	AT5G49400	AT3G06350
CsGy2G012610	1134	both	AT4G39090	AT5G09900
CsGy2G012620	3660	down	AT1G62020	AT5G56760
CsGy2G012630	3660	down	AT1G62020	AT1G79830
CsGy2G012720	1260	down	AT4G34640	AT4G39330
CsGy2G012730	1014	down	AT4G34660	AT5G09830
CsGy2G012860	2154	down	AT4G34710	AT5G09810
CsGy2G012880	1734	down	AT4G34740	AT1G43890
CsGy2G013080	1155	down	AT2G21170	AT2G13610
CsGy2G013100	978	down	AT2G21150	AT1G26910
CsGy2G013110	783	down	AT2G16595	AT3G55620
CsGy2G013140	573	down	AT2G04520	AT5G23490
CsGy2G013160	1344	down	AT4G38710	AT1G35670
CsGy2G013280	1623	both	AT4G34950	AT5G23570
CsGy2G013390	1287	down	AT2G17840	AT1G80500
CsGy2G013420	5679	down	AT4G38600	AT1G01720
CsGy2G013490	1134	down	AT2G16800	AT5G63840
CsGy2G013510	948	down	AT2G16860	AT3G53190
CsGy2G013550	3432	down	AT2G16920	AT5G04290
CsGy2G013580	1194	down	AT4G38520	AT1G36050
CsGy2G013680	2319	down	AT1G25350	AT1G78080
CsGy2G013800	3267	down	AT2G23360	AT1G78070
CsGy2G013890	4698	down	AT5G67100	AT1G78060
CsGy2G013980	2934	down	AT2G23140	AT1G36730
CsGy2G014000	1998	down	AT5G67030	AT4G35020
CsGy2G014020	1686	down	AT4G36980	AT3G03250
CsGy2G014060	969	down	AT4G37000	AT5G42190
CsGy2G014100	441	down	AT3G49910	AT1G70370
CsGy2G014110	831	down	AT5G67500	AT1G23750
CsGy2G014140	4845	down	AT3G50590	AT3G62290
CsGy2G014210	507	down	AT3G50360	AT1G60490
CsGy2G014270	1092	down	AT5G66880	AT1G10670
CsGy2G014280	1668	down	AT4G36860	AT3G26380
CsGy2G014380	510	both	AT5G08290	AT1G24510
CsGy2G014570	1449	down	AT4G37210	AT4G00930
CsGy2G014920	1341	down	AT3G19080	AT1G67730
CsGy2G014940	1149	down	AT5G66860	AT3G26020
CsGy2G015050	951	down	AT4G36810	AT1G13450
CsGy2G015080	1278	down	AT2G18630	AT1G24360
CsGy2G015120	801	down	AT2G21940	AT1G27850
CsGy2G015140	1503	down	AT2G41060	AT1G67580
CsGy2G015230	1896	down	AT3G06350	AT1G67570
CsGy2G015260	1329	down	AT5G09900	AT1G50920
CsGy2G015300	2640	down	AT5G56760	AT1G27910
CsGy2G015370	2883	down	AT1G79830	AT2G43710
CsGy2G015420	3963	down	AT4G39330	AT4G33010
CsGy2G015460	1014	down		AT5G11800
CsGy2G015490	285	down	AT5G09830	AT5G26030
CsGy2G015500	1134	both	AT5G09810	AT2G25970
CsGy2G015800	630	down	AT1G43890	AT4G32940
CsGy2G015840	1896	down	AT2G13610	AT4G32930
CsGy2G015880	663	both	AT1G26910	AT2G25930
CsGy2G015950	738	down	AT3G55620	AT5G11710
CsGy2G015960	2607	down	AT5G23490	AT4G07960
CsGy2G015980	1512	down	AT1G35670	AT1G59600
CsGy2G016010	2010	down	AT5G23570	AT3G12350
CsGy2G016090	240	both	AT1G80500	AT1G27840
CsGy2G016110	438	down	AT1G01720	AT3G01400
CsGy2G016120	2754	down	AT5G63840	AT1G27450
CsGy2G016160	363	down	AT1G26880	AT5G43140
CsGy2G016270	1122	down	AT3G53190	AT3G50000
CsGy2G016290	4884	down	AT5G04290	AT3G19540
CsGy2G016450	1161	down	AT1G36050	AT5G67300
CsGy2G016460	1089	down	AT1G78080	AT3G19320
CsGy2G016480	1542	both	AT1G78070	AT5G42940
CsGy2G016500	2352	both	AT1G78060	AT5G13490
CsGy2G016550	1335	down	AT1G36730	AT1G45688
CsGy2G016680	759	down	AT3G13570	AT1G45249
CsGy2G016710	690	down	AT4G35020	AT1G47420
CsGy2G016780	1992	down	AT3G03250	AT5G66850
CsGy2G016790	474	down	AT5G42190	AT5G42650
CsGy2G016970	1872	down	AT1G70370	AT1G19270
CsGy2G016990	540	down	AT1G23750	AT1G19310
CsGy2G017020	816	down	AT3G62290	AT5G42950
CsGy2G017030	2445	down	AT1G60490	AT5G42740
CsGy2G017150	1272	both	AT1G10670	AT1G75180
CsGy2G017380	1758	down	AT3G26380	AT1G19440
CsGy2G017450	1608	both	AT1G24510	AT2G21600
CsGy2G017480	3435	down	AT4G00930	AT1G19520
CsGy2G017500	1758	down	AT1G67730	AT1G19580
CsGy2G017600	1578	down	AT3G26020	AT5G42790
CsGy2G017660	1194	down	AT1G13450	AT1G45000
CsGy2G017700	990	down	AT1G24360	AT1G45145
CsGy2G017720	3507	down	AT1G27850	AT1G75540
CsGy2G017730	2334	down	AT1G67580	AT4G24160
CsGy2G017740	1377	down	AT1G67570	AT1G19910
CsGy2G017760	2061	down	AT1G50920	AT4G16310
CsGy2G017770	2337	down	AT1G27910	AT5G42520
CsGy2G017790	1212	down	AT2G43710	AT1G19860
CsGy2G017920	3144	down	AT4G33010	AT4G31790
CsGy2G017950	1761	down	AT5G11800	AT1G75780
CsGy2G018000	219	down		AT4G24190
CsGy2G018010	1473	down	AT5G26030	AT1G20080
CsGy2G018020	2265	both	AT2G25970	AT1G34780
CsGy2G018030	1482	both	AT4G32940	AT4G08950
CsGy2G018050	501	down	AT4G32930	AT1G22410
CsGy2G018070	2151	down	AT2G25930	AT5G10360
CsGy2G018090	2202	down	AT5G11710	AT1G78300
CsGy2G018180	2109	both	AT4G07960	AT1G22440
CsGy2G018380	1755	down	AT1G59600	AT5G10980
CsGy2G018390	1398	up	AT3G12350	AT1G22460
CsGy2G018430	1422	down	AT1G27840	AT4G24380
CsGy2G018460	1059	down	AT3G01400	AT5G50010
CsGy2G018490	1014	down	AT1G27450	AT1G70320
CsGy2G018500	756	down	AT5G43140	AT5G09570
CsGy2G018520	1113	down	AT3G50000	AT1G58250
CsGy2G018570	1401	down	AT3G19540	AT4G24470
CsGy2G018680	873	down	AT5G67300	AT1G09700
CsGy2G018780	1317	down	AT3G19320	AT1G09710
CsGy2G018820	2142	both	AT5G42940	AT1G09730
CsGy2G018850	2481	both	AT5G13490	AT4G24560
CsGy2G018860	1101	down	AT1G45688	AT1G09750
CsGy2G018910	1236	down	AT1G45249	AT4G24580
CsGy2G019240	792	down	AT1G47420	AT4G24620
CsGy2G019310	1251	down	AT1G47490	AT5G65430
CsGy2G019360	2697	down	AT5G66850	AT5G26780
CsGy2G019490	1599	down	AT5G42650	AT5G65670
CsGy2G019500	3030	down	AT1G19270	AT1G58290
CsGy2G019530	825	down	AT1G19310	AT1G32230
CsGy2G019710	5649	down	AT5G42950	AT5G56550
CsGy2G019730	1722	down	AT5G42740	AT4G32850
CsGy2G019740	948	down	AT1G75180	AT2G25740
CsGy2G019760	1545	down	AT1G19440	AT5G11650
CsGy2G019900	570	both	AT2G21600	AT4G32910
CsGy2G019970	2154	down	AT1G19520	AT2G25800
CsGy2G019980	822	down	AT1G19580	AT2G25830
CsGy2G020000	846	down	AT5G42790	AT2G25810
CsGy2G020090	1197	down	AT1G45000	AT4G32770
CsGy2G020180	372	down	AT1G45145	AT5G11560
CsGy2G020320	1068	down	AT1G75540	AT4G32760
CsGy2G020390	1221	down	AT4G24160	AT4G31300
CsGy2G020400	498	down	AT1G19910	AT5G10650
CsGy2G020410	486	down	AT1G19910	AT1G71230
CsGy2G020420	5841	both	AT4G16310	AT4G31410
CsGy2G020450	1017	down	AT5G42520	AT5G24830
CsGy2G020470	1326	down	AT1G19860	AT3G49600
CsGy2G020500	861	down	AT4G31790	AT3G49601
CsGy2G020620	1350	down	AT1G75780	AT4G32551
CsGy2G020670	2487	both	AT4G24190	AT5G11420
CsGy2G020680	1620	down	AT1G20080	AT4G32420
CsGy2G020780	966	down	AT1G34780	AT5G11280
CsGy2G020840	951	both	AT4G08950	AT2G25520
CsGy2G020860	1629	down	AT1G22410	AT5G11170
CsGy2G020880	750	both	AT5G10360	AT3G49500
CsGy2G020890	786	down	AT1G78300	AT2G25490
CsGy2G020920	1674	down	AT1G22440	AT3G11760
CsGy2G020930	411	down	AT5G10980	AT4G32120
CsGy2G020940	1608	down	AT1G22460	AT5G23740
CsGy2G021120	750	down	AT4G24380	AT5G25265
CsGy2G021160	1578	up	AT5G50010	AT4G32030
CsGy2G021220	10833	down	AT1G70320	AT4G31990
CsGy2G021230	435	down	AT5G09570	AT5G11000
CsGy2G021260	6717	down	AT1G58250	AT1G15940
CsGy2G021280	2733	down	AT4G24470	AT5G25060
CsGy2G021300	1056	down	AT1G09700	AT2G24830
CsGy2G021320	1980	down	AT1G09710	AT5G10750
CsGy2G021330	228	down		AT5G24930
CsGy2G021380	2712	down	AT1G09730	AT5G04440
CsGy2G021420	3342	down	AT4G24560	AT5G04480
CsGy2G021440	1311	down	AT1G09750	AT3G52190
CsGy2G021480	2940	down	AT4G24580	AT1G76680
CsGy2G021500	1875	down	AT4G24620	AT1G73720
CsGy2G021520	759	down	AT5G65430	AT2G37690
CsGy2G021540	1482	down	AT5G26780	AT5G46160
CsGy2G021610	1242	down	AT5G65670	AT4G10080
CsGy2G021630	1659	down	AT1G58290	AT1G33590
CsGy2G021690	1398	both	AT1G32230	AT1G71360
CsGy2G021750	4341	down	AT5G11700	AT1G59610
CsGy2G021770	480	down	AT5G56550	AT1G33490
CsGy2G021780	2256	down	AT4G32850	AT1G35620
CsGy2G021820	1641	down	AT2G25740	AT3G26990
CsGy2G021840	624	both	AT2G37270	AT1G14650
CsGy2G021880	1161	down	AT5G11650	AT5G16210
CsGy2G021960	2163	down	AT4G32910	AT3G02600
CsGy2G021970	1422	up	AT2G25800	AT5G40950
CsGy2G021980	963	down	AT2G25830	AT3G27170
CsGy2G022060	744	down	AT2G25810	AT3G01850
CsGy2G022100	1578	down	AT4G32770	AT3G07890
CsGy2G022110	2958	down	AT5G11560	AT1G28480
CsGy2G022140	2094	down	AT4G32760	AT5G60860
CsGy2G022350	522	down	AT4G31300	AT2G32530
CsGy2G022480	1650	down	AT5G10650	AT1G05120
CsGy2G022530	1098	down	AT1G71230	AT5G54680
CsGy2G022540	885	down	AT4G31410	AT5G41685
CsGy2G022650	1902	down	AT5G24830	AT5G17270
CsGy2G022660	3171	down	AT3G49600	AT4G37330
CsGy2G022680	2721	both	AT3G49601	AT5G67250
CsGy2G022840	2685	down	AT4G32551	AT2G23320
CsGy2G022990	1107	down	AT5G11420	AT5G67220
CsGy2G023000	549	down	AT5G55190	AT3G50210
CsGy2G023020	2355	down	AT4G32420	AT5G17540
CsGy2G023160	648	down	AT5G11280	AT1G64860
CsGy2G023220	1035	down	AT2G25520	AT3G03790
CsGy2G023240	1284	both	AT5G11170	AT5G32450
CsGy2G023250	3594	down	AT3G49500	AT1G64880
CsGy2G023290	1941	down	AT2G25490	AT3G03070
CsGy2G023310	1734	down	AT3G11760	AT5G16930
CsGy2G023440	1041	down	AT4G32120	AT4G37270
CsGy2G023460	480	down	AT5G23740	AT1G10390
CsGy2G023480	816	down	AT5G25265	AT3G03050
CsGy2G023510	1071	down	AT4G32030	AT1G15520
CsGy2G023530	1533	down	AT4G31990	AT1G10270
CsGy2G023570	903	down	AT5G11000	AT1G64940
CsGy2G023660	2334	down	AT1G15940	AT5G16870
CsGy2G023740	2898	down	AT5G25060	AT2G26040
CsGy2G023820	1494	down	AT2G24830	AT5G16730
CsGy2G023850	906	down	AT5G10750	AT1G79000
CsGy2G023880	1014	both	AT5G24930	AT3G43270
CsGy2G024000	825	down	AT5G04440	AT2G17410
CsGy2G024030	3150	down	AT5G04480	AT5G63870
CsGy2G024040	1062	down	AT3G52190	AT2G17420
CsGy2G024150	222	down		AT5G65970
CsGy2G024270	1131	down	AT1G76680	AT4G35510
CsGy2G024280	1512	down	AT1G73720	AT2G17500
CsGy2G024420	1869	down	AT2G37690	AT1G20693
CsGy2G024440	501	down	AT5G46160	AT4G35560
CsGy2G024450	1092	down	AT4G10080	AT2G17200
CsGy2G024460	1416	down	AT1G33590	AT4G35630
CsGy2G024470	1737	down	AT1G71360	AT4G35800
CsGy2G024490	2832	down	AT1G59610	AT4G35930
CsGy2G024540	555	down	AT1G33490	AT2G17790
CsGy2G024740	2697	down	AT1G35620	AT5G66120
CsGy2G024850	1587	down	AT3G26990	AT5G66140
CsGy2G024860	2121	down	AT1G65730	AT5G66190
CsGy2G024940	651	down	AT1G14650	AT5G05000
CsGy2G024980	3507	down	AT5G16210	AT5G42090
CsGy2G025040	1149	down	AT3G02600	AT1G64660
CsGy2G025250	552	down	AT5G40950	AT5G41950
CsGy2G025290	2370	down	AT3G27170	AT4G10730
CsGy2G025330	717	down	AT3G01850	AT1G31350
CsGy2G025390	1188	down	AT3G07890	AT3G23640
CsGy2G025590	453	down	AT1G28480	AT1G31812
CsGy2G025660	654	down	AT5G60860	AT4G31460
CsGy2G025790	2241	down	AT2G32530	AT4G25030
CsGy2G025910	2709	down	AT1G05120	AT4G19110
CsGy2G026190	717	down	AT5G54680	AT4G19040
CsGy2G026310	264	down	AT5G41685	AT1G32050
CsGy2G026320	2604	down	AT5G17270	AT5G45620
CsGy2G026350	1530	down	AT4G37330	AT2G35540
CsGy2G026470	1587	down	AT5G67250	AT2G35530
CsGy2G026480	882	down	AT2G23320	AT4G17720
CsGy2G026490	1281	down	AT5G67220	AT5G46860
CsGy2G026500	1017	down	AT3G50210	AT4G17900
CsGy2G026670	1380	down	AT5G17540	AT1G32640
CsGy2G026710	1527	down	AT1G64860	AT2G35230
CsGy2G026760	3489	down	AT3G03790	AT5G46800
CsGy2G026770	819	down	AT5G32450	AT2G35330
CsGy2G026810	1431	down	AT1G64880	AT4G18010
CsGy2G026860	312	down	AT3G03070	AT4G39280
CsGy2G026870	1917	down	AT5G16930	AT4G18030
CsGy2G026920	2385	down	AT4G37270	AT5G47010
CsGy2G026970	3135	down	AT1G10390	AT5G47040
CsGy2G026980	3441	down	AT3G03050	AT1G32740
CsGy2G026990	3513	both	AT3G03050	AT5G47070
CsGy2G027000	4101	down	AT1G15520	AT4G33950
CsGy2G027050	2694	down	AT1G10270	AT4G17040
CsGy2G027140	1536	down	AT1G64940	AT4G17560
CsGy2G027150	618	down	AT5G16870	AT5G47200
CsGy2G027240	474	down	AT2G26040	AT4G17500
CsGy2G027390	2835	up	AT5G16730	AT4G16780
CsGy3G000020	4845	down	AT1G79000	AT5G47390
CsGy3G000030	1776	down	AT3G43270	AT4G17330
CsGy3G000060	2985	down	AT2G17410	AT4G16650
CsGy3G000070	1566	down	AT5G63870	AT3G03490
CsGy3G000090	1179	down	AT2G17420	AT2G35720
CsGy3G000100	1506	down	AT5G65970	AT5G62270
CsGy3G000150	1128	down	AT4G35510	AT4G22540
CsGy3G000160	1239	down	AT2G17500	AT4G12400
CsGy3G000230	441	both	AT1G20693	AT4G00100
CsGy3G000250	3117	down	AT4G35560	AT1G12310
CsGy3G000290	1671	down	AT2G17200	AT3G51270
CsGy3G000310	1284	down	AT4G35630	AT1G12450
CsGy3G000430	5574	both	AT4G35800	AT1G12460
CsGy3G000560	801	down	AT4G35930	AT1G12500
CsGy3G000570	2397	down	AT2G17790	AT4G11820
CsGy3G000590	1350	both	AT5G66120	AT5G56290
CsGy3G000610	801	down	AT5G66140	AT1G16220
CsGy3G000700	1164	down	AT5G66190	AT1G12640
CsGy3G000710	939	down	AT5G05000	AT1G12710
CsGy3G000750	1320	down	AT5G42090	AT4G11740
CsGy3G000780	1866	down	AT1G64660	AT5G56250
CsGy3G000790	1653	down	AT5G41950	AT3G13230
CsGy3G000800	2028	down	AT4G10730	AT3G13300
CsGy3G000860	1128	down	AT1G31350	AT3G13330
CsGy3G000870	3027	down	AT3G23640	AT4G26630
CsGy3G000910	270	down	AT1G31812	AT1G60620
CsGy3G000940	666	down	AT4G31460	AT5G55860
CsGy3G000990	1077	down	AT4G25030	AT1G55860
CsGy3G001000	1563	down	AT4G19110	AT3G13200
CsGy3G001040	2184	down	AT4G19040	AT3G13340
CsGy3G001120	810	down	AT1G32050	AT5G55560
CsGy3G001140	1182	down	AT5G45620	AT5G55530
CsGy3G001150	2595	down	AT1G31930	AT4G26670
CsGy3G001170	1530	down	AT2G35540	AT4G25500
CsGy3G001190	1218	down	AT2G35530	AT5G55300
CsGy3G001240	1842	down	AT1G32230	AT1G11910
CsGy3G001330	1002	down	AT4G17720	AT5G55230
CsGy3G001340	825	both	AT5G46860	AT5G55200
CsGy3G001430	657	down	AT4G17900	AT3G20290
CsGy3G001550	1986	down	AT1G32640	AT5G55160
CsGy3G001580	969	down	AT2G35230	AT3G20410
CsGy3G001600	894	down	AT5G46800	AT5G54930
CsGy3G001700	2367	down	AT2G35330	AT4G26990
CsGy3G001840	1935	down	AT4G18010	AT3G20540
CsGy3G001850	666	down	AT4G39280	AT4G27280
CsGy3G001870	1845	down	AT4G18030	AT4G27270
CsGy3G001920	3726	both	AT5G47010	AT3G20660
CsGy3G001940	2616	down	AT5G47040	AT4G27290
CsGy3G001960	996	down	AT1G32740	AT1G52870
CsGy3G002030	1299	down	AT5G47070	AT3G15360
CsGy3G002090	1023	down	AT4G33950	AT4G24330
CsGy3G002170	915	down	AT4G17040	AT4G24290
CsGy3G002230	666	down	AT4G17560	AT1G09645
CsGy3G002270	609	down	AT5G47200	AT1G09640
CsGy3G002340	840	down	AT4G17500	AT1G09830
CsGy3G002410	828	down	AT4G16780	AT3G07050
CsGy3G002450	1008	down	AT5G47390	AT2G02560
CsGy3G002510	6384	both	AT4G17330	AT4G16720
CsGy3G002520	1656	down	AT4G16650	AT3G18100
CsGy3G002620	714	down	AT3G03490	AT5G49810
CsGy3G002640	1620	down	AT2G35720	AT2G02480
CsGy3G002720	1152	down	AT5G62270	AT5G49720
CsGy3G002860	2265	down	AT4G22540	AT5G40810
CsGy3G002980	1734	both	AT4G12400	AT1G31800
CsGy3G003050	456	down	AT4G00100	AT1G05055
CsGy3G003060	606	both	AT1G12310	AT1G01040
CsGy3G003200	1431	down	AT3G51270	AT2G46890
CsGy3G003250	807	down	AT1G12450	AT4G09320
CsGy3G003260	2649	down	AT1G12460	AT2G44830
CsGy3G003300	1077	down	AT1G12500	AT1G02140
CsGy3G003420	1401	down	AT4G11820	AT5G24510
CsGy3G003510	2232	down	AT5G56290	AT1G02080
CsGy3G003540	1572	down	AT1G16220	AT2G44950
CsGy3G003660	1395	down	AT1G12640	AT3G60390
CsGy3G003670	870	down	AT1G12710	AT2G44900
CsGy3G003700	1782	down	AT4G11740	AT4G00830
CsGy3G003770	4284	down	AT5G56250	AT3G61860
CsGy3G003920	675	down	AT3G13230	AT1G01230
CsGy3G003940	4239	down	AT3G13300	AT2G46560
CsGy3G003960	5409	down	AT3G13330	AT2G46520
CsGy3G004060	2283	down	AT4G26630	AT1G01260
CsGy3G004160	1176	down	AT1G60620	AT1G01300
CsGy3G004190	2100	down	AT5G55860	AT1G01360
CsGy3G004210	9930	down	AT1G55860	AT4G01040
CsGy3G004350	687	down	AT3G13200	AT4G11070
CsGy3G004360	1338	down	AT3G13340	AT2G46370
CsGy3G004470	903	up	AT5G55560	AT3G61590
CsGy3G004490	1188	both	AT5G55530	AT4G05400
CsGy3G004520	564	down	AT4G26670	AT2G46270
CsGy3G004580	2973	down	AT4G25500	AT1G64230
CsGy3G004590	288	down		AT3G61650
CsGy3G004600	2670	down	AT5G55300	AT4G01100
CsGy3G004710	1542	down	AT1G11910	AT2G46225
CsGy3G004820	1785	down	AT5G55230	AT2G46170
CsGy3G004880	921	down	AT5G55200	AT3G61540
CsGy3G004890	1644	down	AT3G20290	AT1G01470
CsGy3G004930	303	down	AT5G55160	AT5G12370
CsGy3G005160	1560	down	AT3G20410	AT1G01500
CsGy3G005240	1317	down	AT5G54930	AT1G01510
CsGy3G005250	1560	down	AT4G26990	AT4G01290
CsGy3G005340	3381	down	AT3G20540	AT4G01320
CsGy3G005570	372	down	AT4G27280	AT2G46080
CsGy3G005610	612	down	AT4G27270	AT3G61490
CsGy3G005740	1554	down	AT3G20660	AT4G00330
CsGy3G005860	2478	down	AT4G27290	AT2G46020
CsGy3G006070	1341	down	AT1G52870	AT4G00370
CsGy3G006250	693	down	AT3G15360	AT4G00450
CsGy3G006300	405	down		AT4G00520
CsGy3G006310	1461	down	AT4G24330	AT4G00660
CsGy3G006400	1947	down	AT4G24290	AT4G25550
CsGy3G006490	618	down	AT1G09645	AT4G00630
CsGy3G006500	1233	down	AT1G09640	AT3G61180
CsGy3G006530	1605	down	AT1G09830	AT3G61140
CsGy3G006580	1716	down	AT3G07050	AT5G41020
CsGy3G006620	2970	both	AT2G02560	AT2G45540
CsGy3G006660	1329	down	AT4G16720	AT2G45440
CsGy3G006670	3252	down	AT3G18100	AT1G01950
CsGy3G006700	3204	down	AT5G49810	AT3G60860
CsGy3G006730	3903	down	AT2G02480	AT3G60850
CsGy3G006820	1869	down	AT5G49720	AT3G60820
CsGy3G006970	924	down	AT5G40810	AT4G00090
CsGy3G007100	1779	down	AT1G31800	AT2G45300
CsGy3G007120	150	down	AT1G05055	AT2G45290
CsGy3G007150	2919	down	AT1G01040	AT5G17630
CsGy3G007170	975	down	AT2G46890	AT3G43300
CsGy3G007200	447	down	AT4G09320	AT5G46570
CsGy3G007230	2184	down	AT2G44830	AT1G32450
CsGy3G007270	459	down	AT1G02140	AT3G60160
CsGy3G007350	342	down	AT5G24510	AT5G45775
CsGy3G007430	7170	both	AT1G02080	AT3G60190
CsGy3G007490	4197	both	AT2G44950	AT2G13560
CsGy3G007570	1608	down	AT3G60390	AT2G44620
CsGy3G007580	2625	down	AT2G44900	AT2G44640
CsGy3G007610	753	down	AT5G10360	AT5G47030
CsGy3G007630	1446	down	AT4G00830	AT2G44710
CsGy3G007850	1491	down	AT3G61860	AT3G23900
CsGy3G007900	474	down	AT1G01230	AT1G15270
CsGy3G007970	9246	down	AT2G46560	AT2G31740
CsGy3G007990	2934	down	AT2G46520	AT4G13750
CsGy3G008000	1905	both	AT1G01260	AT1G04860
CsGy3G008040	1416	down	AT1G01300	AT4G13630
CsGy3G008160	558	down	AT1G01360	AT3G24830
CsGy3G008170	2778	down	AT4G01040	AT2G32720
CsGy3G008200	1014	down	AT4G11070	AT3G24160
CsGy3G008270	1719	down	AT2G46370	AT3G24170
CsGy3G008300	1344	down	AT3G61590	AT3G23940
CsGy3G008330	729	down	AT4G05400	AT1G04690
CsGy3G008350	1263	both	AT2G46270	AT4G13710
CsGy3G008390	615	down	AT1G64230	AT3G23920
CsGy3G008430	1446	down	AT3G61650	AT2G33255
CsGy3G008470	1065	down	AT4G01100	AT4G13460
CsGy3G008500	978	down	AT2G46225	AT5G43960
CsGy3G008540	768	down	AT2G46170	AT2G33340
CsGy3G008560	456	down	AT3G61540	AT2G20450
CsGy3G008570	858	down	AT1G01470	AT4G27090
CsGy3G008600	2046	down	AT5G12370	AT3G23340
CsGy3G008620	933	down	AT1G01500	AT3G23280
CsGy3G008630	1917	down	AT1G01510	AT3G13580
CsGy3G008650	2877	down	AT4G01290	AT5G57120
CsGy3G008670	1275	down	AT4G01320	AT1G06620
CsGy3G008690	1050	down	AT2G46080	AT3G23150
CsGy3G008700	1482	down	AT3G61490	AT3G46860
CsGy3G008740	1359	down	AT4G00330	AT1G04300
CsGy3G008780	6891	both	AT2G46020	AT5G43630
CsGy3G008800	1794	down	AT4G00370	AT3G23070
CsGy3G008840	216	down		AT3G22890
CsGy3G008880	6765	down	AT4G00450	AT1G04210
CsGy3G008900	1539	down	AT4G00520	AT3G22850
CsGy3G008970	1563	down	AT4G00660	AT3G22845
CsGy3G009010	603	down	AT4G25550	AT4G14710
CsGy3G009050	3654	down	AT4G00630	AT4G34670
CsGy3G009130	1158	down	AT3G61180	AT3G22790
CsGy3G009150	1278	down	AT3G61140	AT3G22630
CsGy3G009300	2553	down	AT5G41020	AT1G03130
CsGy3G009450	8922	down	AT2G45540	AT5G27600
CsGy3G009520	1104	down	AT2G45440	AT5G19330
CsGy3G009530	2613	down	AT1G01950	AT5G19140
CsGy3G009560	5472	both	AT3G60860	AT1G03220
CsGy3G009600	1923	down	AT3G60850	AT3G06150
CsGy3G009620	627	down	AT3G60820	AT5G19050
CsGy3G009660	1398	down	AT4G00090	AT3G06190
CsGy3G009740	2700	down	AT2G45300	AT5G35630
CsGy3G009750	2229	down	AT2G45290	AT5G14610
CsGy3G009900	1260	down	AT5G17630	AT2G28290
CsGy3G009940	669	down	AT3G09270	AT4G15640
CsGy3G009980	5331	down	AT3G43300	AT5G18610
CsGy3G010140	1476	down	AT5G46570	AT5G18550
CsGy3G010160	1794	down	AT1G32450	AT5G07900
CsGy3G010180	4635	up	AT3G60160	AT5G27700
CsGy3G010200	612	down	AT5G45775	AT3G62720
CsGy3G010220	2514	down	AT3G60160	AT3G16720
CsGy3G010330	1887	down	AT3G60190	AT3G16760
CsGy3G010340	1608	down	AT2G13560	AT3G16850
CsGy3G010360	381	down	AT2G44620	AT4G16110
CsGy3G010370	519	down	AT2G44620	AT4G16120
CsGy3G010380	381	down	AT2G44620	AT3G16910
CsGy3G010400	1413	down	AT2G44640	AT5G49430
CsGy3G010430	603	down	AT5G47030	AT4G16180
CsGy3G010560	279	down	AT3G10950	AT5G49480
CsGy3G010620	2439	down	AT2G44710	AT3G06580
CsGy3G010670	198	down		AT3G06500
CsGy3G010720	3006	down	AT3G23900	AT1G20960
CsGy3G010810	330	down	AT1G15270	AT5G30510
CsGy3G010820	2259	down	AT2G31740	AT1G48030
CsGy3G010850	8370	down	AT4G13750	AT1G48090
CsGy3G010870	3030	down	AT1G04860	AT3G17465
CsGy3G010880	2175	down	AT4G13630	AT3G17510
CsGy3G010940	498	down	AT1G19910	AT3G23660
CsGy3G010950	621	down	AT3G24830	AT1G06070
CsGy3G010980	606	both	AT2G32720	AT3G24530
CsGy3G011020	1212	down	AT3G24160	AT2G18510
CsGy3G011040	1416	down	AT3G24170	AT5G48560
CsGy3G011170	4545	down	AT3G23940	AT3G01780
CsGy3G011210	987	down	AT1G04690	AT1G17450
CsGy3G011230	1263	down	AT4G13710	AT5G51430
CsGy3G011460	1734	down	AT3G23920	AT5G51460
CsGy3G011490	810	down	AT2G33255	AT2G45220
CsGy3G011540	2088	down	AT4G13460	AT3G47370
CsGy3G011590	1494	down	AT5G43960	AT4G25340
CsGy3G011680	1569	both	AT2G33340	AT4G25370
CsGy3G011950	294	down	AT2G20450	AT5G51760
CsGy3G011960	402	down	AT4G27090	AT5G51970
CsGy3G011990	1386	down	AT3G23340	AT1G16560
CsGy3G012020	1380	down	AT3G23280	AT5G51990
CsGy3G012040	804	both	AT3G13580	AT4G23030
CsGy3G012050	1323	down	AT5G57120	AT5G62090
CsGy3G012270	1185	down	AT1G06620	AT5G62020
CsGy3G012380	2304	both	AT3G23150	AT5G52180
CsGy3G012450	216	down	AT3G46860	AT5G23890
CsGy3G012500	3411	down	AT1G04300	AT2G45910
CsGy3G012590	3168	down	AT5G43630	AT4G25610
CsGy3G012630	2625	up	AT3G23070	AT1G63700
CsGy3G012690	483	down	AT4G14550	AT1G02260
CsGy3G012850	3969	down	AT3G22890	AT5G52430
CsGy3G012870	735	down	AT1G04210	AT4G25630
CsGy3G012890	753	down	AT3G22850	AT4G25660
CsGy3G012900	648	down	AT3G22845	AT5G52552
CsGy3G012940	657	down	AT4G14710	AT4G25700
CsGy3G013000	786	down	AT4G34670	AT1G79940
CsGy3G013020	5475	down	AT3G22790	AT5G52840
CsGy3G013110	618	down	AT3G22630	AT4G11260
CsGy3G013350	624	down	AT1G03130	AT4G11120
CsGy3G013420	2148	down	AT5G27600	AT5G37540
CsGy3G013450	3693	down	AT5G19330	AT5G37510
CsGy3G013550	711	down	AT5G19140	AT3G59990
CsGy3G013590	1308	down	AT1G03220	AT1G79450
CsGy3G013610	1479	down	AT3G06130	AT1G78995
CsGy3G013650	1815	down	AT3G06150	AT2G14960
CsGy3G013660	1116	down	AT5G19050	AT1G49820
CsGy3G013710	1227	down	AT3G06190	AT3G19450
CsGy3G013760	1875	down	AT5G35630	AT2G15270
CsGy3G013970	6198	down	AT5G14610	AT4G34200
CsGy3G013980	10311	down	AT2G28290	AT4G36910
CsGy3G014120	1146	down	AT4G15640	AT1G49760
CsGy3G014160	1287	down	AT5G18610	AT2G09990
CsGy3G014240	1545	down	AT5G18550	AT3G19190
CsGy3G014270	1098	down	AT5G07900	AT2G15620
CsGy3G014310	1239	down	AT5G07900	AT1G49670
CsGy3G014530	249	down	AT5G27700	AT2G15695
CsGy3G014550	1065	down	AT3G62720	AT1G25280
CsGy3G014770	882	down	AT3G16720	AT5G52520
CsGy3G014820	2955	down	AT3G16760	AT3G55510
CsGy3G014860	1374	down	AT3G16850	AT1G71220
CsGy3G014890	1884	down	AT4G16110	AT4G22200
CsGy3G014900	1953	down	AT4G16120	AT1G10950
CsGy3G014980	1704	down	AT3G16910	AT3G56150
CsGy3G015020	3618	down	AT5G49430	AT3G11450
CsGy3G015170	2589	down	AT4G16180	AT1G53050
CsGy3G015180	468	down	AT5G49480	AT3G15120
CsGy3G015250	1500	down	AT3G06580	AT3G18380
CsGy3G015270	1971	down	AT3G06500	AT3G49350
CsGy3G015290	6528	both	AT1G20960	AT4G22000
CsGy3G015300	1227	down	AT5G30510	AT3G49220
CsGy3G015310	1521	both	AT1G48030	AT3G02050
CsGy3G015340	12045	down	AT1G48090	AT1G12900
CsGy3G015430	987	down	AT3G17465	AT5G36880
CsGy3G015490	1266	down	AT3G17510	AT2G33730
CsGy3G015710	2250	both	AT3G23660	AT5G16150
CsGy3G015730	1251	down	AT1G06070	AT5G15900
CsGy3G015750	1515	both	AT3G24530	AT3G27190
CsGy3G015760	1140	down	AT2G18510	AT3G02468
CsGy3G015780	1668	down	AT5G48560	AT1G68590
CsGy3G015820	3489	down	AT3G01780	AT5G37710
CsGy3G015840	1239	down	AT1G06070	AT5G37600
CsGy3G015870	5847	down	AT1G17450	AT3G54280
CsGy3G016000	3183	down	AT5G51430	AT5G17310
CsGy3G016010	1122	down	AT5G51460	AT5G37490
CsGy3G016050	1581	both	AT2G45220	AT3G03380
CsGy3G016200	369	down	AT3G47370	AT1G74040
CsGy3G016230	1524	down	AT4G25340	AT1G66670
CsGy3G016260	675	down	AT4G25370	AT5G24080
CsGy3G016440	1278	down	AT5G51760	AT5G52920
CsGy3G016610	1098	down	AT5G51970	AT3G59140
CsGy3G016660	1044	down	AT1G16560	AT5G41480
CsGy3G016670	549	down	AT5G51990	AT2G20490
CsGy3G016730	1359	down	AT4G23030	AT2G31200
CsGy3G016740	1017	down	AT5G07220	AT1G11660
CsGy3G016770	2631	down	AT5G62090	AT2G31320
CsGy3G016870	882	down	AT5G62020	AT4G36130
CsGy3G016880	1404	down	AT5G52180	AT5G54580
CsGy3G017120	2898	down	AT5G23890	AT5G48150
CsGy3G017130	2325	down	AT2G45910	AT1G51060
CsGy3G017140	2079	down	AT4G25610	AT5G54650
CsGy3G017150	2691	down	AT1G63700	AT5G54730
CsGy3G017160	1644	down	AT1G02260	AT4G27080
CsGy3G017170	1494	down	AT5G52430	AT4G27060
CsGy3G017230	930	down	AT4G25630	AT3G16500
CsGy3G017290	756	down	AT4G25660	AT1G59870
CsGy3G017300	291	down	AT5G52552	AT2G30050
CsGy3G017310	909	down	AT4G25700	AT3G16270
CsGy3G017430	2058	down	AT1G79940	AT3G16110
CsGy3G017440	507	down	AT5G52840	AT3G16080
CsGy3G017450	1089	down	AT4G11260	AT1G52320
CsGy3G017610	1206	down	AT4G11120	AT1G52360
CsGy3G017770	1293	down	AT5G37540	AT3G15940
CsGy3G017780	2250	down	AT5G37510	AT5G15470
CsGy3G017790	1311	down	AT3G59990	AT1G80230
CsGy3G017870	954	down	AT1G79450	AT1G52760
CsGy3G017920	516	down	AT1G78995	AT1G80300
CsGy3G017950	1800	down	AT2G14960	AT5G15450
CsGy3G018010	1257	down	AT1G49820	AT3G02040
CsGy3G018020	1284	both	AT3G19450	AT4G11150
CsGy3G018040	519	down	AT2G15270	AT3G62870
CsGy3G018070	1800	down	AT4G34200	AT3G27020
CsGy3G018120	1353	both	AT3G19320	AT3G01980
CsGy3G018150	720	down	AT4G36910	AT5G50460
CsGy3G018160	1908	down	AT1G49760	AT1G27390
CsGy3G018170	402	down	AT2G09990	AT3G27090
CsGy3G018330	5829	down	AT3G19190	AT5G14170
CsGy3G018420	1752	down	AT2G15620	AT3G01860
CsGy3G018450	1959	down	AT1G49670	AT3G01810
CsGy3G018470	900	down	AT2G15695	AT3G27260
CsGy3G018500	1287	down	AT1G25280	AT5G40640
CsGy3G018610	1668	down	AT5G52520	AT5G40650
CsGy3G018770	2322	down	AT3G55510	AT3G01720
CsGy3G018930	4809	down	AT1G71220	AT4G35860
CsGy3G018940	1911	down	AT4G22200	AT3G27060
CsGy3G018980	1989	down	AT1G10950	AT5G14030
CsGy3G019020	2823	down	AT3G56150	AT3G26810
CsGy3G019030	1944	up	AT3G11450	AT3G26730
CsGy3G019270	2694	down	AT1G53050	AT3G19340
CsGy3G019410	1920	down	AT3G15120	AT5G06160
CsGy3G019470	1245	down	AT3G18380	AT5G53460
CsGy3G019490	1896	down	AT3G49350	AT4G28570
CsGy3G019700	534	down	AT4G22000	AT4G24220
CsGy3G019760	1818	down	AT3G49220	AT2G20370
CsGy3G019790	2445	down	AT3G02050	AT2G20300
CsGy3G019880	1212	down	AT1G12900	AT4G28760
CsGy3G019890	2277	down	AT5G36880	AT2G20230
CsGy3G020010	3282	down	AT2G33730	AT2G20140
CsGy3G020020	1020	down	AT5G16150	AT4G12610
CsGy3G020220	1347	down	AT5G15900	AT5G48870
CsGy3G020250	1449	down	AT3G27190	AT2G15820
CsGy3G020270	444	down	AT3G02468	AT3G07060
CsGy3G020280	588	down	AT1G68590	AT5G48655
CsGy3G020340	1095	both	AT3G02550	AT3G07360
CsGy3G020600	1380	down	AT5G37710	AT1G33520
CsGy3G020650	1071	down	AT5G37600	AT4G19120
CsGy3G020660	6174	down	AT3G54280	AT5G45590
CsGy3G020680	1401	down	AT5G17310	AT1G32060
CsGy3G020690	1329	down	AT5G37490	AT1G31970
CsGy3G021030	2016	down	AT3G03380	AT2G03070
CsGy3G021090	1767	down	AT1G74040	AT2G40730
CsGy3G021100	1095	down	AT1G66670	AT1G17370
CsGy3G021130	2304	down	AT5G24080	AT3G04770
CsGy3G021140	1239	down	AT5G52920	AT1G53920
CsGy3G021150	4794	down	AT3G59140	AT1G72330
CsGy3G021270	1563	down	AT5G41480	AT1G53840
CsGy3G021490	321	down	AT2G20490	AT3G13320
CsGy3G021640	1032	down	AT2G31200	AT1G17745
CsGy3G021710	2184	down	AT1G11660	AT1G73080
CsGy3G021880	2955	down	AT2G31320	AT4G31480
CsGy3G021970	783	both	AT4G36130	AT1G54130
CsGy3G021980	525	down	AT5G54580	AT4G14320
CsGy3G022030	2124	down	AT5G48150	AT5G23140
CsGy3G022060	408	down	AT1G51060	AT5G23150
CsGy3G022070	2970	down	AT5G54650	AT3G18610
CsGy3G022180	2724	up	AT5G54730	AT3G19760
CsGy3G022390	1368	down	AT4G27080	AT1G50200
CsGy3G022530	2781	down	AT4G27060	AT2G47060
CsGy3G022670	1545	down	AT1G51980	AT2G34430
CsGy3G022730	981	down	AT3G16500	AT5G26751
CsGy3G022770	4428	both	AT1G59870	AT1G09390
CsGy3G022880	1029	down	AT2G30050	AT1G13980
CsGy3G022900	2046	down	AT3G16270	AT5G23200
CsGy3G023010	1614	down	AT3G16110	AT3G51970
CsGy3G023030	414	down	AT3G16080	AT3G63460
CsGy3G023120	2088	down	AT1G52320	AT5G52820
CsGy3G023260	2631	down	AT1G52360	AT5G13710
CsGy3G023270	2172	down	AT3G15940	AT3G08030
CsGy3G023310	1605	down	AT5G15470	AT5G47970
CsGy3G023590	525	down	AT1G80230	AT2G41900
CsGy3G023600	978	down	AT1G52760	AT3G12640
CsGy3G023610	1884	down	AT1G80300	AT3G12630
CsGy3G023660	2922	down	AT5G15450	AT3G52140
CsGy3G023670	1173	down	AT3G02040	AT1G74060
CsGy3G023710	690	both	AT4G11150	AT2G44500
CsGy3G023770	774	both	AT3G62870	AT2G32850
CsGy3G023830	1953	down	AT3G27020	AT3G21670
CsGy3G023850	879	down	AT3G01980	AT1G79650
CsGy3G023920	210	down	AT5G50460	AT1G80920
CsGy3G023950	447	down	AT1G27390	AT1G80840
CsGy3G023960	915	down	AT3G27090	AT1G15960
CsGy3G024010	1644	down	AT5G14170	AT1G80820
CsGy3G024080	660	down	AT3G01860	AT1G44900
CsGy3G024110	2943	down	AT3G01810	AT1G79620
CsGy3G024150	2253	down	AT3G27260	AT2G38640
CsGy3G024340	1770	down	AT5G40640	AT4G20780
CsGy3G024360	834	down	AT5G40650	AT3G52850
CsGy3G024390	2481	down	AT3G01720	AT3G08760
CsGy3G024430	636	down	AT4G35860	AT5G01850
CsGy3G024440	990	down	AT3G27060	AT2G38410
CsGy3G024450	567	down	AT5G14030	AT5G01670
CsGy3G024470	1764	both	AT3G26810	AT2G38360
CsGy3G024580	2271	down	AT3G26730	AT3G51740
CsGy3G024620	1452	down	AT3G19340	AT2G38290
CsGy3G024680	1344	down	AT5G06160	AT3G51800
CsGy3G024710	6765	both	AT5G53460	AT3G51850
CsGy3G024850	2217	down	AT4G28570	AT3G55960
CsGy3G024950	1170	down	AT4G14300	AT5G01410
CsGy3G024990	423	down	AT3G04400	AT2G38180
CsGy3G025040	1185	down	AT4G24220	AT3G51860
CsGy3G025100	1761	up	AT2G20370	AT2G38120
CsGy3G025200	2448	down	AT2G20300	AT5G05780
CsGy3G025270	2784	down	AT4G28760	AT5G01220
CsGy3G025280	489	down	AT2G20230	AT5G01210
CsGy3G025300	951	down	AT2G20140	AT2G38025
CsGy3G025390	1617	down	AT4G12610	AT3G54090
CsGy3G025410	1350	down	AT2G33150	AT5G23860
CsGy3G025440	450	down	AT5G48870	AT1G07400
CsGy3G025450	2397	down	AT2G15820	AT5G02090
CsGy3G025510	660	down	AT1G04760	AT3G53810
CsGy3G025540	2118	down	AT3G07060	AT5G02130
CsGy3G025660	876	down	AT5G48655	AT5G02230
CsGy3G025770	1386	down	AT3G07360	AT5G02310
CsGy3G025910	1503	down	AT1G33520	AT3G46560
CsGy3G025950	1809	down	AT4G19120	AT2G37570
CsGy3G026020	804	down	AT5G45590	AT3G53710
CsGy3G026060	1257	down	AT1G32060	AT2G37500
CsGy3G026070	1566	down	AT1G31970	AT2G37480
CsGy3G026160	1467	down	AT2G03070	AT3G53570
CsGy3G026200	2235	down	AT2G40730	AT3G53520
CsGy3G026280	732	down	AT3G13580	AT3G09560
CsGy3G026420	1269	down	AT1G17370	AT5G02800
CsGy3G026490	984	down	AT3G04770	AT3G09630
CsGy3G026520	2322	down	AT1G53920	AT2G37050
CsGy3G026560	1608	both	AT1G72330	AT2G37080
CsGy3G026570	1731	down	AT1G53840	AT5G02970
CsGy3G026710	2667	down	AT3G13320	AT2G37120
CsGy3G026730	1866	down	AT1G17745	AT3G53380
CsGy3G026750	3315	both	AT1G73080	AT2G37130
CsGy3G026770	2853	both	AT4G31480	AT3G09740
CsGy3G026810	2202	down	AT1G54130	AT3G45260
CsGy3G026850	318	down	AT4G14320	AT3G09770
CsGy3G026880	732	down	AT5G23140	AT5G60660
CsGy3G026890	4782	down	AT5G23150	AT2G37190
CsGy3G026910	2124	both	AT3G18610	AT5G03230
CsGy3G026940	1224	down	AT3G19760	AT5G03300
CsGy3G026970	3252	down	AT1G50200	AT5G03340
CsGy3G027010	1089	down	AT2G47060	AT5G03430
CsGy3G027020	378	both		AT2G32600
CsGy3G027030	798	up	AT2G34430	AT3G09920
CsGy3G027080	1356	down	AT5G26751	AT2G36770
CsGy3G027100	2154	down	AT3G62270	AT2G36670
CsGy3G027120	1128	down	AT1G09390	AT1G22060
CsGy3G027150	4416	down	AT1G13980	AT2G36620
CsGy3G027210	1401	down	AT5G23200	AT2G36570
CsGy3G027270	1059	down	AT3G51970	AT3G52960
CsGy3G027290	3339	down	AT3G63460	AT5G03730
CsGy3G027390	1443	down	AT5G52820	AT3G23620
CsGy3G027410	1074	down	AT5G13710	AT2G36480
CsGy3G027420	1137	down	AT3G08030	AT5G03700
CsGy3G027460	1527	down	AT5G47970	AT2G36460
CsGy3G027490	2175	down	AT2G41900	AT2G36410
CsGy3G027590	2055	down	AT3G12640	AT2G36380
CsGy3G027600	510	down	AT3G12630	AT1G19490
CsGy3G027680	4083	down	AT3G52140	AT2G36290
CsGy3G027700	696	down	AT1G74060	AT2G26060
CsGy3G027740	1719	down	AT2G44500	AT3G52730
CsGy3G027760	1980	down	AT2G32850	AT5G03900
CsGy3G027820	285	down	AT3G21670	AT5G03880
CsGy3G028030	1206	down	AT1G79650	AT3G52600
CsGy3G028080	471	down	AT1G80920	AT2G36130
CsGy3G028090	471	down	AT1G80920	AT3G11590
CsGy3G028150	948	down	AT1G80840	AT2G36060
CsGy3G028180	1539	down	AT1G15960	AT2G36020
CsGy3G028200	993	down	AT1G80820	AT5G06290
CsGy3G028210	993	down	AT1G80820	AT3G52500
CsGy3G028250	2835	down	AT1G44900	AT2G35980
CsGy3G028290	3036	down	AT1G79620	AT3G09180
CsGy3G028340	600	down	AT2G38640	AT5G06370
CsGy3G028360	606	down	AT4G20780	AT2G35930
CsGy3G028420	1869	down	AT3G52850	AT3G05680
CsGy3G028480	1653	down	AT3G08760	AT5G16280
CsGy3G028520	1122	down	AT5G01850	AT3G11820
CsGy3G028630	2070	down	AT2G38410	AT3G11800
CsGy3G028670	1002	down	AT5G01670	AT5G06440
CsGy3G028680	1431	down	AT2G38470	AT2G35880
CsGy3G028740	690	down	AT2G38360	AT1G06820
CsGy3G028750	2574	down	AT3G51740	AT2G26460
CsGy3G028820	1431	down	AT2G38290	AT3G54720
CsGy3G028930	1182	both	AT3G51800	AT5G06600
CsGy3G029070	1584	down	AT3G51850	AT3G11960
CsGy3G029110	906	down	AT3G55960	AT3G58560
CsGy3G029120	927	down	AT5G01410	AT3G12010
CsGy3G029130	672	down	AT2G38180	AT5G06660
CsGy3G029140	2097	down	AT3G51860	AT3G12050
CsGy3G029310	1437	down	AT2G38120	AT5G06700
CsGy3G029370	933	down	AT5G05780	AT3G58030
CsGy3G029390	1872	down	AT5G01220	AT5G06750
CsGy3G029400	1464	down	AT5G01210	AT3G12120
CsGy3G029480	684	down	AT2G38025	AT3G12810
CsGy3G029520	1536	down	AT3G54090	AT2G42210
CsGy3G029540	1341	both	AT5G23860	AT3G57800
CsGy3G029620	603	down	AT1G07400	AT3G18140
CsGy3G029830	369	down	AT5G02090	AT3G57660
CsGy3G029840	2085	down	AT2G27230	AT1G29310
CsGy3G029950	2121	down	AT3G53810	AT2G41740
CsGy3G029960	1317	down	AT5G02130	AT5G17790
CsGy3G030080	870	down	AT5G02230	AT3G53480
CsGy3G030090	567	down		AT3G56490
CsGy3G030130	6192	down	AT5G02310	AT5G08530
CsGy3G030150	282	down	AT3G46560	AT1G08680
CsGy3G030250	1497	down	AT2G37570	AT5G17770
CsGy3G030260	1416	down	AT3G53710	AT2G41840
CsGy3G030310	1467	down	AT2G37500	AT3G56950
CsGy3G030320	816	down	AT2G37480	AT3G10740
CsGy3G030360	1302	down	AT3G53570	AT5G05140
CsGy3G030400	1347	down	AT3G53520	AT3G56680
CsGy3G030430	2733	down	AT3G09560	AT4G02720
CsGy3G030580	1188	down	AT5G02800	AT1G80270
CsGy3G030640	1218	down	AT3G09630	AT3G12250
CsGy3G030660	2178	down	AT2G37050	AT5G04140
CsGy3G030710	2481	down	AT2G37080	AT3G57000
CsGy3G030730	1452	down	AT5G02970	AT2G41250
CsGy3G030790	237	down	AT2G37120	AT3G10250
CsGy3G030800	1959	down	AT3G53380	AT3G10210
CsGy3G030820	972	down	AT2G37130	AT2G40830
CsGy3G030840	804	down	AT3G09740	AT5G17850
CsGy3G030850	1500	down	AT3G45260	AT2G41620
CsGy3G030870	1107	down	AT3G09770	AT2G41560
CsGy3G030880	1041	down	AT5G60660	AT5G04020
CsGy3G030890	501	down	AT2G37190	AT5G39410
CsGy3G030900	540	down	AT5G03230	AT5G15400
CsGy3G030950	1026	down	AT5G03300	AT2G46290
CsGy3G031000	2415	down	AT5G03340	AT1G50300
CsGy3G031150	1539	down	AT5G03430	AT3G01120
CsGy3G031440	978	down	AT2G32600	AT3G01180
CsGy3G031450	2499	down	AT3G09920	AT3G14610
CsGy3G031530	1488	down	AT2G36770	AT5G15230
CsGy3G031630	1377	down	AT2G36670	AT1G26830
CsGy3G031710	3840	down	AT1G22060	AT5G39890
CsGy3G031810	2322	down	AT2G36620	AT3G28715
CsGy3G031860	1821	down	AT2G36570	AT3G28720
CsGy3G031900	690	down	AT3G52960	AT3G28730
CsGy3G031950	2697	down	AT5G03730	AT5G39950
CsGy3G031970	969	down	AT3G23620	AT5G15050
CsGy3G031980	3426	down	AT2G36480	AT1G74910
CsGy3G032000	1491	down	AT5G03700	AT3G48060
CsGy3G032030	1077	down	AT2G36460	AT5G14880
CsGy3G032080	498	down	AT2G36410	AT5G14780
CsGy3G032130	3846	down	AT2G36380	AT3G27850
CsGy3G032180	1683	down	AT1G19490	AT5G14670
CsGy3G032280	1131	down	AT2G36290	AT5G14640
CsGy3G032350	1053	down	AT2G26060	AT5G14580
CsGy3G032360	219	down	AT3G52730	AT5G40390
CsGy3G032380	1482	down	AT5G03900	AT5G14530
CsGy3G032400	1023	down	AT5G03880	AT5G40480
CsGy3G032560	1722	down	AT3G52600	AT5G40490
CsGy3G032640	495	down	AT2G36130	AT3G62800
CsGy3G032720	2007	down	AT3G11590	AT5G19780
CsGy3G032830	441	down	AT2G36060	AT5G18110
CsGy3G032870	726	up	AT2G36020	AT3G03960
CsGy3G032880	822	down	AT5G06290	AT1G64760
CsGy3G032910	1374	down	AT3G52500	AT5G18230
CsGy3G032970	666	down	AT2G35980	AT1G02305
CsGy3G032980	315	down		AT5G47890
CsGy3G033000	669	down	AT2G35980	AT5G47910
CsGy3G033040	759	down		AT1G44960
CsGy3G033070	1164	down	AT3G09180	AT3G13990
CsGy3G033090	1323	both	AT5G06370	AT3G14010
CsGy3G033130	1164	down	AT2G35930	AT1G54270
CsGy3G033150	9597	down	AT3G05680	AT1G54220
CsGy3G033160	3849	down	AT5G16280	AT1G72880
CsGy3G033170	924	down	AT3G11820	AT1G55150
CsGy3G033230	720	down	AT3G11800	AT3G13690
CsGy3G033260	2295	down	AT3G11760	AT2G29110
CsGy3G033280	2145	down	AT5G06440	AT3G21290
CsGy3G033340	1443	down	AT2G35880	AT4G29410
CsGy3G033350	1407	down	AT5G06390	AT1G51760
CsGy3G033380	2001	down	AT1G06820	AT4G27310
CsGy3G033440	1686	down	AT2G26460	AT1G11360
CsGy3G033470	2205	down	AT3G54720	AT3G20630
CsGy3G033490	3414	both	AT5G06600	AT5G54310
CsGy3G033570	4218	down	AT3G11960	AT5G54440
CsGy3G033620	1752	down	AT3G58560	AT4G33280
CsGy3G033720	2193	down	AT3G12010	AT1G14470
CsGy3G033730	576	down	AT5G06660	AT1G47550
CsGy3G033780	1059	down	AT3G12050	AT1G74970
CsGy3G033800	1842	down	AT5G06700	AT1G75110
CsGy3G033820	1275	down	AT3G58030	AT4G16580
CsGy3G033910	1173	down	AT5G06750	AT5G42960
CsGy3G033980	1131	both	AT3G12120	AT2G44860
CsGy3G034020	6453	down	AT3G12810	AT1G19530
CsGy3G034040	1134	down	AT5G13020	AT1G75310
CsGy3G034110	936	up	AT2G42210	AT1G75330
CsGy3G034180	1248	down	AT3G57800	AT5G42810
CsGy3G034240	951	down	AT3G18140	AT5G18570
CsGy3G034250	5046	down	AT3G57660	AT1G19870
CsGy3G034300	1431	down	AT1G29310	AT1G19835
CsGy3G034400	2913	down	AT2G41740	AT1G75760
CsGy3G034470	2634	down	AT5G17790	AT1G27940
CsGy3G034580	3411	down	AT3G53480	AT1G20110
CsGy3G034640	489	down	AT3G56490	AT4G35890
CsGy3G034750	1461	down	AT5G08530	AT1G76010
CsGy3G034800	2067	down	AT1G08680	AT1G20330
CsGy3G034830	843	down	AT5G17770	AT2G25310
CsGy3G034890	810	down	AT2G41840	AT2G25320
CsGy3G034920	717	down	AT3G56950	AT5G11150
CsGy3G034940	2121	down	AT3G10740	AT4G32190
CsGy3G035010	1359	down	AT5G05140	AT4G32250
CsGy3G035030	1065	down	AT3G56680	AT2G25430
CsGy3G035070	1596	down	AT4G02720	AT1G15370
CsGy3G035240	1881	down	AT1G80270	AT4G32410
CsGy3G035280	1338	down	AT3G12250	AT3G27325
CsGy3G035330	4866	both	AT5G04140	AT5G25450
CsGy3G035360	966	down	AT3G57000	AT4G32570
CsGy3G035370	912	down	AT2G41250	AT5G25520
CsGy3G035430	921	down	AT3G10250	AT5G25530
CsGy3G035520	744	down	AT3G10210	AT5G11440
CsGy3G035560	942	down	AT2G40830	AT2G25670
CsGy3G035570	2298	both	AT5G17920	AT4G32620
CsGy3G035660	1704	down	AT5G17850	AT5G25560
CsGy3G035880	2592	down	AT2G41620	AT2G25730
CsGy3G035890	3069	both	AT2G41560	AT4G31180
CsGy3G035970	3753	down	AT5G04020	AT4G31160
CsGy3G036170	2541	down	AT5G39410	AT4G31080
CsGy3G036190	3132	down	AT5G15400	AT5G10630
CsGy3G036230	981	down	AT2G46290	AT4G31570
CsGy3G036240	675	down	AT1G50300	AT2G24580
CsGy3G036250	1218	down	AT1G61870	AT4G31580
CsGy3G036270	1590	both	AT3G01120	AT4G31590
CsGy3G036400	2511	down	AT3G01180	AT5G26220
CsGy3G036500	1632	down	AT3G14610	AT5G24810
CsGy3G036610	315	down	AT5G15230	AT2G24420
CsGy3G036680	2202	both	AT1G26830	AT5G11480
CsGy3G036740	867	down	AT5G39890	AT5G11490
CsGy3G036760	1170	down	AT3G28715	AT2G03120
CsGy3G036780	2019	down	AT3G28720	AT2G25737
CsGy3G036820	1929	both	AT3G28730	AT5G11500
CsGy3G036850	435	down	AT5G39950	AT4G32730
CsGy3G036890	1287	down	AT5G15050	AT5G11520
CsGy3G036940	1815	down	AT5G40010	AT4G08920
CsGy3G037000	876	down	AT1G79650	AT1G78230
CsGy3G037060	1254	down	AT1G74910	AT1G78240
CsGy3G037200	468	down	AT3G48060	AT1G78310
CsGy3G037270	2316	down	AT5G14880	AT1G12680
CsGy3G037420	1155	down	AT5G14780	AT5G49980
CsGy3G037500	576	down	AT3G27850	AT4G24610
CsGy3G037540	555	down	AT5G14670	AT5G10920
CsGy3G037600	1233	both	AT5G14640	AT4G37870
CsGy3G037610	5220	down	AT5G14610	AT1G27600
CsGy3G037620	3141	down	AT5G14580	AT4G32830
CsGy3G037650	2427	down	AT5G40390	AT2G25870
CsGy3G037710	1014	down	AT5G14530	AT4G32880
CsGy3G037780	5592	down	AT5G40480	AT5G25770
CsGy3G037790	1152	down	AT5G40490	AT5G25757
CsGy3G037800	2049	down	AT5G47750	AT1G31910
CsGy3G038000	2298	down	AT5G17920	AT1G32130
CsGy3G038010	1404	down	AT3G62800	AT1G32340
CsGy3G038030	1887	down	AT5G20950	AT4G17790
CsGy3G038060	1785	down		AT4G17830
CsGy3G038150	1350	both	AT5G19780	AT1G32400
CsGy3G038160	534	down	AT5G18110	AT2G44610
CsGy3G038250	921	down	AT3G03960	AT4G13430
CsGy3G038280	1440	down	AT1G64760	AT4G17620
CsGy3G038300	2949	both	AT5G18230	AT5G41150
CsGy3G038320	927	down	AT1G08570	AT5G47120
CsGy3G038330	993	down	AT1G02305	AT1G80750
CsGy3G038380	2751	down	AT1G79620	AT4G17530
CsGy3G038430	288	down	AT5G47890	AT1G63300
CsGy3G038490	2781	down	AT5G47910	AT4G17520
CsGy3G038500	933	down	AT1G44960	AT5G23750
CsGy3G038590	2541	down	AT3G13990	AT3G48890
CsGy3G038610	1899	down	AT3G14010	AT4G27600
CsGy3G038710	1242	down	AT1G54270	AT4G33740
CsGy3G038740	1956	both	AT1G54220	AT1G10020
CsGy3G038770	1167	down	AT1G72880	AT4G33760
CsGy3G038920	1773	down	AT1G55150	AT4G14960
CsGy3G038980	2091	down	AT3G13690	AT1G44910
CsGy3G039020	2175	down	AT2G29110	AT2G14750
CsGy3G039030	3684	down	AT3G21290	AT5G42540
CsGy3G039040	561	down	AT4G29410	AT2G22250
CsGy3G039090	1302	both	AT1G51760	AT2G14740
CsGy3G039200	825	down	AT4G27310	AT2G14820
CsGy3G039220	810	down	AT1G11360	AT3G02720
CsGy3G039240	774	down	AT1G11360	AT4G02510
CsGy3G039280	2424	down	AT3G20630	AT2G47800
CsGy3G039350	1572	down	AT5G54310	AT3G62790
CsGy3G039500	3750	down	AT5G54440	AT5G61770
CsGy3G039610	1728	down	AT4G33280	AT3G62830
CsGy3G039620	2841	down	AT1G14470	AT3G16770
CsGy3G039880	2223	down	AT3G13690	AT3G16780
CsGy3G039910	2652	down	AT1G47550	AT2G47510
CsGy3G039930	615	down	AT1G74970	AT2G47330
CsGy3G040010	1284	down	AT1G75110	AT3G15650
CsGy3G040030	1512	down	AT4G16580	AT1G15440
CsGy3G040110	639	down	AT5G42960	AT1G15410
CsGy3G040220	504	down	AT2G44860	AT3G15730
CsGy3G040230	1014	down	AT2G16250	AT3G15890
CsGy3G040430	435	down	AT1G19530	AT1G80620
CsGy3G040440	4374	down	AT1G75310	AT1G15750
CsGy3G040450	1137	down	AT1G75330	AT1G48900
CsGy3G040500	1377	down	AT5G42810	AT1G15860
CsGy3G040670	1749	down	AT5G18570	AT2G42710
CsGy3G040770	2451	down	AT1G19870	AT5G13390
CsGy3G040850	3252	both	AT1G19835	AT1G01630
CsGy3G040970	1029	down	AT1G75760	AT5G13420
CsGy3G041060	6258	down	AT1G27940	AT1G11680
CsGy3G041070	1776	down	AT1G20110	AT5G13300
CsGy3G041100	1623	down	AT4G35890	AT3G53260
CsGy3G041110	963	down	AT4G39330	AT1G28110
CsGy3G041130	900	down	AT1G76010	AT1G08450
CsGy3G041210	1083	down	AT1G20330	AT3G07560
CsGy3G041280	813	down	AT2G25310	AT5G13200
CsGy3G041330	5025	down	AT2G25320	AT4G14210
CsGy3G041350	660	down	AT5G11150	AT3G59690
CsGy3G041370	2334	down	AT4G32190	AT4G37170
CsGy3G041380	1836	down	AT4G32250	AT1G27330
CsGy3G041420	2085	down	AT2G25430	AT3G59630
CsGy3G041460	2022	both	AT2G25490	AT5G13180
CsGy3G041480	297	down	AT1G15370	AT1G23280
CsGy3G041510	1050	down	AT5G25400	AT1G27970
CsGy3G041540	3210	both	AT4G32410	AT1G60710
CsGy3G041550	3279	down	AT3G27325	AT1G05870
CsGy3G041600	369	down	AT5G25450	AT4G10320
CsGy3G041660	1158	down	AT4G32570	AT2G43320
CsGy3G041700	3411	down	AT5G25520	AT1G10840
CsGy3G041710	1050	down	AT5G25530	AT1G10830
CsGy3G041720	588	down	AT5G11440	AT3G62120
CsGy3G041750	972	both	AT2G25670	AT3G28040
CsGy3G041760	5052	down	AT4G32620	AT3G59350
CsGy3G041810	951	down	AT5G25560	AT2G43160
CsGy3G041840	10158	down	AT2G25730	AT1G64100
CsGy3G041860	1638	down	AT4G31180	AT3G20000
CsGy3G041870	5958	down	AT4G31160	AT1G05805
CsGy3G041930	1236	both	AT4G31080	AT5G51300
CsGy3G041990	408	down	AT5G10630	AT5G61540
CsGy3G042130	1053	down	AT4G31550	AT3G06530
CsGy3G042140	7998	down	AT4G31570	AT4G09980
CsGy3G042150	1767	down	AT2G24580	AT5G51180
CsGy3G042170	594	down	AT4G31580	AT5G51230
CsGy3G042210	2088	down	AT4G31590	AT4G25130
CsGy3G042320	825	down	AT5G26220	AT5G07440
CsGy3G042380	2988	down	AT5G24810	AT5G51100
CsGy3G042390	1212	down	AT2G24420	AT1G02170
CsGy3G042420	1002	down	AT5G11480	AT3G49010
CsGy3G042430	2796	down	AT5G11490	AT5G10350
CsGy3G042480	909	down	AT2G03120	AT5G65280
CsGy3G042490	1416	down	AT2G25737	AT5G65140
CsGy3G042500	648	down	AT5G11500	AT5G10160
CsGy3G042510	2883	down	AT4G32730	AT2G22240
CsGy3G042520	1395	down	AT5G11520	AT5G65180
CsGy3G042540	2046	down	AT4G08920	AT4G39660
CsGy3G042570	1530	down	AT1G78230	AT5G66760
CsGy3G042600	2160	down	AT1G78240	AT5G49530
CsGy3G042670	828	both	AT1G78300	AT5G66730
CsGy3G042690	1011	down	AT1G78310	AT4G36210
CsGy3G042820	1419	down	AT1G12680	AT2G16485
CsGy3G042850	1914	down	AT5G49980	AT4G36470
CsGy3G042920	3573	down	AT4G24610	AT5G06860
CsGy3G042940	2973	down	AT4G24560	AT4G36550
CsGy3G042990	1563	down	AT5G10920	AT3G62840
CsGy3G043290	1872	down	AT4G37870	AT2G18280
CsGy3G043320	1224	down	AT1G27600	AT2G18040
CsGy3G043490	885	down	AT4G32830	AT3G51160
CsGy3G043510	2985	down	AT2G25870	AT5G66530
CsGy3G043560	2454	down	AT4G32880	AT1G64720
CsGy3G043670	1272	down	AT5G25770	AT1G63430
CsGy3G043680	1980	down	AT4G32760	AT4G25740
CsGy3G043700	1587	both	AT5G25757	AT3G61510
CsGy3G043810	1143	down	AT1G31910	AT4G11270
CsGy3G043820	2220	down	AT1G32130	AT4G23650
CsGy3G043880	1830	down	AT1G32230	AT1G64190
CsGy3G043950	1917	down	AT1G32340	AT3G61640
CsGy3G043990	591	down	AT4G17790	AT5G41790
CsGy3G044130	2040	down	AT1G32640	AT1G64390
CsGy3G044240	1311	down	AT4G17830	AT4G23850
CsGy3G044460	759	down	AT1G32400	AT5G62050
CsGy3G044520	627	up	AT2G44610	AT4G23900
CsGy3G044700	1461	down	AT4G13430	AT4G10970
CsGy3G044740	1629	down	AT4G17620	AT5G42080
CsGy3G044760	3327	down	AT5G41150	AT4G23940
CsGy3G044810	1719	down	AT5G47120	AT5G42050
CsGy3G044840	750	down	AT1G80750	AT4G23980
CsGy3G044850	609	down	AT4G17530	AT4G24020
CsGy3G044880	3078	down	AT1G63300	AT4G10840
CsGy3G044940	1077	down	AT4G17520	AT4G19450
CsGy3G044970	570	down	AT5G23750	AT5G45290
CsGy3G044980	639	down	AT3G48890	AT4G19230
CsGy3G045030	1242	down	AT4G27600	AT4G23470
CsGy4G000020	1572	down	AT4G33740	AT4G19180
CsGy4G000030	1377	down	AT1G10020	AT1G03475
CsGy4G000050	2013	down	AT4G33760	AT2G30520
CsGy4G000060	4554	down	AT3G22960	AT4G15110
CsGy4G000100	1353	both	AT4G14960	AT4G15090
CsGy4G000130	3273	down	AT1G44910	AT3G22170
CsGy4G000230	891	down	AT2G14750	AT3G22200
CsGy4G000240	654	down		AT2G32240
CsGy4G000290	246	down	AT5G42540	AT4G15000
CsGy4G000360	1428	down	AT2G22250	AT4G32520
CsGy4G000370	2073	down	AT2G14740	AT4G14990
CsGy4G000400	1881	down	AT2G14820	AT2G30800
CsGy4G000490	1428	down	AT3G19540	AT5G45110
CsGy4G000550	1038	down	AT3G02720	AT1G06660
CsGy4G000640	4587	down	AT4G02510	AT1G53645
CsGy4G000660	4614	down	AT2G47800	AT1G16670
CsGy4G000700	396	down	AT3G62790	AT1G78380
CsGy4G000730	1035	up	AT5G61770	AT3G14400
CsGy4G000740	1233	down	AT3G62830	AT1G78440
CsGy4G000890	819	down	AT3G16770	AT1G78420
CsGy4G000900	621	down	AT3G16780	AT3G14720
CsGy4G000910	1422	down	AT2G47510	AT1G53280
CsGy4G001220	2343	down	AT2G47330	AT1G78850
CsGy4G001240	861	down	AT3G15650	AT1G16890
CsGy4G001270	2679	down	AT1G15440	AT1G53320
CsGy4G001310	984	down	AT1G15410	AT1G16920
CsGy4G001420	2424	down	AT3G15730	AT3G14860
CsGy4G001680	1110	down	AT3G15890	AT1G78700
CsGy4G001740	1350	down	AT1G80620	AT5G56090
CsGy4G001800	3504	down	AT1G15750	AT1G78570
CsGy4G001920	1215	down	AT1G48900	AT1G78600
CsGy4G001970	693	down	AT1G15860	AT2G34250
CsGy4G002040	1215	down	AT2G42710	AT3G15000
CsGy4G002130	3537	down	AT5G13390	AT3G15010
CsGy4G002170	819	down	AT1G01630	AT5G20040
CsGy4G002210	1323	both	AT5G13420	AT1G53240
CsGy4G002260	1506	down	AT1G11680	AT5G65620
CsGy4G002280	1878	down	AT5G13300	AT1G32790
CsGy4G002310	3033	down	AT3G53260	AT5G24530
CsGy4G002330	1371	down	AT1G28110	AT5G54160
CsGy4G002380	1335	down	AT1G08450	AT3G02090
CsGy4G002500	930	down	AT3G07560	AT3G29360
CsGy4G002530	642	down	AT5G13200	AT3G02520
CsGy4G002600	1731	down	AT4G14210	AT3G29320
CsGy4G002640	1602	down	AT3G59690	AT2G22360
CsGy4G002660	2058	down	AT4G37170	AT4G39910
CsGy4G002670	207	down	AT1G27330	AT5G65220
CsGy4G002750	1671	down	AT3G59630	AT4G39870
CsGy4G002800	717	down	AT5G13180	AT2G22480
CsGy4G002880	906	down	AT1G23280	AT5G24520
CsGy4G002930	522	down	AT1G27970	AT3G29400
CsGy4G002980	1029	down	AT1G60710	AT3G19820
CsGy4G003060	552	down	AT1G05870	AT1G69830
CsGy4G003090	3387	down	AT4G10320	AT5G17020
CsGy4G003180	1200	down	AT2G43320	AT5G64090
CsGy4G003260	1014	down	AT1G10840	AT1G31817
CsGy4G003270	1119	down	AT1G10830	AT5G09400
CsGy4G003290	1509	both	AT3G62120	AT5G64210
CsGy4G003350	3024	down	AT3G28040	AT5G64260
CsGy4G003470	1047	up	AT3G59350	AT5G64290
CsGy4G003590	2127	down	AT2G43160	AT3G03140
CsGy4G003600	3138	both		AT3G30300
CsGy4G003610	1062	down	AT1G64100	AT3G02350
CsGy4G003660	1893	down	AT3G20000	AT1G33140
CsGy4G003730	1071	down	AT1G05805	AT5G38880
CsGy4G003910	615	down	AT4G16720	AT3G57550
CsGy4G003930	2334	down	AT5G51300	AT3G57400
CsGy4G003980	870	down	AT5G61540	AT1G01170
CsGy4G004020	6360	down	AT3G06530	AT2G41835
CsGy4G004030	3549	down	AT4G09980	AT3G57490
CsGy4G004040	1083	down	AT5G51180	AT5G05170
CsGy4G004110	1764	down	AT5G51230	AT5G12480
CsGy4G004130	561	both	AT4G17530	AT5G15550
CsGy4G004170	792	down	AT4G25130	AT1G58030
CsGy4G004200	1152	down	AT5G07440	AT1G28760
CsGy4G004240	927	down	AT5G51100	AT1G63440
CsGy4G004250	780	down	AT1G02170	AT1G74350
CsGy4G004260	675	down	AT3G49010	AT5G35910
CsGy4G004430	705	down	AT5G10350	AT5G19820
CsGy4G004450	1260	down	AT5G65280	AT5G18170
CsGy4G004600	1179	down	AT5G65140	AT3G03920
CsGy4G004640	645	down	AT5G10160	AT3G03940
CsGy4G004660	1533	down	AT2G22240	AT5G18280
CsGy4G004700	4128	down	AT5G65180	AT2G39050
CsGy4G004740	1461	down	AT4G39660	AT2G38650
CsGy4G004870	1899	both	AT5G66760	AT5G01010
CsGy4G004940	918	down	AT3G04770	AT3G08590
CsGy4G004950	2109	down	AT5G49530	AT4G33680
CsGy4G004970	1326	down	AT5G66730	AT2G14260
CsGy4G005090	1932	down	AT4G36210	AT5G64460
CsGy4G005100	3750	down	AT2G16485	AT5G09590
CsGy4G005230	657	down		AT2G04305
CsGy4G005290	1203	down	AT4G36470	AT4G33650
CsGy4G005300	816	down	AT1G19580	AT1G31730
CsGy4G005370	1008	down	AT5G06860	AT4G19210
CsGy4G005380	2217	down	AT4G36550	AT2G26980
CsGy4G005390	324	down	AT3G62840	AT5G10270
CsGy4G005400	1347	down	AT2G18280	AT2G27090
CsGy4G005440	369	down	AT2G18040	AT2G27040
CsGy4G005460	1116	both	AT3G51160	AT5G36970
CsGy4G005480	945	down	AT5G66530	AT5G21040
CsGy4G005560	1299	down	AT1G64720	AT3G43600
CsGy4G005640	1395	down	AT5G52430	AT5G56360
CsGy4G005710	2232	down	AT1G63430	AT5G56350
CsGy4G005750	549	down	AT4G25740	AT2G26990
CsGy4G005790	1470	down	AT3G61510	AT5G21990
CsGy4G005830	4497	down	AT4G11270	AT3G13600
CsGy4G005930	1557	down	AT4G23650	AT5G03080
CsGy4G006060	1488	down	AT1G64190	AT2G44130
CsGy4G006110	204	down	AT3G61640	AT3G58500
CsGy4G006140	4371	down	AT5G41790	AT2G42520
CsGy4G006200	1068	down	AT4G11070	AT3G13670
CsGy4G006260	1860	down	AT1G64390	AT5G06730
CsGy4G006280	2103	down	AT4G23850	AT5G06720
CsGy4G006290	1341	down	AT5G62050	AT2G05990
CsGy4G006330	717	down	AT4G23900	AT1G17420
CsGy4G006340	651	down	AT4G10970	AT4G12070
CsGy4G006370	1785	down	AT5G42080	AT1G80930
CsGy4G006410	2889	down	AT4G23940	AT3G20870
CsGy4G006470	1116	down	AT5G42050	AT1G51200
CsGy4G006490	2139	down	AT4G23980	AT5G12860
CsGy4G006570	3384	down	AT4G24020	AT5G03040
CsGy4G006590	1782	down	AT4G10840	AT2G35795
CsGy4G006710	2016	down	AT4G19450	AT2G37250
CsGy4G006790	1800	down	AT5G45290	AT5G02810
CsGy4G006860	1383	down	AT4G19230	AT5G02770
CsGy4G006870	522	down	AT4G23470	AT5G18520
CsGy4G006900	2271	down	AT4G19180	AT3G53580
CsGy4G006930	1353	down	AT1G03475	AT3G26618
CsGy4G006980	2223	down	AT2G30520	AT3G53610
CsGy4G006990	1743	down	AT4G15110	AT3G46010
CsGy4G007000	2370	down	AT4G15090	AT5G02510
CsGy4G007010	2541	down	AT3G22170	AT5G02500
CsGy4G007050	2025	down	AT3G22200	AT2G28840
CsGy4G007070	4803	both	AT2G32240	AT3G23160
CsGy4G007090	438	down	AT4G15000	AT3G22110
[truncated: 1,925 more rows]

## Sheet: Cmo
Supplementary Table S4 Orthologous mobile mRNAs identified in different heterograft systems
GeneID	CDSlength	mobileGene	Orthologous gene ID in A.thaliana	Orthologous gene ID in A.thaliana after filter dublicates
CmoCh00G000330	1101	down	AT2G27500	AT1G01040
CmoCh01G000250	1941	down	AT1G55730	AT1G01050
CmoCh01G000290	3357	down	AT1G73080	AT1G01060
CmoCh01G000310	2853	up	AT4G31480	AT1G01090
CmoCh01G000350	2202	down	AT1G54130	AT1G01260
CmoCh01G000560	1719	up	AT1G72710	AT1G01320
CmoCh01G000570	1242	up	AT1G54270	AT1G01540
CmoCh01G000610	1329	down	AT1G72880	AT1G01710
CmoCh01G000630	2820	down	AT1G17680	AT1G01720
CmoCh01G000780	1338	up	AT1G51760	AT1G02080
CmoCh01G000850	2649	down	AT4G29990	AT1G02260
CmoCh01G001000	1845	up	AT1G79750	AT1G02500
CmoCh01G001130	1842	down	AT1G79860	AT1G02520
CmoCh01G001300	1863	down	AT1G80300	AT1G02890
CmoCh01G001320	555	down	AT1G80230	AT1G03000
CmoCh01G001460	2424	both	AT3G15730	AT1G03060
CmoCh01G001900	990	down	AT1G80820	AT1G03080
CmoCh01G002230	726	up	AT1G74060	AT1G03350
CmoCh01G002280	669	down	AT5G47960	AT1G03780
CmoCh01G002670	4461	both	AT3G13530	AT1G03860
CmoCh01G002730	3231	down	AT3G60030	AT1G03905
CmoCh01G002740	1182	both	AT4G01850	AT1G04080
CmoCh01G002750	4164	up	AT4G01860	AT1G04120
CmoCh01G003050	582	down	AT4G02080	AT1G04140
CmoCh01G003120	1476	down	AT2G47510	AT1G04410
CmoCh01G003130	630	down	AT3G16780	AT1G04430
CmoCh01G003170	951	down	AT4G02340	AT1G04760
CmoCh01G003290	2097	down	AT2G47790	AT1G04780
CmoCh01G003310	4347	up	AT4G02510	AT1G04980
CmoCh01G003340	1173	down	AT3G02720	AT1G05010
CmoCh01G003620	1011	down	AT1G66670	AT1G05570
CmoCh01G003880	1473	up	AT5G17310	AT1G05850
CmoCh01G004120	867	down	AT3G11400	AT1G06230
CmoCh01G004360	1737	down	AT5G17380	AT1G06410
CmoCh01G004670	1851	down	AT1G68910	AT1G06570
CmoCh01G004830	1965	up	AT3G29400	AT1G06620
CmoCh01G004880	5430	down	AT5G15540	AT1G06650
CmoCh01G004910	1443	both	AT3G29360	AT1G06680
CmoCh01G004970	3657	down	AT5G15450	AT1G06690
CmoCh01G005190	1521	down	AT3G02750	AT1G06780
CmoCh01G005230	1506	up	AT5G36230	AT1G06950
CmoCh01G005650	2622	both	AT5G60410	AT1G07020
CmoCh01G005840	1113	up	AT3G45640	AT1G07070
CmoCh01G005850	420	up	AT3G46010	AT1G07150
CmoCh01G006160	1650	down	AT2G28800	AT1G07360
CmoCh01G006380	1383	down	AT5G59420	AT1G07540
CmoCh01G006790	1542	down	AT1G07360	AT1G07630
CmoCh01G006890	1647	down	AT2G29670	AT1G07650
CmoCh01G007070	1953	down	AT1G07150	AT1G07670
CmoCh01G007450	3063	down	AT1G06950	AT1G07705
CmoCh01G007630	2583	down	AT2G30470	AT1G08190
CmoCh01G007710	1719	down	AT2G30520	AT1G08200
CmoCh01G007850	2058	both	AT2G01970	AT1G08250
CmoCh01G007860	3708	up	AT1G73460	AT1G08420
CmoCh01G007910	1377	down	AT1G48420	AT1G08510
CmoCh01G008030	3252	up	AT1G48410	AT1G08620
CmoCh01G008200	807	down	AT1G18800	AT1G08800
CmoCh01G008610	5604	both	AT5G07980	AT1G08830
CmoCh01G009430	3441	both	AT5G64740	AT1G08970
CmoCh01G009940	1155	down	AT2G26830	AT1G09070
CmoCh01G009960	6183	down	AT4G31160	AT1G09620
CmoCh01G010010	1554	down	AT4G09570	AT1G10020
CmoCh01G010460	4650	down	AT1G76820	AT1G10320
CmoCh01G010470	1860	both	AT1G43690	AT1G10370
CmoCh01G010610	2733	down	AT1G43850	AT1G10430
CmoCh01G010770	2250	down	AT5G51070	AT1G10630
CmoCh01G010780	765	down	AT5G51070	AT1G10740
CmoCh01G010890	2475	up	AT1G55740	AT1G10830
CmoCh01G011210	2106	down	AT5G55670	AT1G10840
CmoCh01G011400	1116	down	AT1G55920	AT1G10870
CmoCh01G011630	1398	both	AT4G26850	AT1G11200
CmoCh01G011640	873	down	AT1G03860	AT1G11260
CmoCh01G011700	1134	down	AT4G26910	AT1G11650
CmoCh01G011930	1416	up	AT5G54810	AT1G11660
CmoCh01G012140	1749	down	AT5G48150	AT1G11720
CmoCh01G012170	783	down	AT4G36130	AT1G11860
CmoCh01G012260	849	down	AT4G27310	AT1G12240
CmoCh01G012370	1530	up	AT5G54310	AT1G12360
CmoCh01G012490	3585	down	AT4G27430	AT1G12470
CmoCh01G012630	1929	up	AT4G27500	AT1G12580
CmoCh01G012700	1251	down	AT5G53900	AT1G12640
CmoCh01G012750	579	down	AT3G15210	AT1G12680
CmoCh01G012820	1317	both	AT5G53970	AT1G12710
CmoCh01G013010	2898	both	AT1G53310	AT1G13260
CmoCh01G013370	2412	down	AT3G14570	AT1G13280
CmoCh01G013580	2445	down	AT1G79090	AT1G13700
CmoCh01G013680	2535	down	AT2G38020	AT1G13710
CmoCh01G013720	1398	up	AT1G06570	AT1G13740
CmoCh01G013790	3174	both	AT1G06690	AT1G13950
CmoCh01G013800	1470	both	AT2G43020	AT1G13980
CmoCh01G013950	798	down	AT1G56010	AT1G14040
CmoCh01G014100	2949	up	AT1G31730	AT1G14290
CmoCh01G014480	507	down	AT4G08330	AT1G14360
CmoCh01G014660	2802	down	AT4G30100	AT1G14650
CmoCh01G015120	2367	up	AT4G37870	AT1G14720
CmoCh01G015530	3249	both	AT4G32410	AT1G14740
CmoCh01G015600	1908	both	AT2G25490	AT1G14770
CmoCh01G015780	4809	down	AT5G11430	AT1G14780
CmoCh01G016450	1080	down	AT2G03120	AT1G15030
CmoCh01G016490	1383	up	AT5G11520	AT1G15150
CmoCh01G016510	2052	up	AT4G08920	AT1G15200
CmoCh01G016530	840	down	AT1G34750	AT1G15210
CmoCh01G016560	2091	both	AT1G78240	AT1G15240
CmoCh01G016610	777	down	AT1G78300	AT1G15520
CmoCh01G016920	2865	down	AT4G24560	AT1G15690
CmoCh01G017050	654	down	AT2G25110	AT1G15740
CmoCh01G017150	816	up	AT5G10870	AT1G15750
CmoCh01G017470	1569	both	AT2G26280	AT1G15780
CmoCh01G017550	1323	up	AT2G26310	AT1G16010
CmoCh01G017650	774	down	AT4G32960	AT1G16270
CmoCh01G017680	639	up	AT5G11770	AT1G16350
CmoCh01G017910	1485	up	AT5G12010	AT1G16560
CmoCh01G017930	1506	down	AT4G33080	AT1G16680
CmoCh01G017940	2664	down	AT4G33090	AT1G16710
CmoCh01G018210	2121	down	AT4G07960	AT1G16780
CmoCh01G018680	972	up	AT3G16150	AT1G17020
CmoCh01G018750	1386	up	AT1G47128	AT1G17370
CmoCh01G019950	1356	down	AT4G24550	AT1G17420
CmoCh01G020620	2445	up	AT5G42270	AT1G17680
CmoCh01G020710	4035	down	AT4G35090	AT1G18070
CmoCh01G021100	579	down	AT1G76600	AT1G18390
CmoCh02G000020	888	both	AT1G01720	AT1G18740
CmoCh02G000400	2112	down	AT2G42880	AT1G18800
CmoCh02G000450	2010	down	AT3G58790	AT1G18890
CmoCh02G000570	1320	down	AT1G04980	AT1G19180
CmoCh02G000640	936	up	AT1G05010	AT1G19350
CmoCh02G001000	5289	both	AT4G03550	AT1G19580
CmoCh02G001090	3072	up	AT4G03430	AT1G20200
CmoCh02G001420	1272	up	AT1G79340	AT1G20693
CmoCh02G002210	1215	down	AT3G07870	AT1G20760
CmoCh02G002530	5589	up	AT4G38600	AT1G20980
CmoCh02G002540	711	down	AT4G35020	AT1G21200
CmoCh02G002630	3486	down	AT2G16920	AT1G21310
CmoCh02G002650	1626	down	AT1G34360	AT1G21410
CmoCh02G003050	1482	up	AT4G38130	AT1G21640
CmoCh02G003100	1980	down	AT4G12650	AT1G21750
CmoCh02G003600	1728	down	AT4G34740	AT1G21780
CmoCh02G003620	2118	both	AT4G34710	AT1G22540
CmoCh02G003670	999	up	AT5G66320	AT1G22750
CmoCh02G003750	2358	down	AT4G39050	AT1G22770
CmoCh02G003780	1137	down	AT4G39090	AT1G23870
CmoCh02G004050	516	both	AT2G21660	AT1G24560
CmoCh02G004520	1191	up	AT3G19130	AT1G25260
CmoCh02G004710	645	down	AT5G16870	AT1G26160
CmoCh02G005010	1122	down	AT3G57870	AT1G26270
CmoCh02G005180	2445	down	AT2G23140	AT1G26355
CmoCh02G005580	1998	down	AT5G67030	AT1G26670
CmoCh02G005950	1350	up	AT5G09900	AT1G26830
CmoCh02G006010	2646	up	AT5G64813	AT1G26850
CmoCh02G006160	1086	down	AT2G23790	AT1G26880
CmoCh02G006200	1134	both	AT5G09810	AT1G26910
CmoCh02G006460	663	up	AT1G26910	AT1G27300
CmoCh02G006570	3540	up	AT1G16270	AT1G27320
CmoCh02G006610	1458	up	AT1G56190	AT1G27340
CmoCh02G006660	1329	up	AT1G54320	AT1G27510
CmoCh02G006740	1461	down	AT1G79380	AT1G27680
CmoCh02G006840	720	down	AT5G58250	AT1G27770
CmoCh02G006910	1257	up	AT5G58290	AT1G27910
CmoCh02G006920	1518	up	AT2G30490	AT1G28120
CmoCh02G007000	1890	both	AT5G58350	AT1G28200
CmoCh02G007460	1998	both	AT5G58620	AT1G29150
CmoCh02G007580	1746	down	AT2G29690	AT1G29400
CmoCh02G007780	1716	up	AT3G46780	AT1G29800
CmoCh02G007880	3111	up	AT2G29200	AT1G29880
CmoCh02G007890	1137	down	AT3G46620	AT1G29950
CmoCh02G007940	1857	up	AT1G07540	AT1G30090
CmoCh02G008030	834	up	AT3G55440	AT1G30360
CmoCh02G008050	2142	up	AT1G07630	AT1G30540
CmoCh02G008060	2547	down	AT2G45910	AT1G30580
CmoCh02G008500	4146	up	AT3G45830	AT1G31330
CmoCh02G008690	858	down	AT3G45600	AT1G31500
CmoCh02G008870	753	both	AT5G60540	AT1G31730
CmoCh02G009560	3552	up	AT1G32900	AT1G31830
CmoCh02G009580	1011	down	AT1G64720	AT1G31970
CmoCh02G010020	732	down	AT2G44870	AT1G32050
CmoCh02G010520	1047	down	AT5G51410	AT1G32100
CmoCh02G010890	4815	down	AT1G63700	AT1G32230
CmoCh02G010920	720	down	AT5G52420	AT1G32740
CmoCh02G011320	1335	up	AT5G53180	AT1G32900
CmoCh02G011570	2616	down	AT5G53480	AT1G33410
CmoCh02G011610	2316	down	AT5G24320	AT1G33420
CmoCh02G011760	1758	down	AT5G24430	AT1G33520
CmoCh02G011870	1236	both	AT3G63000	AT1G34300
CmoCh02G012010	1266	down	AT5G56530	AT1G34320
CmoCh02G012060	4113	up	AT3G43600	AT1G34360
CmoCh02G012160	1746	down	AT5G21040	AT1G34750
CmoCh02G012320	1785	down	AT3G13600	AT1G36050
CmoCh02G012360	1044	up	AT2G44130	AT1G36160
CmoCh02G012460	2085	down	AT3G13670	AT1G36730
CmoCh02G012510	1098	up	AT5G06730	AT1G37130
CmoCh02G012540	1911	up	AT5G19900	AT1G42430
CmoCh02G013080	5277	down	AT2G13370	AT1G43170
CmoCh02G013360	2928	down	AT5G22010	AT1G43690
CmoCh02G014040	3273	down	AT2G27950	AT1G43850
CmoCh02G014240	1791	both	AT5G60790	AT1G43860
CmoCh02G014370	447	down	AT1G64230	AT1G45207
CmoCh02G014960	789	up	AT4G11600	AT1G45249
CmoCh02G015280	2187	down	AT4G22990	AT1G45688
CmoCh02G015360	507	down	AT4G22920	AT1G45976
CmoCh02G015690	2337	up	AT1G62750	AT1G47128
CmoCh02G015850	726	down	AT2G45140	AT1G47270
CmoCh02G015900	2268	both	AT4G22540	AT1G48160
CmoCh02G015980	6444	both	AT4G16760	AT1G48270
CmoCh02G016140	759	up	AT4G17030	AT1G48410
CmoCh02G016490	1320	up	AT4G17830	AT1G48420
CmoCh02G016880	1593	down	AT1G31970	AT1G48450
CmoCh02G016960	633	down	AT5G45550	AT1G48900
CmoCh02G017030	1686	down	AT1G31830	AT1G49040
CmoCh02G017480	813	down	AT2G20230	AT1G49760
CmoCh02G017550	2247	down	AT2G20330	AT1G50030
CmoCh02G017910	441	down	AT2G31200	AT1G50300
CmoCh02G018260	3252	down	AT3G63340	AT1G50370
CmoCh03G000410	1317	up	AT3G57290	AT1G50480
CmoCh03G000620	2832	up	AT5G13630	AT1G50600
CmoCh03G000690	1740	up	AT3G57490	AT1G50620
CmoCh03G000700	5283	down	AT5G05170	AT1G51160
CmoCh03G000720	1629	down	AT5G12480	AT1G51350
CmoCh03G000860	2322	down	AT2G42320	AT1G51540
CmoCh03G001010	402	down	AT3G52105	AT1G51610
CmoCh03G001220	942	down	AT3G58500	AT1G51760
CmoCh03G001800	2958	down	AT4G12780	AT1G52360
CmoCh03G001840	327	down	AT2G41430	AT1G52540
CmoCh03G002020	2184	down	AT3G54540	AT1G53050
CmoCh03G002080	450	down	AT2G27030	AT1G53190
CmoCh03G002270	1953	down	AT1G58030	AT1G53210
CmoCh03G002280	1896	up	AT1G58030	AT1G53240
CmoCh03G002340	2946	down	AT1G63440	AT1G53310
CmoCh03G002640	2001	down	AT5G18280	AT1G53440
CmoCh03G002780	1689	up	AT3G08590	AT1G53510
CmoCh03G003060	1641	down	AT3G08760	AT1G53570
CmoCh03G003110	2064	up	AT5G01830	AT1G53580
CmoCh03G003160	1428	down	AT5G58380	AT1G53910
CmoCh03G003250	4740	down	AT2G38440	AT1G54100
CmoCh03G003570	2661	down	AT2G38280	AT1G54130
CmoCh03G003660	1431	down	AT3G09030	AT1G54270
CmoCh03G003870	1182	down	AT2G38000	AT1G54320
CmoCh03G003880	1491	both	AT5G23860	AT1G54460
CmoCh03G004440	1944	both	AT5G02500	AT1G54520
CmoCh03G004460	747	down	AT5G02510	AT1G54920
CmoCh03G004540	1002	down	AT5G59840	AT1G55020
CmoCh03G004760	2343	down	AT5G02810	AT1G55150
CmoCh03G004780	1017	down	AT2G37250	AT1G55250
CmoCh03G004920	1014	down	AT4G02340	AT1G55270
CmoCh03G005050	2793	down	AT5G28740	AT1G55340
CmoCh03G005060	861	down	AT4G05000	AT1G55490
CmoCh03G005460	1146	up	AT4G05320	AT1G55730
CmoCh03G006050	1380	down	AT4G16490	AT1G55740
CmoCh03G006080	1650	down	AT4G17230	AT1G55760
CmoCh03G006240	1842	down	AT5G47750	AT1G55840
CmoCh03G006450	3855	down	AT3G51490	AT1G55860
CmoCh03G006590	1296	down	AT3G12500	AT1G55920
CmoCh03G006800	2679	down	AT4G35830	AT1G56010
CmoCh03G007000	3033	down	AT5G66150	AT1G56070
CmoCh03G007110	1767	down	AT2G17890	AT1G56190
CmoCh03G007120	11667	both	AT2G17930	AT1G56450
CmoCh03G007660	6057	down	AT4G36520	AT1G57610
CmoCh03G008060	960	down	AT1G75080	AT1G58030
CmoCh03G008130	2562	down	AT5G07990	AT1G58200
CmoCh03G008390	1533	down	AT1G78130	AT1G58290
CmoCh03G008600	1596	up	AT4G39980	AT1G58440
CmoCh03G008870	1428	down	AT2G14170	AT1G59610
CmoCh03G009530	3045	up	AT4G37640	AT1G59710
CmoCh03G009560	1317	down	AT5G67480	AT1G59750
CmoCh03G009700	2385	down	AT5G67360	AT1G60780
CmoCh03G009740	2016	up	AT4G37370	AT1G60960
CmoCh03G009960	7326	up	AT3G50370	AT1G61140
CmoCh03G010000	5478	up	AT4G37080	AT1G61250
CmoCh03G010040	1779	down	AT4G37190	AT1G61560
CmoCh03G010200	9540	down	AT3G50380	AT1G62020
CmoCh03G010210	2091	up	AT2G23450	AT1G62290
CmoCh03G010250	1134	up	AT3G50820	AT1G62330
CmoCh03G010350	3858	both	AT2G22010	AT1G62640
CmoCh03G010470	723	down	AT2G21870	AT1G62750
CmoCh03G010570	963	up	AT5G64750	AT1G63440
CmoCh03G010630	3249	up	AT5G64740	AT1G63700
CmoCh03G010680	1233	down	AT5G09810	AT1G64050
CmoCh03G010790	3300	down	AT5G64070	AT1G64110
CmoCh03G010820	1890	down	AT1G53570	AT1G64140
CmoCh03G011070	2361	down	AT3G11670	AT1G64230
CmoCh03G011400	243	down	AT2G23930	AT1G64385
CmoCh03G011420	1719	down	AT5G03940	AT1G64650
CmoCh03G011700	3726	both	AT2G36460	AT1G64660
CmoCh03G011710	2280	up	AT2G36530	AT1G64720
CmoCh03G011740	1584	up	AT3G52990	AT1G64760
CmoCh03G011870	1878	down	AT3G10050	AT1G65260
CmoCh03G011950	2529	down	AT3G53180	AT1G65910
CmoCh03G012280	2127	up	AT3G53260	AT1G65930
CmoCh03G012370	501	up	AT2G37190	AT1G65980
CmoCh03G012530	1218	up	AT3G09630	AT1G66150
CmoCh03G012580	3681	down	AT4G21710	AT1G66670
CmoCh03G012620	1497	up	AT5G58950	AT1G67140
CmoCh03G012670	915	down	AT2G33800	AT1G67230
CmoCh03G012790	714	down	AT3G05700	AT1G67360
CmoCh03G012910	3210	down	AT5G46070	AT1G67580
CmoCh03G013120	1938	up	AT5G54960	AT1G67680
CmoCh03G013370	2553	up	AT1G06410	AT1G67720
CmoCh03G013630	2520	up	AT1G29400	AT1G68090
CmoCh03G013640	1458	up	AT5G46410	AT1G68360
CmoCh03G013770	846	both	AT1G29950	AT1G68440
CmoCh03G014010	1350	up	AT3G14415	AT1G68580
CmoCh03G014020	1875	down	AT5G46190	AT1G68710
CmoCh03G014280	2268	up	AT1G30360	AT1G68750
CmoCh03G014580	1656	up	AT4G20840	AT1G68840
CmoCh03G014660	1647	down	AT4G14350	AT1G68910
CmoCh03G014770	6078	down	AT2G35630	AT1G68920
CmoCh04G000060	3630	down	AT2G02170	AT1G69010
CmoCh04G000230	3012	down	AT3G19895	AT1G69230
CmoCh04G000310	1938	down	AT1G10870	AT1G69260
CmoCh04G000700	1239	up	AT1G06650	AT1G69740
CmoCh04G001110	1164	down	AT3G10970	AT1G69830
CmoCh04G001560	3045	down	AT5G05680	AT1G69850
CmoCh04G001630	879	both	AT4G00430	AT1G70060
CmoCh04G001760	339	up	AT1G07070	AT1G70160
CmoCh04G002010	522	down	AT1G26670	AT1G70170
CmoCh04G002660	903	down	AT2G37250	AT1G70480
CmoCh04G002720	6096	down	AT3G54770	AT1G70520
CmoCh04G002820	1650	up	AT3G63440	AT1G70580
CmoCh04G002900	429	up	AT5G08290	AT1G70740
CmoCh04G002980	2583	both	AT1G23870	AT1G70750
CmoCh04G003160	1572	down	AT1G70160	AT1G70950
CmoCh04G003390	1101	down	AT1G10370	AT1G71010
CmoCh04G003700	2418	down	AT5G51300	AT1G71220
CmoCh04G003750	6375	down	AT3G06530	AT1G71830
CmoCh04G003880	1524	down	AT2G44200	AT1G72160
CmoCh04G003970	858	down	AT5G51100	AT1G72330
CmoCh04G004110	1839	down	AT4G33430	AT1G72550
CmoCh04G004210	876	down	AT1G34750	AT1G72710
CmoCh04G004280	1641	up	AT5G64300	AT1G72880
CmoCh04G004440	2043	both	AT5G09590	AT1G73050
CmoCh04G004460	1605	up	AT5G10550	AT1G73080
CmoCh04G004560	1353	down	AT3G19680	AT1G73100
CmoCh04G004620	1353	up	AT4G14960	AT1G73460
CmoCh04G004950	1791	up	AT2G14960	AT1G73680
CmoCh04G005140	1434	down	AT2G15480	AT1G73920
CmoCh04G005160	2475	up	AT1G49760	AT1G73960
CmoCh04G005970	1734	down	AT1G53190	AT1G74030
CmoCh04G006050	1581	down	AT1G06230	AT1G74050
CmoCh04G006320	1464	up	AT4G19460	AT1G74060
CmoCh04G006370	1788	down	AT5G45290	AT1G74160
CmoCh04G006440	516	up		AT1G74510
CmoCh04G006520	1743	down	AT4G15110	AT1G74720
CmoCh04G006700	795	up	AT1G06680	AT1G74840
CmoCh04G006710	3906	up	AT2G30800	AT1G75080
CmoCh04G006800	2433	down	AT1G16680	AT1G75210
CmoCh04G007110	3384	down	AT1G53440	AT1G76160
CmoCh04G007220	1119	up	AT5G42050	AT1G76240
CmoCh04G007390	1131	down	AT1G64385	AT1G76360
CmoCh04G007470	4662	up	AT5G41790	AT1G76460
CmoCh04G007590	4044	down	AT1G64110	AT1G76490
CmoCh04G007630	2175	down	AT1G64050	AT1G76550
CmoCh04G007890	300	up	AT1G69230	AT1G76600
CmoCh04G007930	3867	down	AT3G51150	AT1G76650
CmoCh04G008100	804	down	AT1G19580	AT1G76680
CmoCh04G008240	3804	up	AT2G16485	AT1G76810
CmoCh04G008290	1608	down	AT4G36710	AT1G76820
CmoCh04G008490	1401	both	AT4G39660	AT1G77120
CmoCh04G008530	3849	down	AT5G65180	AT1G77180
CmoCh04G008760	3906	down	AT5G10290	AT1G77300
CmoCh04G009100	297	down	AT4G37830	AT1G77380
CmoCh04G009200	924	both	AT5G40810	AT1G77420
CmoCh04G009680	1554	down	AT4G24330	AT1G77670
CmoCh04G010190	2199	down	AT5G54910	AT1G78130
CmoCh04G010210	753	down	AT4G27040	AT1G78240
CmoCh04G010440	3678	down	AT1G68710	AT1G78300
CmoCh04G010740	951	up	AT1G68090	AT1G78440
CmoCh04G010770	5190	down	AT1G71010	AT1G78570
CmoCh04G010830	1650	down	AT1G70950	AT1G78630
CmoCh04G010900	1767	down	AT1G70740	AT1G79000
CmoCh04G010930	1332	up	AT3G17860	AT1G79090
CmoCh04G011510	471	down	AT5G05360	AT1G79190
CmoCh04G011680	795	up	AT5G58420	AT1G79280
CmoCh04G011780	2016	up	AT2G40140	AT1G79340
CmoCh04G011790	1083	up	AT5G05600	AT1G79380
CmoCh04G011830	2373	up	AT3G55950	AT1G79550
CmoCh04G011920	963	up	AT2G40010	AT1G79620
CmoCh04G011950	879	down	AT4G00430	AT1G79750
CmoCh04G012320	1350	down	AT3G55580	AT1G79830
CmoCh04G012370	4410	down	AT1G13980	AT1G79860
CmoCh04G012490	2076	up	AT5G13820	AT1G79990
CmoCh04G012700	4080	up	AT5G65750	AT1G80070
CmoCh04G013110	1248	down	AT5G13610	AT1G80130
CmoCh04G013140	5439	down	AT3G09670	AT1G80160
CmoCh04G013310	1080	down	AT5G23280	AT1G80230
CmoCh04G013330	3687	down	AT3G19960	AT1G80280
CmoCh04G013350	1293	down	AT5G23340	AT1G80300
CmoCh04G013500	2838	down	AT5G23450	AT1G80380
CmoCh04G013690	864	down	AT3G12480	AT1G80820
CmoCh04G013700	735	down	AT3G12490	AT2G01140
CmoCh04G013950	5856	both	AT5G13530	AT2G01260
CmoCh04G014030	3714	down	AT3G54460	AT2G01570
CmoCh04G014100	783	up	AT5G13810	AT2G01670
CmoCh04G014140	2034	up	AT3G54500	AT2G01680
CmoCh04G014150	948	up	AT5G12380	AT2G01930
CmoCh04G014170	1056	down	AT2G38760	AT2G01970
CmoCh04G014330	1719	up	AT1G61560	AT2G02010
CmoCh04G014790	2334	up	AT5G04500	AT2G02040
CmoCh04G014870	5454	down	AT5G04560	AT2G02170
CmoCh04G015010	1710	down	AT3G56680	AT2G02760
CmoCh04G015120	2226	up	AT3G46850	AT2G03120
CmoCh04G015190	1362	up	AT5G22060	AT2G03810
CmoCh04G015480	4266	up	AT1G15150	AT2G03890
CmoCh04G015640	3294	down	AT2G01260	AT2G04030
CmoCh04G015700	693	down	AT1G68360	AT2G04240
CmoCh04G015720	969	down	AT1G68440	AT2G04520
CmoCh04G015910	1029	up	AT1G13260	AT2G04690
CmoCh04G016010	1911	down	AT3G25800	AT2G04842
CmoCh04G016060	3615	down	AT3G25840	AT2G05120
CmoCh04G016800	4335	down	AT1G70060	AT2G05320
CmoCh04G017070	1740	down	AT1G69850	AT2G05710
CmoCh04G017180	1233	down	AT1G14360	AT2G09990
CmoCh04G018000	2583	down	AT1G23870	AT2G11520
CmoCh04G018200	621	up	AT1G10630	AT2G13360
CmoCh04G018280	471	up	AT2G47110	AT2G13370
CmoCh04G018400	1287	down	AT1G60780	AT2G13560
CmoCh04G018490	1446	down	AT1G70580	AT2G14170
CmoCh04G018700	2424	down	AT3G55270	AT2G14520
CmoCh04G019030	3630	down	AT1G67720	AT2G14910
CmoCh04G019080	4080	down	AT1G67680	AT2G14960
CmoCh04G019160	2355	down	AT1G67580	AT2G15480
CmoCh04G019400	903	down	AT3G59710	AT2G15620
CmoCh04G019980	1875	down	AT5G49840	AT2G16365
CmoCh04G020540	339	down	AT4G10040	AT2G16390
CmoCh04G021530	2187	both	AT1G68580	AT2G16460
CmoCh04G021850	1086	up	AT2G01140	AT2G16485
CmoCh04G022180	3060	up	AT1G70750	AT2G16595
CmoCh04G022200	1764	down	AT2G01570	AT2G16600
CmoCh04G022380	2388	down	AT1G14740	AT2G16750
CmoCh04G022400	1005	both	AT1G14720	AT2G16920
CmoCh04G022550	1587	up	AT2G02010	AT2G17290
CmoCh04G022590	1758	down	AT2G02040	AT2G17480
CmoCh04G022780	1521	up	AT3G62120	AT2G17510
CmoCh04G022830	2382	up	AT2G04030	AT2G17760
CmoCh04G023090	2250	up	AT2G38800	AT2G17890
CmoCh04G023190	1107	down	AT5G14040	AT2G17930
CmoCh04G023690	3189	down	AT3G54230	AT2G19130
CmoCh04G023780	1233	down	AT1G65930	AT2G19160
CmoCh04G024070	540	down	AT2G01670	AT2G19270
CmoCh04G024350	1680	down	AT4G08500	AT2G19660
CmoCh04G024760	990	down	AT1G21780	AT2G20010
CmoCh04G024790	1293	down	AT1G69740	AT2G20190
CmoCh04G024830	1536	up	AT1G21750	AT2G20230
CmoCh04G025020	1431	up	AT1G77380	AT2G20330
CmoCh04G025050	3210	down	AT1G21640	AT2G20370
CmoCh04G025090	1845	up	AT5G52560	AT2G20420
CmoCh04G025770	3513	both	AT1G22770	AT2G20580
CmoCh04G026030	2112	down	AT3G17450	AT2G20890
CmoCh04G026070	2016	up	AT3G20770	AT2G21300
CmoCh04G026220	1086	down	AT3G52060	AT2G21520
CmoCh04G026270	582	up	AT5G04800	AT2G21580
CmoCh04G026460	2814	both	AT3G22430	AT2G21660
CmoCh04G026540	3207	down	AT5G04550	AT2G21870
CmoCh04G026880	4521	down	AT5G04240	AT2G21940
CmoCh04G026920	1992	down	AT4G30080	AT2G22010
CmoCh04G026980	975	down	AT5G13570	AT2G22125
CmoCh04G027080	4128	down	AT3G52250	AT2G22410
CmoCh04G027140	1554	down	AT5G50840	AT2G22430
CmoCh04G027390	1773	down	AT3G12360	AT2G22720
CmoCh04G027410	4701	down	AT5G13590	AT2G23140
CmoCh04G027510	630	down	AT3G46010	AT2G23450
CmoCh04G027550	1959	up	AT5G02500	AT2G23790
CmoCh04G027600	1947	down	AT3G12580	AT2G23930
CmoCh04G028280	738	up	AT5G14670	AT2G23980
CmoCh04G028360	2016	down	AT5G14720	AT2G24200
CmoCh04G028770	3162	down	AT5G15070	AT2G24520
CmoCh04G028890	2571	down	AT5G62000	AT2G24990
CmoCh04G028980	678	down	AT3G01170	AT2G25110
CmoCh04G029310	4908	down	AT5G07980	AT2G25170
CmoCh04G029470	15396	up	AT3G02260	AT2G25320
CmoCh04G029570	1464	up	AT3G02360	AT2G25430
CmoCh04G029620	1896	down	AT5G38710	AT2G25490
CmoCh04G029650	2913	down	AT5G15900	AT2G25670
CmoCh04G029960	396	down	AT2G40590	AT2G25760
CmoCh04G030090	2043	down	AT3G10980	AT2G25970
CmoCh04G030110	2304	down	AT2G40400	AT2G26080
CmoCh04G030210	5067	both	AT3G11130	AT2G26280
CmoCh04G030410	2055	down	AT2G39950	AT2G26310
CmoCh04G030680	1437	down	AT2G39730	AT2G26640
CmoCh04G030790	4893	up	AT5G40780	AT2G26650
CmoCh04G030810	2526	both	AT3G27170	AT2G26670
CmoCh04G031130	1275	up	AT5G38200	AT2G26730
CmoCh04G031400	1008	down	AT5G23530	AT2G26830
CmoCh04G031470	1926	down	AT2G37690	AT2G26920
CmoCh04G031560	1128	both	AT1G76680	AT2G27030
CmoCh05G000390	1953	down	AT1G70520	AT2G27100
CmoCh05G000430	2709	up	AT1G10740	AT2G27230
CmoCh05G000820	2568	both	AT1G67580	AT2G27350
CmoCh05G001020	1143	down	AT1G60960	AT2G27500
CmoCh05G001090	2148	down	AT2G25970	AT2G27600
CmoCh05G001120	918	down	AT1G55340	AT2G27920
CmoCh05G001430	3642	down	AT5G67090	AT2G27950
CmoCh05G001710	2430	down	AT5G42940	AT2G28000
CmoCh05G002230	1611	up	AT5G42650	AT2G28290
CmoCh05G002320	1245	up	AT1G65910	AT2G28470
CmoCh05G002470	1611	down	AT1G75210	AT2G28680
CmoCh05G003250	768	up	AT5G42190	AT2G28800
CmoCh05G003400	1014	down	AT5G24930	AT2G28840
CmoCh05G003590	825	both	AT2G32070	AT2G29200
CmoCh05G003820	1803	down	AT3G11760	AT2G29670
CmoCh05G003830	1905	up	AT2G25490	AT2G29690
CmoCh05G004230	702	down	AT5G21940	AT2G30290
CmoCh05G004500	978	down	AT3G26340	AT2G30470
CmoCh05G004750	354	down	AT1G26355	AT2G30490
CmoCh05G004850	1002	down	AT1G69010	AT2G30520
CmoCh05G004860	1896	up	AT2G03890	AT2G30700
CmoCh05G004960	2703	down	AT5G06120	AT2G30800
CmoCh05G004970	1248	up	AT3G15140	AT2G30950
CmoCh05G005050	1347	up	AT1G36730	AT2G30990
CmoCh05G005070	480	up	AT4G08685	AT2G31060
CmoCh05G005330	750	both	AT5G10360	AT2G31200
CmoCh05G005540	927	up	AT1G28200	AT2G31400
CmoCh05G005590	11127	up	AT1G55860	AT2G31410
CmoCh05G005670	516	down	AT4G38060	AT2G31560
CmoCh05G005800	960	up	AT4G24570	AT2G31660
CmoCh05G005850	759	up	AT5G65430	AT2G31880
CmoCh05G005930	1632	both	AT1G58290	AT2G31900
CmoCh05G006000	6018	up	AT5G11700	AT2G32060
CmoCh05G006550	1644	down	AT5G10650	AT2G32070
CmoCh05G006590	885	up	AT4G31410	AT2G32240
CmoCh05G006600	2004	down	AT4G31390	AT2G32720
CmoCh05G006860	2688	up	AT4G32551	AT2G32730
CmoCh05G007120	2628	up	AT1G73050	AT2G33150
CmoCh05G007240	660	down	AT5G59240	AT2G33435
CmoCh05G007310	2727	both	AT4G30190	AT2G33800
CmoCh05G007370	3219	up	AT4G30160	AT2G34250
CmoCh05G007460	1182	down	AT2G19160	AT2G34410
CmoCh05G007620	3339	up	AT4G29900	AT2G34660
CmoCh05G007920	3072	down	AT2G40730	AT2G35040
CmoCh05G007960	3894	up	AT1G02520	AT2G35050
CmoCh05G008540	1239	down	AT5G36230	AT2G35060
CmoCh05G008590	1458	down	AT3G02750	AT2G35260
CmoCh05G008710	2223	down	AT1G26850	AT2G35490
CmoCh05G008860	2496	down	AT1G14040	AT2G35630
CmoCh05G009390	1125	down	AT1G70170	AT2G35920
CmoCh05G009710	921	down	AT1G10430	AT2G35940
CmoCh05G009770	1788	down	AT1G76490	AT2G35980
CmoCh05G009780	1260	down	AT1G76460	AT2G36410
CmoCh05G009960	1479	up	AT4G35090	AT2G36460
CmoCh05G009980	2583	down	AT5G03650	AT2G36530
CmoCh05G010060	1323	down	AT1G42430	AT2G36840
CmoCh05G010270	4926	down	AT3G43920	AT2G36850
CmoCh05G010470	1857	up	AT4G30600	AT2G37040
CmoCh05G010600	1581	both	AT2G24200	AT2G37130
CmoCh05G011050	3684	up	AT5G27030	AT2G37170
CmoCh05G011070	1098	down	AT5G27930	AT2G37190
CmoCh05G011230	2634	up	AT1G55020	AT2G37250
CmoCh05G011550	954	up	AT3G05290	AT2G37270
CmoCh05G011960	423	down	AT4G25050	AT2G37690
CmoCh05G012030	2271	down	AT3G05090	AT2G37840
CmoCh05G012210	1131	down	AT5G28840	AT2G37990
CmoCh05G012500	2538	up	AT1G08800	AT2G38000
CmoCh05G012700	2541	up	AT5G25270	AT2G38020
CmoCh05G012860	555	up	AT5G58070	AT2G38090
CmoCh05G012920	4548	both	AT5G20300	AT2G38280
CmoCh05G013530	2175	down	AT4G29010	AT2G38290
CmoCh05G013670	2994	down	AT2G20010	AT2G38440
CmoCh05G013680	1818	down	AT1G77180	AT2G38470
CmoCh05G013740	1497	down	AT4G29130	AT2G38670
CmoCh05G013770	396	up	AT5G56600	AT2G38760
CmoCh05G014180	2403	down	AT5G35560	AT2G38800
CmoCh06G000030	1338	down	AT1G59750	AT2G38840
CmoCh06G000250	4884	both	AT5G04140	AT2G39260
CmoCh06G000490	1740	down	AT5G65180	AT2G39730
CmoCh06G000680	2196	down	AT1G14770	AT2G39950
CmoCh06G001040	1056	down	AT3G12050	AT2G40010
CmoCh06G001240	1563	down	AT2G17760	AT2G40140
CmoCh06G001270	825	down	AT4G35840	AT2G40400
CmoCh06G001580	1686	down	AT2G17480	AT2G40590
CmoCh06G001660	7008	up	AT1G79000	AT2G40730
CmoCh06G001680	2898	down	AT1G79620	AT2G40830
CmoCh06G001760	3672	down	AT2G30290	AT2G41060
CmoCh06G002120	1206	down	AT3G51800	AT2G41250
CmoCh06G002190	900	down	AT5G01380	AT2G41430
CmoCh06G002230	927	down	AT5G01410	AT2G41740
CmoCh06G002390	792	down	AT2G38090	AT2G41770
CmoCh06G002740	2181	down	AT2G37840	AT2G41900
CmoCh06G002790	2160	down	AT2G27230	AT2G42010
CmoCh06G003410	1275	down	AT3G09630	AT2G42070
CmoCh06G003640	966	down	AT2G37130	AT2G42320
CmoCh06G003810	2418	up	AT5G03340	AT2G42520
CmoCh06G004010	2586	up	AT3G09920	AT2G42570
CmoCh06G004260	3516	up	AT3G53090	AT2G42590
CmoCh06G004360	966	both	AT5G03740	AT2G42620
CmoCh06G004510	1077	both	AT2G36460	AT2G42880
CmoCh06G004570	504	down	AT2G36410	AT2G43020
CmoCh06G005060	441	down	AT3G52560	AT2G43120
CmoCh06G005160	1032	down	AT2G35980	AT2G43160
CmoCh06G005290	3864	down	AT5G16280	AT2G43230
CmoCh06G005300	969	up	AT3G11820	AT2G43330
CmoCh06G005410	2835	down	AT5G22030	AT2G43500
CmoCh06G005480	1194	up	AT5G22000	AT2G43820
CmoCh06G005580	1527	down	AT5G06560	AT2G43850
CmoCh06G005640	633	up	AT2G37270	AT2G44050
CmoCh06G005900	1350	down	AT1G64660	AT2G44130
CmoCh06G006110	1452	down	AT4G19110	AT2G44160
CmoCh06G006160	2184	down	AT4G19040	AT2G44200
CmoCh06G006220	909	down	AT1G32050	AT2G44350
CmoCh06G006370	1764	up	AT1G32230	AT2G44870
CmoCh06G006440	825	down	AT5G46860	AT2G44950
CmoCh06G006660	1677	down	AT5G48150	AT2G45140
CmoCh06G006740	675	down	AT4G26470	AT2G45290
CmoCh06G006810	11319	both	AT1G55860	AT2G45300
CmoCh06G007160	2103	both	AT5G56000	AT2G45620
CmoCh06G007210	3903	down	AT5G56240	AT2G45720
CmoCh06G007240	1788	down	AT4G11740	AT2G45740
CmoCh06G007260	876	down	AT1G12710	AT2G45910
CmoCh06G007270	1398	down	AT1G12640	AT2G45990
CmoCh06G007430	3390	down	AT3G14470	AT2G46020
CmoCh06G007480	1398	down	AT4G11820	AT2G46080
CmoCh06G007490	2553	down	AT2G42010	AT2G46210
CmoCh06G007560	1125	up	AT4G22890	AT2G46370
CmoCh06G008040	1701	down	AT4G17300	AT2G46420
CmoCh06G008050	5094	both	AT5G47490	AT2G46500
CmoCh06G008120	6552	up	AT4G17330	AT2G46620
CmoCh06G008530	1314	up	AT4G17100	AT2G46700
CmoCh06G009320	297	down		AT2G47110
CmoCh06G009380	2340	down	AT5G17920	AT2G47260
CmoCh06G009540	6015	down	AT1G01040	AT2G47350
CmoCh06G009840	7362	down	AT1G02080	AT2G47390
CmoCh06G010220	1446	up	AT2G46620	AT2G47470
CmoCh06G010470	2730	down	AT4G01040	AT2G47510
CmoCh06G010560	1761	up	AT2G46370	AT2G47790
CmoCh06G010810	525	up	AT3G61260	AT3G01170
CmoCh06G010850	1290	down	AT1G01710	AT3G01280
CmoCh06G010900	7251	up	AT4G00450	AT3G01420
CmoCh06G010980	6789	up	AT2G46020	AT3G01470
CmoCh06G011060	3207	both	AT4G01290	AT3G01720
CmoCh06G011150	1512	both	AT4G00660	AT3G01820
CmoCh06G011200	2424	down	AT4G00630	AT3G01910
CmoCh06G011290	1416	down	AT3G61180	AT3G02040
CmoCh06G011360	708	down	AT2G45740	AT3G02050
CmoCh06G011370	1680	down	AT2G45720	AT3G02260
CmoCh06G011560	5358	up	AT3G60860	AT3G02360
CmoCh06G011680	2226	down	AT2G45290	AT3G02420
CmoCh06G012170	603	down	AT5G47030	AT3G02520
CmoCh06G012390	2799	down	AT3G23900	AT3G02720
CmoCh06G012560	405	up	AT2G32720	AT3G02750
CmoCh06G012640	1014	down	AT3G24170	AT3G02830
CmoCh06G012690	1950	down	AT1G04780	AT3G02870
CmoCh06G013460	2313	both	AT3G23150	AT3G02910
CmoCh06G013800	807	down	AT3G22850	AT3G03770
CmoCh06G013840	1647	up	AT3G22830	AT3G03860
CmoCh06G013920	5304	down	AT3G22790	AT3G03960
CmoCh06G014180	1020	down	AT5G19530	AT3G04120
CmoCh06G014200	1533	down	AT5G26340	AT3G04240
CmoCh06G014450	1440	up	AT5G35630	AT3G04350
CmoCh06G014590	10056	down	AT2G28290	AT3G04480
CmoCh06G015490	2100	up	AT4G16120	AT3G04560
CmoCh06G015540	1704	up	AT3G16910	AT3G04870
CmoCh06G015700	1242	down	AT5G30510	AT3G04940
CmoCh06G016190	978	up	AT2G43120	AT3G05030
CmoCh06G016260	1026	up	AT1G05850	AT3G05090
CmoCh06G016310	2685	up	AT3G22142	AT3G05290
CmoCh06G016440	1014	down	AT1G10840	AT3G05545
CmoCh06G016450	1128	down	AT1G10830	AT3G05560
CmoCh06G016520	459	up	AT2G04520	AT3G05590
CmoCh06G016600	5223	down	AT5G26570	AT3G05700
CmoCh06G016880	1116	down	AT1G65260	AT3G06130
CmoCh06G016930	1725	up	AT2G30700	AT3G06190
CmoCh06G016940	846	down	AT3G07560	AT3G06530
CmoCh06G016950	4779	down	AT2G43500	AT3G06670
CmoCh06G017050	1083	down	AT1G28120	AT3G07100
CmoCh06G017380	2181	down	AT5G26830	AT3G07160
CmoCh06G017440	1569	both	AT5G19780	AT3G07340
CmoCh07G000260	7320	up	AT2G25170	AT3G07400
CmoCh07G000320	3018	down	AT5G44790	AT3G07470
CmoCh07G000700	3222	down	AT4G10710	AT3G07560
CmoCh07G000710	6438	both	AT2G34660	AT3G07660
CmoCh07G000760	4140	up	AT1G30360	AT3G07700
CmoCh07G000780	2205	down	AT4G21060	AT3G07790
CmoCh07G001000	1104	up	AT3G14420	AT3G07810
CmoCh07G001380	1425	up	AT4G18140	AT3G07870
CmoCh07G001460	1710	down	AT5G46550	AT3G08590
CmoCh07G001660	2553	both	AT1G06410	AT3G08760
CmoCh07G002540	3738	both	AT1G61140	AT3G08840
CmoCh07G002590	858	up	AT1G61250	AT3G09030
CmoCh07G002600	396	down	AT4G21620	AT3G09630
CmoCh07G002760	1317	down	AT4G05150	AT3G09670
CmoCh07G002890	1146	up	AT4G05320	AT3G09920
CmoCh07G003110	1866	both	AT4G04450	AT3G10050
CmoCh07G003240	963	up	AT4G04020	AT3G10160
CmoCh07G003410	1380	down	AT4G16490	AT3G10300
CmoCh07G003530	906	down	AT4G16360	AT3G10390
CmoCh07G003780	2355	down	AT4G35500	AT3G10490
CmoCh07G003830	1146	down	AT4G35260	AT3G10650
CmoCh07G004250	1887	down	AT5G66210	AT3G10970
CmoCh07G004260	11523	up	AT2G17930	AT3G10980
CmoCh07G004460	429	down	AT5G17280	AT3G11130
CmoCh07G004750	1386	up	AT3G50910	AT3G11400
CmoCh07G005180	852	down	AT5G10050	AT3G11510
CmoCh07G005200	6552	up	AT2G22125	AT3G11540
CmoCh07G005550	1596	up	AT4G39980	AT3G11670
CmoCh07G005630	987	up	AT2G22430	AT3G11760
CmoCh07G005750	3825	down	AT5G10470	AT3G11820
CmoCh07G006080	1515	down	AT2G22720	AT3G12050
CmoCh07G006540	1095	down	AT5G67580	AT3G12250
CmoCh07G006580	441	up	AT3G49910	AT3G12360
CmoCh07G006600	1821	down	AT5G67530	AT3G12480
CmoCh07G007110	1656	down	AT4G02630	AT3G12490
CmoCh07G007590	981	up	AT3G50820	AT3G12500
CmoCh07G007880	9723	down	AT4G39420	AT3G12580
CmoCh07G008000	2613	down	AT5G09880	AT3G12630
CmoCh07G008070	1134	both	AT5G09810	AT3G12670
CmoCh07G008180	2610	down	AT3G18640	AT3G12800
CmoCh07G008290	1902	both	AT1G53570	AT3G13340
CmoCh07G008310	516	up	AT5G64040	AT3G13460
CmoCh07G008430	1365	down	AT3G42050	AT3G13530
CmoCh07G008720	2751	down	AT3G11540	AT3G13580
CmoCh07G008760	1710	down	AT4G13430	AT3G13600
CmoCh07G008770	1242	up	AT5G06140	AT3G13670
CmoCh07G008950	1509	down	AT3G52880	AT3G13750
CmoCh07G009000	1077	both	AT2G36460	AT3G13772
CmoCh07G009040	1290	up	AT2G36530	AT3G13790
CmoCh07G009480	2151	up	AT2G37040	AT3G13920
CmoCh07G009560	2133	up	AT3G53260	AT3G13940
CmoCh07G009570	4344	up	AT5G03280	AT3G14205
CmoCh07G009710	822	down	AT2G37170	AT3G14270
CmoCh07G009920	2631	down	AT5G02810	AT3G14415
CmoCh07G010280	1953	up	AT5G02500	AT3G14420
CmoCh07G010320	1377	down	AT2G28840	AT3G14470
CmoCh07G011600	879	down	AT2G40830	AT3G14570
CmoCh07G011720	450	up	AT2G27030	AT3G14690
CmoCh07G011760	1239	down	AT3G56940	AT3G14940
CmoCh07G011780	2148	down	AT1G73100	AT3G15140
CmoCh07G011860	2016	up	AT1G58030	AT3G15210
CmoCh07G011910	2331	down	AT3G03770	AT3G15260
CmoCh07G011970	3129	down	AT5G35910	AT3G15730
CmoCh07G012050	3342	down	AT5G19820	AT3G15790
CmoCh07G012090	897	down	AT3G03860	AT3G16060
CmoCh07G012620	3903	down	AT5G04930	AT3G16150
CmoCh07G012690	2073	down	AT5G01830	AT3G16170
CmoCh07G012720	1332	down	AT5G58380	AT3G16350
CmoCh07G013530	999	up	AT5G06860	AT3G16510
CmoCh07G013640	5664	both	AT5G05170	AT3G16780
CmoCh07G013650	1737	up	AT3G57490	AT3G16850
CmoCh07G013820	864	both	AT3G10300	AT3G16910
CmoCh07G014110	3636	down	AT1G33420	AT3G17100
CmoCh08G000100	1398	down	AT5G13160	AT3G17450
CmoCh08G000150	1434	down	AT5G50850	AT3G17510
CmoCh08G000270	3552	down	AT5G61960	AT3G17860
CmoCh08G000390	1350	down	AT2G20420	AT3G17940
CmoCh08G000460	4671	down	AT1G04120	AT3G18370
CmoCh08G000670	1326	down	AT3G24740	AT3G18640
CmoCh08G000680	528	down	AT4G13200	AT3G18750
CmoCh08G000910	3660	both	AT2G43160	AT3G18820
CmoCh08G000940	1827	down	AT1G14780	AT3G19130
CmoCh08G001350	5559	both	AT1G01320	AT3G19420
CmoCh08G001360	2055	down	AT2G46700	AT3G19680
CmoCh08G001540	2247	both	AT4G17520	AT3G19840
CmoCh08G001810	564	down	AT1G27300	AT3G19895
CmoCh08G001830	2979	up	AT1G27320	AT3G19960
CmoCh08G001870	1380	down	AT1G27340	AT3G20000
CmoCh08G002310	1308	down	AT3G25120	AT3G20250
CmoCh08G002410	1437	down	AT3G07340	AT3G20770
CmoCh08G002530	1647	down	AT5G48385	AT3G21090
CmoCh08G002620	561	down	AT3G07470	AT3G21180
CmoCh08G002770	660	down	AT5G12230	AT3G21240
CmoCh08G003090	1809	down	AT1G06780	AT3G22142
CmoCh08G003130	3048	down	AT3G63380	AT3G22380
CmoCh08G003140	10932	down	AT1G03060	AT3G22430
CmoCh08G003200	1986	up	AT3G51895	AT3G22790
CmoCh08G003220	5931	both	AT1G03080	AT3G22830
CmoCh08G003560	4323	up	AT3G63070	AT3G22850
CmoCh08G003620	1320	down	AT1G03350	AT3G22890
CmoCh08G003690	1029	down	AT3G63010	AT3G22970
CmoCh08G003740	2025	down	AT2G22410	AT3G23150
CmoCh08G003960	5193	down	AT1G03000	AT3G23250
CmoCh08G003970	5220	down	AT3G62900	AT3G23560
CmoCh08G004100	4728	up	AT1G02890	AT3G23900
CmoCh08G004250	2418	down	AT4G02350	AT3G23980
CmoCh08G004260	636	up	AT3G16780	AT3G24170
CmoCh08G004590	2895	down	AT2G47390	AT3G24420
CmoCh08G004670	3258	down	AT3G62360	AT3G24480
CmoCh08G004830	1371	up	AT3G62260	AT3G24590
CmoCh08G004880	1182	down	AT1G02500	AT3G24740
CmoCh08G004920	1164	up	AT5G16570	AT3G25120
CmoCh08G004930	14271	down	AT5G23110	AT3G25520
CmoCh08G005070	825	down	AT5G09680	AT3G25800
CmoCh08G005080	7251	down	AT3G63500	AT3G25840
CmoCh08G005240	2145	down	AT5G13490	AT3G26340
CmoCh08G005560	1506	down	AT3G60070	AT3G26730
CmoCh08G005620	4749	down	AT2G31900	AT3G26810
CmoCh08G005820	2514	down	AT4G31880	AT3G26935
CmoCh08G005950	2178	down	AT1G29880	AT3G27090
CmoCh08G006050	2346	up	AT3G15790	AT3G27170
CmoCh08G006060	936	down	AT1G80130	AT3G27260
CmoCh08G006150	1329	up	AT1G80380	AT3G28030
CmoCh08G006230	1965	down	AT1G80280	AT3G28210
CmoCh08G006390	510	down	AT1G80160	AT3G28430
CmoCh08G006460	2850	down	AT1G52360	AT3G28450
CmoCh08G006630	3699	down	AT1G15240	AT3G28715
CmoCh08G006750	1941	up	AT3G16170	AT3G29360
CmoCh08G007370	1932	down	AT3G13772	AT3G29390
CmoCh08G007500	1992	down	AT3G13920	AT3G29400
CmoCh08G007510	1914	both	AT3G13940	AT3G30390
CmoCh08G007830	1428	up	AT1G17370	AT3G42050
CmoCh08G007940	2460	up	AT3G14205	AT3G42170
CmoCh08G008010	5427	up	AT3G14270	AT3G43190
CmoCh08G008040	1467	both	AT1G72330	AT3G43600
CmoCh08G008160	3270	both	AT3G21180	AT3G43810
CmoCh08G008170	1401	down	AT1G51610	AT3G43920
CmoCh08G008500	1650	up	AT3G61600	AT3G44880
CmoCh08G008560	1341	down	AT2G46210	AT3G45310
CmoCh08G008610	1002	up	AT2G46080	AT3G45600
CmoCh08G008650	1815	down	AT5G28350	AT3G45630
CmoCh08G008820	1344	down	AT4G00500	AT3G45640
CmoCh08G009130	2298	down	AT2G45620	AT3G45830
CmoCh08G009150	1512	down	AT3G61050	AT3G45850
CmoCh08G009890	1344	both	AT5G60390	AT3G46010
CmoCh08G009990	621	down	AT5G48760	AT3G46290
CmoCh08G010000	3018	down	AT2G32730	AT3G46610
CmoCh08G010120	1512	down	AT4G13510	AT3G46620
CmoCh08G010220	3255	down	AT4G32640	AT3G46780
CmoCh08G010440	1776	up	AT5G46050	AT3G46850
CmoCh08G010450	2733	down	AT2G33435	AT3G46970
CmoCh08G010550	1854	up	AT1G04430	AT3G47340
CmoCh08G010590	753	up	AT3G23250	AT3G47590
CmoCh08G010920	1227	down	AT3G22970	AT3G47730
CmoCh08G011060	783	up	AT4G34670	AT3G47990
CmoCh08G011260	4794	up	AT3G22380	AT3G48050
CmoCh08G011380	744	up	AT5G19140	AT3G48440
CmoCh08G011410	1653	up	AT3G06130	AT3G48520
CmoCh08G011490	1305	up	AT3G06190	AT3G48530
CmoCh08G011630	903	down	AT5G18900	AT3G48560
CmoCh08G011790	1725	both	AT5G18670	AT3G48590
CmoCh08G011810	3315	up	AT5G18620	AT3G48610
CmoCh08G012250	2019	up	AT4G16110	AT3G48680
CmoCh08G012350	2343	down	AT5G49360	AT3G49220
CmoCh08G012370	582	down	AT4G02080	AT3G49350
CmoCh09G000100	3339	up	AT1G20980	AT3G49910
CmoCh09G000150	1860	down	AT1G76550	AT3G50370
CmoCh09G000450	3030	down	AT1G20760	AT3G50380
CmoCh09G000550	4650	up	AT4G35090	AT3G50530
CmoCh09G000960	879	down	AT4G24175	AT3G50820
CmoCh09G001430	1602	down	AT1G27680	AT3G50910
CmoCh09G001460	1224	down	AT1G47270	AT3G51150
CmoCh09G001470	4155	down	AT2G19660	AT3G51370
CmoCh09G001610	639	down	AT5G42960	AT3G51490
CmoCh09G002360	993	down	AT1G45976	AT3G51800
CmoCh09G002460	1281	down	AT4G06744	AT3G51895
CmoCh09G002820	3063	down	AT1G27770	AT3G52060
CmoCh09G003730	999	down	AT1G48270	AT3G52105
CmoCh09G003770	1917	up	AT2G26280	AT3G52250
CmoCh09G003930	1290	down	AT5G10770	AT3G52560
CmoCh09G004040	2304	up	AT5G57870	AT3G52590
CmoCh09G004530	5013	down	AT2G25320	AT3G52880
CmoCh09G004570	2355	down	AT4G32190	AT3G52990
CmoCh09G004580	1890	down	AT4G32250	AT3G53090
CmoCh09G004630	1950	down	AT2G25430	AT3G53180
CmoCh09G004690	1971	up	AT2G25490	AT3G53260
CmoCh09G004750	3249	both	AT4G32410	AT3G54040
CmoCh09G004880	969	up	AT2G25670	AT3G54140
CmoCh09G004890	5010	down	AT4G32620	AT3G54230
CmoCh09G004920	1002	both	AT5G25560	AT3G54350
CmoCh09G005250	2055	down	AT4G31200	AT3G54460
CmoCh09G005260	3489	down	AT4G31210	AT3G54500
CmoCh09G005410	1026	down	AT2G03120	AT3G54540
CmoCh09G005430	783	down	AT5G11500	AT3G54750
CmoCh09G005450	1383	both	AT5G11520	AT3G54770
CmoCh09G005460	2049	down	AT4G08920	AT3G55270
CmoCh09G005510	2064	down	AT1G78240	AT3G55410
CmoCh09G005550	777	up	AT1G78300	AT3G55440
CmoCh09G005620	2325	down	AT4G09020	AT3G55580
CmoCh09G005680	1599	down	AT1G12680	AT3G55950
CmoCh09G005790	2709	down	AT5G10920	AT3G56680
CmoCh09G006570	747	down	AT1G78630	AT3G56770
CmoCh09G006630	2109	down	AT1G17020	AT3G56930
CmoCh09G006740	1554	up	AT3G14690	AT3G56940
CmoCh09G006820	888	down	AT1G53580	AT3G57200
CmoCh09G007440	2331	down	AT1G31500	AT3G57290
CmoCh09G007670	1440	up	AT1G77380	AT3G57490
CmoCh09G007990	1347	down	AT1G77670	AT3G57870
CmoCh09G008030	2604	down	AT5G35370	AT3G58110
CmoCh09G008230	1662	up	AT1G53210	AT3G58500
CmoCh09G008410	2394	up	AT5G53940	AT3G58670
CmoCh09G008460	876	up	AT3G15260	AT3G58710
CmoCh09G008520	1896	up	AT4G27500	AT3G58790
CmoCh09G008680	768	down	AT4G27450	AT3G58970
CmoCh09G008830	1545	down	AT5G54310	AT3G59110
CmoCh09G009100	1734	up	AT1G50600	AT3G59140
CmoCh09G009310	1446	both	AT4G27080	AT3G59710
CmoCh09G009480	2283	down	AT1G11660	AT3G59780
CmoCh09G009670	873	down	AT1G03860	AT3G60030
CmoCh09G010110	2175	down	AT5G55670	AT3G60070
CmoCh09G010190	285	down	AT5G55850	AT3G60240
CmoCh09G010420	987	down	AT1G55760	AT3G60860
CmoCh09G010480	1011	down	AT5G56140	AT3G61050
CmoCh09G010500	510	down	AT5G56170	AT3G61110
CmoCh09G010770	1083	up	AT1G43860	AT3G61180
CmoCh09G010880	4176	down	AT1G76810	AT3G61260
CmoCh09G010960	1221	up	AT1G77120	AT3G61440
CmoCh09G011070	1896	both	AT1G21310	AT3G61600
CmoCh09G011190	1665	up	AT4G09510	AT3G61800
CmoCh09G011590	2451	down	AT1G34320	AT3G61870
CmoCh09G011850	3369	up	AT5G64740	AT3G62120
CmoCh09G011860	1170	both	AT1G43170	AT3G62260
CmoCh09G012180	1878	down	AT1G71830	AT3G62270
CmoCh09G012490	2781	down	AT1G59610	AT3G62360
CmoCh09G013330	4638	down	AT1G22540	AT3G62700
CmoCh09G013340	1905	both	AT1G72160	AT3G62870
CmoCh10G000030	6477	both	AT5G07350	AT3G62900
CmoCh10G000150	2550	down	AT5G62000	AT3G63000
CmoCh10G000160	2772	both	AT5G50920	AT3G63010
CmoCh10G000170	2007	down	AT5G23720	AT3G63070
CmoCh10G000250	1581	down	AT5G23690	AT3G63340
CmoCh10G000390	1695	down	AT5G41040	AT3G63380
CmoCh10G000490	3189	down	AT3G48610	AT3G63410
CmoCh10G000530	897	down	AT3G48590	AT3G63440
CmoCh10G000540	1998	both	AT3G48560	AT3G63500
CmoCh10G000630	1983	down	AT3G48520	AT3G63520
CmoCh10G000710	2052	down	AT5G63320	AT4G00430
CmoCh10G000770	840	down	AT5G63280	AT4G00450
CmoCh10G000830	2052	down	AT2G31880	AT4G00500
CmoCh10G000950	1062	down	AT5G50180	AT4G00630
CmoCh10G001300	1410	up	AT5G62790	AT4G00660
CmoCh10G001340	2178	down	AT1G27510	AT4G01040
CmoCh10G001360	1143	down	AT3G47990	AT4G01050
CmoCh10G001410	2646	up	AT1G23870	AT4G01070
CmoCh10G002040	363	up	AT1G26880	AT4G01100
CmoCh10G003390	1470	down	AT5G52450	AT4G01290
CmoCh10G003450	2061	down	AT1G73680	AT4G01320
CmoCh10G003670	1959	up	AT5G20950	AT4G01800
CmoCh10G003800	1224	up	AT2G38670	AT4G01850
CmoCh10G003980	2124	down	AT3G13580	AT4G01860
CmoCh10G004410	2049	up	AT5G57580	AT4G01970
CmoCh10G004590	2217	down	AT4G30360	AT4G02080
CmoCh10G004930	2370	down	AT5G57870	AT4G02340
CmoCh10G005240	1974	down	AT5G35160	AT4G02350
CmoCh10G005470	2427	down	AT1G15690	AT4G02480
CmoCh10G005570	1674	down	AT5G35200	AT4G02510
CmoCh10G005630	2565	both	AT5G20250	AT4G02560
CmoCh10G005640	2148	down	AT3G42170	AT4G02630
CmoCh10G005960	1176	down	AT2G37990	AT4G03020
CmoCh10G006150	609	down	AT5G55190	AT4G03110
CmoCh10G006200	2559	down	AT2G26650	AT4G03260
CmoCh10G006270	1542	up	AT2G26640	AT4G03340
CmoCh10G006310	2169	down	AT2G26730	AT4G03390
CmoCh10G006370	819	down	AT3G24420	AT4G03430
CmoCh10G007110	1113	down	AT5G56630	AT4G03550
CmoCh10G007170	1962	down	AT4G29190	AT4G04020
CmoCh10G007420	1437	down	AT3G13750	AT4G04450
CmoCh10G007630	1311	up	AT5G12010	AT4G04770
CmoCh10G007730	1170	down	AT5G35460	AT4G04830
CmoCh10G008210	2421	both	AT3G43190	AT4G04885
CmoCh10G008250	3177	up	AT4G33150	AT4G05000
CmoCh10G008340	2202	up	AT3G13460	AT4G05150
CmoCh10G008390	1899	up	AT1G55490	AT4G05320
CmoCh10G008820	2844	down	AT5G58100	AT4G06744
CmoCh10G008980	3033	down	AT1G08420	AT4G07960
CmoCh10G009210	1341	down	AT5G12250	AT4G08330
CmoCh10G009260	2940	down	AT5G19400	AT4G08350
CmoCh10G009480	1284	down	AT2G13360	AT4G08500
CmoCh10G009700	1596	down	AT5G19450	AT4G08685
CmoCh10G009790	4107	up	AT4G34890	AT4G08920
CmoCh10G009940	1533	down	AT5G44640	AT4G09020
CmoCh10G010090	1956	down	AT5G13030	AT4G09510
CmoCh10G010100	1188	down	AT5G13020	AT4G09570
CmoCh10G010490	450	up	AT3G43810	AT4G09980
CmoCh10G010510	1989	down	AT5G20990	AT4G10030
CmoCh10G010690	1227	down	AT3G04560	AT4G10040
CmoCh10G010770	1668	up	AT3G04350	AT4G10590
CmoCh10G010780	1275	down	AT1G51540	AT4G10710
CmoCh10G010890	2916	up	AT3G04240	AT4G10790
CmoCh10G011070	1368	down	AT5G23300	AT4G11420
CmoCh10G011320	1179	down	AT5G28040	AT4G11570
CmoCh10G011530	1524	up	AT3G06130	AT4G11600
CmoCh10G011690	1512	down	AT3G05030	AT4G11740
CmoCh10G011710	465	up	AT1G08830	AT4G11820
CmoCh10G011720	327	down	AT2G21580	AT4G11860
CmoCh10G012120	603	up	AT3G05590	AT4G12400
CmoCh10G012310	2904	down	AT4G11420	AT4G12560
CmoCh10G012530	1212	up	AT5G26751	AT4G12650
CmoCh11G000050	1707	down	AT5G61910	AT4G12780
CmoCh11G000060	2727	both	AT5G50920	AT4G13200
CmoCh11G000180	549	down	AT4G24990	AT4G13430
CmoCh11G000270	735	down	AT3G48680	AT4G13510
CmoCh11G000380	1299	up	AT3G48530	AT4G13930
CmoCh11G000400	1689	down	AT5G14170	AT4G13940
CmoCh11G000420	426	down	AT1G76650	AT4G14300
CmoCh11G000440	1386	up	AT4G24830	AT4G14350
CmoCh11G000520	5721	both	AT2G36850	AT4G14920
CmoCh11G000640	864	up	AT4G24770	AT4G14960
CmoCh11G000670	1425	up	AT4G20360	AT4G14990
CmoCh11G001100	4872	both	AT3G48050	AT4G15110
CmoCh11G001120	1566	down	AT5G62890	AT4G15180
CmoCh11G001290	1020	down	AT1G74840	AT4G15560
CmoCh11G001530	3063	up	AT3G47730	AT4G16110
CmoCh11G002210	1368	up	AT5G60920	AT4G16120
CmoCh11G002460	1476	up	AT1G74030	AT4G16180
CmoCh11G003230	1032	down	AT3G17940	AT4G16360
CmoCh11G003380	1218	down	AT2G38670	AT4G16490
CmoCh11G003620	1446	down	AT2G19270	AT4G16760
CmoCh11G004020	873	down	AT5G57560	AT4G17030
CmoCh11G004040	1911	up	AT5G57580	AT4G17080
CmoCh11G004130	2082	down	AT4G15560	AT4G17100
CmoCh11G004140	1116	down	AT5G57660	AT4G17140
CmoCh11G004600	483	down	AT1G13950	AT4G17230
CmoCh11G004640	3765	up	AT5G58160	AT4G17300
CmoCh11G004660	1293	down	AT4G30960	AT4G17330
CmoCh11G004710	1161	down	AT5G58020	AT4G17520
CmoCh11G004820	5586	down	AT5G35160	AT4G17530
CmoCh11G005070	2307	both	AT1G15690	AT4G17600
CmoCh11G005130	1458	down	AT2G11520	AT4G17830
CmoCh11G005470	1755	down	AT2G26670	AT4G18140
CmoCh11G005530	2622	down	AT2G26650	AT4G18465
CmoCh11G005740	2256	down	AT1G55270	AT4G19040
CmoCh11G006100	2184	down	AT3G16060	AT4G19110
CmoCh11G006160	1386	down	AT5G19540	AT4G19120
CmoCh11G006300	489	down	AT1G65980	AT4G19460
CmoCh11G006350	3357	down	AT4G29060	AT4G19640
CmoCh11G007120	939	down	AT3G47590	AT4G20330
CmoCh11G007190	1305	down	AT5G57020	AT4G20360
CmoCh11G007230	1353	down	AT5G12010	AT4G20840
CmoCh11G007250	4209	down	AT4G29790	AT4G20910
CmoCh11G007260	1068	down	AT4G29810	AT4G21060
CmoCh11G007300	4590	both	AT5G20490	AT4G21620
CmoCh11G007450	2214	down	AT3G45310	AT4G21710
CmoCh11G007590	672	up	AT1G19180	AT4G21790
CmoCh11G007940	1647	both	AT4G25650	AT4G21960
CmoCh11G008000	450	down	AT3G43810	AT4G22130
CmoCh11G008020	1950	down	AT2G26920	AT4G22540
CmoCh11G008130	2262	both	AT2G27100	AT4G22890
CmoCh11G008190	1809	up	AT3G20770	AT4G22920
CmoCh11G008250	1911	up	AT1G50480	AT4G22990
CmoCh11G008260	4599	down	AT3G07160	AT4G23100
CmoCh11G008560	1698	down	AT1G51350	AT4G23740
CmoCh11G008630	2085	both	AT5G04590	AT4G23800
CmoCh11G008840	3312	down	AT5G19420	AT4G23850
CmoCh11G008980	2937	down	AT5G19400	AT4G23980
CmoCh11G009000	2613	down	AT5G19390	AT4G24175
CmoCh11G009510	1107	up	AT5G36700	AT4G24190
CmoCh11G009650	1218	down	AT3G02830	AT4G24330
CmoCh11G009800	2295	up	AT3G04240	AT4G24550
CmoCh11G009960	1200	down	AT1G54460	AT4G24560
CmoCh11G010140	690	down	AT1G54520	AT4G24570
CmoCh11G010210	972	down	AT3G04940	AT4G24620
CmoCh11G010280	1590	down	AT3G04870	AT4G24690
CmoCh11G010500	2133	down	AT1G26830	AT4G24770
CmoCh11G010550	1062	both	AT3G28715	AT4G24830
CmoCh11G010650	1929	up	AT3G01280	AT4G24990
CmoCh11G010750	1074	down	AT5G14970	AT4G25030
CmoCh11G010960	3192	down	AT2G21300	AT4G25050
CmoCh11G011020	3525	down	AT2G16485	AT4G25240
CmoCh11G011110	1257	down	AT4G39080	AT4G25515
CmoCh11G011280	621	down	AT3G18820	AT4G25650
CmoCh11G011600	783	up	AT1G08970	AT4G25680
CmoCh11G011660	1347	down	AT5G27470	AT4G26470
CmoCh11G011900	1287	down	AT3G05545	AT4G26850
CmoCh11G011990	1338	down	AT5G39410	AT4G26910
CmoCh11G012010	519	up	AT5G15350	AT4G27040
CmoCh11G012070	666	down	AT1G25260	AT4G27080
CmoCh11G012130	2199	both	AT5G26710	AT4G27290
CmoCh11G012370	1230	down	AT1G50300	AT4G27310
CmoCh11G012410	2106	both	AT5G56000	AT4G27410
CmoCh11G012730	3096	down	AT3G07100	AT4G27430
CmoCh11G013030	2919	down	AT4G11420	AT4G27450
CmoCh11G013280	1443	up	AT5G42650	AT4G27500
CmoCh11G013460	2811	down	AT2G17510	AT4G28000
CmoCh11G013490	1803	up	AT3G50530	AT4G28300
CmoCh11G013730	435	up	AT2G09990	AT4G28400
CmoCh11G013750	3276	down	AT4G34100	AT4G28440
CmoCh11G013760	1938	up	AT1G49760	AT4G28640
CmoCh11G014000	1332	up	AT2G14910	AT4G28760
CmoCh11G014040	2001	up	AT1G72550	AT4G28880
CmoCh11G014520	1614	down	AT2G14170	AT4G29010
CmoCh11G014640	1719	down	AT5G64360	AT4G29060
CmoCh11G014790	2550	down	AT4G33510	AT4G29130
CmoCh11G015050	4092	down	AT1G15780	AT4G29190
CmoCh11G015080	1134	up	AT5G09810	AT4G29790
CmoCh11G015260	1893	up	AT4G36390	AT4G29810
CmoCh11G015270	1620	down	AT5G24690	AT4G29820
CmoCh11G015620	2415	down	AT3G02050	AT4G29900
CmoCh11G015700	2160	down	AT3G26730	AT4G29950
CmoCh11G015780	1116	up	AT5G14040	AT4G29990
CmoCh11G015910	1173	down	AT3G02040	AT4G30080
CmoCh11G015920	1350	up	AT3G26935	AT4G30100
CmoCh11G016140	915	down	AT3G27090	AT4G30160
CmoCh11G016190	1644	down	AT5G14170	AT4G30190
CmoCh11G016300	870	down	AT3G01820	AT4G30210
CmoCh11G016350	2235	up	AT3G27260	AT4G30360
CmoCh11G016380	1533	down	AT5G50960	AT4G30600
CmoCh11G016450	4056	down	AT3G46610	AT4G30960
CmoCh11G016650	1398	down	AT5G40470	AT4G31160
CmoCh11G016750	2676	up	AT5G14610	AT4G31200
CmoCh11G016980	855	up	AT3G01470	AT4G31210
CmoCh11G017030	4686	both	AT3G28030	AT4G31390
CmoCh11G017070	4740	up	AT3G48050	AT4G31410
CmoCh11G017260	783	up	AT2G16600	AT4G31480
CmoCh11G017300	861	up	AT4G35000	AT4G31540
CmoCh11G017360	447	up	AT5G53300	AT4G31880
CmoCh11G017410	465	down	AT4G38580	AT4G32190
CmoCh11G017520	1176	down	AT3G51370	AT4G32250
CmoCh11G017530	1467	up	AT4G38510	AT4G32410
CmoCh11G017540	1554	down	AT4G38500	AT4G32480
CmoCh11G017780	2976	down	AT4G38380	AT4G32551
CmoCh11G017940	1716	down	AT2G17290	AT4G32620
CmoCh11G018030	5139	both	AT4G38200	AT4G32640
CmoCh11G018150	2601	down	AT3G07660	AT4G32940
CmoCh11G018160	501	down	AT2G04240	AT4G32960
CmoCh11G018220	1617	down	AT5G48300	AT4G33080
CmoCh11G018270	2052	down	AT5G06740	AT4G33090
CmoCh11G018400	1692	down	AT3G07790	AT4G33150
CmoCh11G018460	2019	down	AT2G04842	AT4G33430
CmoCh11G018690	438	down	AT4G28440	AT4G33510
CmoCh11G018780	2022	down	AT2G31060	AT4G34000
CmoCh11G019000	1242	up	AT2G05710	AT4G34100
CmoCh11G019300	864	down	AT2G20890	AT4G34490
CmoCh11G019360	1356	down	AT4G03340	AT4G34670
CmoCh11G019540	1566	up	AT4G28300	AT4G34710
CmoCh11G019660	2091	up	AT2G42590	AT4G34740
CmoCh11G019680	2652	up	AT3G14940	AT4G34890
CmoCh11G019740	2394	both	AT2G42620	AT4G35000
CmoCh11G019840	831	up	AT3G58710	AT4G35020
CmoCh11G019870	2115	down	AT2G30950	AT4G35090
CmoCh11G019950	861	up	AT4G28400	AT4G35260
CmoCh12G000080	1371	up	AT1G70480	AT4G35500
CmoCh12G000660	1830	up	AT3G59780	AT4G35540
CmoCh12G000710	687	down	AT2G44050	AT4G35830
CmoCh12G000850	2997	up	AT1G13710	AT4G35840
CmoCh12G000960	999	down	AT1G69010	AT4G36130
CmoCh12G001260	939	down	AT5G64260	AT4G36390
CmoCh12G001290	786	up	AT1G78300	AT4G36520
CmoCh12G001340	1068	down	AT5G65670	AT4G36550
CmoCh12G001440	1449	both	AT5G10450	AT4G36710
CmoCh12G001450	1863	both	AT4G24620	AT4G36810
CmoCh12G001490	3537	up	AT4G24560	AT4G37080
CmoCh12G001530	2094	up	AT1G58200	AT4G37190
CmoCh12G001650	10995	up	AT1G55860	AT4G37370
CmoCh12G001890	5490	both	AT5G11700	AT4G37640
CmoCh12G001960	1911	up	AT5G25880	AT4G37830
CmoCh12G001990	1149	down	AT5G11650	AT4G37870
CmoCh12G002000	4992	down	AT2G25760	AT4G38060
CmoCh12G002430	2865	both	AT2G24520	AT4G38130
CmoCh12G002450	1716	down	AT5G24870	AT4G38200
CmoCh12G002500	2049	down	AT4G31540	AT4G38380
CmoCh12G002850	1470	down	AT5G11170	AT4G38440
CmoCh12G002990	639	down	AT5G23740	AT4G38470
CmoCh12G003090	963	down	AT5G11000	AT4G38500
CmoCh12G003530	2442	down	AT4G24190	AT4G38510
CmoCh12G003840	1158	down	AT4G39090	AT4G38580
CmoCh12G004350	1188	down	AT1G19350	AT4G38600
CmoCh12G004730	3090	down	AT5G42870	AT4G38890
CmoCh12G004990	1293	down	AT1G45249	AT4G38900
CmoCh12G005000	1938	down	AT1G45207	AT4G39050
CmoCh12G005010	960	down	AT1G45688	AT4G39080
CmoCh12G005690	1821	up	AT4G32940	AT4G39090
CmoCh12G005720	987	up	AT2G25970	AT4G39420
CmoCh12G005780	3225	both	AT2G26080	AT4G39520
CmoCh12G006070	846	down	AT1G76240	AT4G39660
CmoCh12G006170	1065	down	AT1G76360	AT4G39980
CmoCh12G006720	2265	up	AT1G29150	AT4G40060
CmoCh12G008050	1341	down	AT2G27920	AT5G01380
CmoCh12G008590	1857	down	AT4G30600	AT5G01410
CmoCh12G008620	2211	both	AT2G23980	AT5G01720
CmoCh12G008900	2424	up	AT4G30210	AT5G01830
CmoCh12G008950	1836	down	AT5G57360	AT5G02070
CmoCh12G008990	2811	both	AT4G30190	AT5G02310
CmoCh12G009140	2499	up	AT4G29950	AT5G02390
CmoCh12G009210	2583	down	AT3G28430	AT5G02500
CmoCh12G009320	702	up	AT5G20700	AT5G02510
CmoCh12G009430	3798	up	AT5G42390	AT5G02800
CmoCh12G009470	1983	down	AT5G16520	AT5G02810
CmoCh12G009620	3483	up	AT1G08620	AT5G03280
CmoCh12G009660	2286	down	AT3G04480	AT5G03340
CmoCh12G010780	1617	up	AT1G09070	AT5G03650
CmoCh12G010910	954	down	AT3G05290	AT5G03740
CmoCh12G010930	2697	up	AT1G54920	AT5G03860
CmoCh12G011730	1302	up	AT4G30960	AT5G03940
CmoCh12G012050	1905	down	AT5G20350	AT5G04140
CmoCh12G012320	1968	up	AT2G25490	AT5G04240
CmoCh12G012620	1377	down	AT1G08510	AT5G04410
CmoCh12G012710	2328	up	AT3G24480	AT5G04500
CmoCh12G012930	1437	down	AT4G28880	AT5G04550
CmoCh12G013170	4320	down	AT5G11700	AT5G04560
CmoCh12G013520	660	down	AT4G29820	AT5G04590
CmoCh13G000020	1041	down	AT5G20920	AT5G04670
CmoCh13G000220	1692	down	AT5G07120	AT5G04800
CmoCh13G000260	510	down	AT1G07020	AT5G04870
CmoCh13G000800	3189	down	AT1G07360	AT5G04930
CmoCh13G000840	4542	down		AT5G05170
CmoCh13G001100	2589	up	AT1G55020	AT5G05210
CmoCh13G001160	1371	down	AT5G59420	AT5G05360
CmoCh13G001390	2715	up	AT5G50920	AT5G05600
CmoCh13G001520	3198	down	AT1G07670	AT5G05680
CmoCh13G001550	3267	down	AT3G45850	AT5G06120
CmoCh13G001620	1884	up	AT5G59730	AT5G06140
CmoCh13G001640	729	up	AT5G59950	AT5G06560
CmoCh13G001780	2328	both	AT5G60600	AT5G06730
CmoCh13G001790	3273	up	AT1G09620	AT5G06740
CmoCh13G001830	1140	down	AT5G60570	AT5G06860
CmoCh13G001850	4809	up	AT2G28470	AT5G07120
CmoCh13G001920	2607	up	AT5G60410	AT5G07350
CmoCh13G002690	1638	down	AT3G44880	AT5G07920
CmoCh13G002800	2112	down	AT5G41770	AT5G07980
CmoCh13G002820	945	down	AT1G08190	AT5G07990
CmoCh13G002930	1317	up	AT1G08250	AT5G08290
CmoCh13G003340	1017	down	AT1G55840	AT5G08550
CmoCh13G003870	1629	down	AT2G27350	AT5G08570
CmoCh13G004040	807	down	AT3G02870	AT5G08680
CmoCh13G005160	6789	down	AT4G20910	AT5G09590
CmoCh13G005190	1188	down	AT1G30580	AT5G09680
CmoCh13G005590	1215	down	AT1G30090	AT5G09810
CmoCh13G005900	954	down	AT3G11510	AT5G09880
CmoCh13G006480	4032	down	AT3G46970	AT5G09900
CmoCh13G006910	1359	both	AT5G54390	AT5G10050
CmoCh13G006930	894	down	AT1G11200	AT5G10290
CmoCh13G007440	1197	up	AT4G05320	AT5G10360
CmoCh13G007520	2949	down	AT4G04885	AT5G10450
CmoCh13G007590	870	down	AT4G21790	AT5G10470
CmoCh13G007620	2385	both	AT1G11650	AT5G10550
CmoCh13G007660	987	up	AT4G21960	AT5G10650
CmoCh13G007720	3435	down	AT1G11720	AT5G10770
CmoCh13G007820	3537	down	AT1G62290	AT5G10870
CmoCh13G007920	2169	down	AT5G50210	AT5G10920
CmoCh13G008180	1014	both	AT3G04120	AT5G10980
CmoCh13G008220	1821	down	AT5G03860	AT5G11000
CmoCh13G008300	1344	up	AT4G24830	AT5G11170
CmoCh13G008320	6069	up	AT4G02480	AT5G11430
CmoCh13G008620	1647	up	AT5G61790	AT5G11500
CmoCh13G008830	2634	down	AT2G35060	AT5G11520
CmoCh13G008930	2442	up	AT4G24690	AT5G11650
CmoCh13G009150	2175	down	AT3G62270	AT5G11700
CmoCh13G009280	1770	down	AT5G40200	AT5G11770
CmoCh13G009500	1641	up	AT1G18890	AT5G12010
CmoCh13G009560	1056	both	AT3G01470	AT5G12100
CmoCh13G009610	1773	up	AT5G62530	AT5G12230
CmoCh13G010090	1410	down	AT1G48450	AT5G12250
CmoCh13G010390	1557	up	AT1G18070	AT5G12380
CmoCh13G010520	2157	down	AT1G18390	AT5G12480
CmoCh13G010720	3615	down	AT1G49040	AT5G13010
CmoCh13G010770	2094	down	AT1G73920	AT5G13020
CmoCh13G010820	4083	down	AT1G73960	AT5G13030
CmoCh13G010990	1782	down	AT5G15740	AT5G13160
CmoCh13G011130	3204	up	AT1G74160	AT5G13420
CmoCh13G011180	948	down	AT1G13740	AT5G13490
CmoCh13G011210	444	up	AT5G61030	AT5G13530
CmoCh13G011310	5589	down	AT5G07980	AT5G13570
CmoCh13G011330	2310	both	AT5G07920	AT5G13590
CmoCh13G011380	882	up	AT5G61210	AT5G13610
CmoCh13G011690	1311	down	AT1G74510	AT5G13630
CmoCh13G012000	423	both	AT5G61410	AT5G13800
CmoCh14G000250	3024	down	AT3G08840	AT5G13810
CmoCh14G000290	1428	down	AT2G38470	AT5G13820
CmoCh14G000420	936	both	AT2G38290	AT5G14040
CmoCh14G000480	1194	down	AT3G51800	AT5G14170
CmoCh14G000940	546	up	AT3G54040	AT5G14480
CmoCh14G001060	2424	down	AT1G34300	AT5G14610
CmoCh14G001380	6165	down	AT5G02310	AT5G14670
CmoCh14G001690	3165	down	AT5G02800	AT5G14720
CmoCh14G002210	1317	down	AT2G36840	AT5G14950
CmoCh14G002300	2499	down	AT3G09920	AT5G14970
CmoCh14G002730	1077	up	AT2G36460	AT5G15070
CmoCh14G003580	2079	up	AT2G35940	AT5G15270
CmoCh14G003620	3102	down	AT2G35920	AT5G15350
CmoCh14G003920	2298	down	AT3G54750	AT5G15450
CmoCh14G003960	1011	down	AT2G44130	AT5G15540
CmoCh14G004180	915	down	AT2G42070	AT5G15700
CmoCh14G004590	2856	down	AT2G41740	AT5G15740
CmoCh14G004850	2289	down	AT2G41770	AT5G15900
CmoCh14G004880	1431	down	AT3G56930	AT5G16280
CmoCh14G004990	1068	down	AT3G56680	AT5G16370
CmoCh14G005140	1560	up	AT3G12250	AT5G16520
CmoCh14G005190	912	down	AT2G41250	AT5G16570
CmoCh14G005310	2298	up	AT5G17920	AT5G16620
CmoCh14G005370	1716	down	AT5G17850	AT5G16680
CmoCh14G005630	1926	down	AT3G10160	AT5G16870
CmoCh14G005640	1593	down	AT3G57200	AT5G17000
CmoCh14G005930	1143	down	AT4G12560	AT5G17230
CmoCh14G006180	417	up	AT5G39950	AT5G17280
CmoCh14G006240	3273	up	AT5G40010	AT5G17310
CmoCh14G006320	3483	down	AT5G14950	AT5G17330
CmoCh14G006380	633	down	AT3G28210	AT5G17380
CmoCh14G006390	981	down	AT5G40150	AT5G17600
CmoCh14G006430	4812	up	AT3G48050	AT5G17850
CmoCh14G006450	1932	both	AT3G01420	AT5G17920
CmoCh14G006790	2457	down	AT5G40390	AT5G18230
CmoCh14G006900	1956	down	AT5G47750	AT5G18280
CmoCh14G007010	2547	up	AT3G01720	AT5G18620
CmoCh14G007030	1215	down	AT5G40650	AT5G18670
CmoCh14G007190	2253	down	AT3G27260	AT5G18900
CmoCh14G007240	876	down	AT3G01820	AT5G19080
CmoCh14G007320	1086	down	AT3G27090	AT5G19140
CmoCh14G007690	1719	up	AT3G26810	AT5G19320
CmoCh14G008870	1272	up	AT5G37540	AT5G19390
CmoCh14G009240	5157	down	AT4G02510	AT5G19400
CmoCh14G009250	4539	both	AT3G62700	AT5G19420
CmoCh14G009390	948	up	AT4G02340	AT5G19450
CmoCh14G009440	609	up	AT3G16780	AT5G19530
CmoCh14G009800	1182	down	AT4G01850	AT5G19540
CmoCh14G009810	3153	both	AT3G60030	AT5G19780
CmoCh14G010190	2178	down	AT2G41900	AT5G19820
CmoCh14G010300	510	both	AT3G12630	AT5G19900
CmoCh14G010570	1641	up	AT3G21240	AT5G20250
CmoCh14G010660	1344	down	AT1G16010	AT5G20300
CmoCh14G010740	993	up	AT1G80820	AT5G20350
CmoCh14G010850	2886	up	AT5G47910	AT5G20490
CmoCh14G010900	1314	down	AT5G47860	AT5G20700
CmoCh14G011170	1443	up	AT5G19780	AT5G20920
CmoCh14G011480	1755	both	AT3G03960	AT5G20950
CmoCh14G011490	1440	down	AT1G64760	AT5G20990
CmoCh14G011510	2727	down	AT5G18230	AT5G21040
CmoCh14G011630	2118	down	AT3G29390	AT5G21150
CmoCh14G011650	774	down	AT3G02520	AT5G21940
CmoCh14G011720	1389	down	AT3G30390	AT5G22000
CmoCh14G012070	3252	down	AT3G20250	AT5G22010
CmoCh14G012860	1254	down	AT1G54270	AT5G22030
CmoCh14G012990	2760	down	AT3G13750	AT5G22060
CmoCh14G013010	1509	down	AT1G55150	AT5G23110
CmoCh14G013280	4467	up	AT1G15210	AT5G23280
CmoCh14G013590	1875	both	AT1G80300	AT5G23300
CmoCh14G013930	1068	down	AT1G52540	AT5G23340
CmoCh14G014030	3420	both	AT1G15750	AT5G23430
CmoCh14G014120	1488	down	AT1G48900	AT5G23450
CmoCh14G014300	1413	up	AT5G13420	AT5G23530
CmoCh14G014550	3018	up	AT2G43500	AT5G23690
CmoCh14G014640	999	down	AT1G65260	AT5G23720
CmoCh14G014780	1563	down	AT2G43330	AT5G23740
CmoCh14G015260	1098	down	AT2G43230	AT5G23860
CmoCh14G015340	3348	up		AT5G23950
CmoCh14G015380	1488	both	AT3G20000	AT5G24030
CmoCh14G015900	1326	up	AT3G17510	AT5G24320
CmoCh14G015980	405	down	AT1G48160	AT5G24430
CmoCh14G016160	2433	down	AT4G16180	AT5G24690
CmoCh14G016260	5706	both	AT5G49430	AT5G24870
CmoCh14G016270	2868	down	AT3G06670	AT5G24930
CmoCh14G016400	1647	down	AT3G16850	AT5G25270
CmoCh14G016640	1014	down	AT3G16510	AT5G25560
CmoCh14G016930	11535	up	AT2G28290	AT5G25880
CmoCh14G017060	444	up	AT4G04830	AT5G26340
CmoCh14G017140	1299	both	AT5G35630	AT5G26570
CmoCh14G017180	2727	down	AT3G06190	AT5G26710
CmoCh14G017210	1185	down	AT5G19080	AT5G26751
CmoCh14G017340	1620	down	AT5G19320	AT5G26830
CmoCh14G018170	3261	both	AT5G43630	AT5G27030
CmoCh14G018400	1149	up	AT1G06620	AT5G27280
CmoCh14G019870	759	down	AT5G47030	AT5G27470
CmoCh14G019930	1863	down	AT2G13560	AT5G27930
CmoCh14G020320	1566	down	AT2G45300	AT5G28040
CmoCh14G020450	5427	up	AT3G60860	AT5G28350
CmoCh14G020830	3231	down	AT4G00630	AT5G28740
CmoCh14G020870	1494	down	AT4G00660	AT5G28840
CmoCh14G021200	3087	up	AT1G01540	AT5G30510
CmoCh14G021210	2205	down	AT4G01320	AT5G35160
CmoCh14G021340	1065	up	AT4G01100	AT5G35200
CmoCh14G021600	1422	down	AT4G01070	AT5G35370
CmoCh14G021630	2379	up	AT4G01050	AT5G35460
CmoCh14G021670	1086	down	AT2G46420	AT5G35560
CmoCh14G021680	2133	down	AT5G53130	AT5G35630
CmoCh14G021750	1848	up	AT1G01260	AT5G35735
CmoCh14G021850	1893	down	AT3G18750	AT5G35910
CmoCh14G021900	807	down	AT3G61870	AT5G36230
CmoCh14G022180	2700	down	AT2G44950	AT5G36700
CmoCh15G000130	1428	down	AT4G10030	AT5G37540
CmoCh15G000800	1182	down	AT3G01910	AT5G38200
CmoCh15G001150	1878	up	AT5G02070	AT5G38710
CmoCh15G001320	2064	both	AT2G39950	AT5G39410
CmoCh15G001520	5340	both	AT3G11130	AT5G39950
CmoCh15G001970	8121	up	AT1G67140	AT5G40010
CmoCh15G002030	744	up	AT1G13280	AT5G40150
CmoCh15G002070	7347	up	AT1G67230	AT5G40200
CmoCh15G002080	3099	up	AT3G02420	AT5G40390
CmoCh15G002200	1464	up	AT3G02360	AT5G40470
CmoCh15G002270	4350	down	AT5G15700	AT5G40650
CmoCh15G002720	1644	down	AT5G15270	AT5G40780
CmoCh15G003110	1821	up	AT3G28450	AT5G40810
CmoCh15G003130	1197	down	AT5G53000	AT5G41040
CmoCh15G003240	2100	down	AT2G04690	AT5G41315
CmoCh15G003500	2253	down	AT5G14720	AT5G41770
CmoCh15G003730	1149	up	AT5G14480	AT5G41790
CmoCh15G004200	486	down	AT3G46010	AT5G42050
CmoCh15G004230	3087	down	AT3G55410	AT5G42080
CmoCh15G004420	3780	down	AT2G39260	AT5G42190
CmoCh15G004480	1350	down	AT5G60390	AT5G42270
CmoCh15G004530	1053	up	AT4G25030	AT5G42390
CmoCh15G004550	4581	down	AT3G52250	AT5G42650
CmoCh15G005140	2751	down	AT3G10390	AT5G42870
CmoCh15G005230	2595	down	AT5G04670	AT5G42940
CmoCh15G005430	4377	up	AT3G10650	AT5G42960
CmoCh15G005570	1857	up	AT3G20770	AT5G43630
CmoCh15G005750	870	down	AT1G22750	AT5G44640
CmoCh15G005830	3516	both	AT1G22770	AT5G44790
CmoCh15G005960	1404	down	AT1G18740	AT5G45290
CmoCh15G006040	1326	down	AT1G21200	AT5G45300
CmoCh15G006120	1173	up		AT5G45390
CmoCh15G006340	3537	down	AT4G08350	AT5G45550
CmoCh15G006390	2841	down	AT1G43850	AT5G46050
CmoCh15G006450	1140	down	AT1G21410	AT5G46070
CmoCh15G006590	6282	up	AT1G77300	AT5G46190
CmoCh15G006620	3522	down	AT1G21640	AT5G46410
CmoCh15G006660	339	down	AT3G24590	AT5G46550
CmoCh15G006760	666	up	AT5G59240	AT5G46750
CmoCh15G007290	2778	up	AT1G37130	AT5G46860
CmoCh15G007330	1725	down	AT4G08500	AT5G46910
CmoCh15G007430	6813	down	AT1G36160	AT5G47030
CmoCh15G007670	1794	down	AT2G01570	AT5G47040
CmoCh15G007900	1464	up	AT5G17330	AT5G47430
CmoCh15G007980	1263	down	AT5G17230	AT5G47490
CmoCh15G008030	1674	up	AT5G16370	AT5G47750
CmoCh15G008080	1959	down	AT5G16620	AT5G47860
CmoCh15G008300	477	up	AT3G61110	AT5G47910
CmoCh15G008390	570	down	AT2G31410	AT5G47960
CmoCh15G008420	1092	up	AT5G14040	AT5G48150
CmoCh15G008810	1440	down	AT1G68920	AT5G48300
CmoCh15G009160	966	down	AT2G01930	AT5G48385
CmoCh15G009240	2304	up	AT1G14740	AT5G48760
CmoCh15G009270	2856	down	AT1G66150	AT5G48930
CmoCh15G009520	1548	down	AT5G64300	AT5G49360
CmoCh15G009780	1680	both	AT5G08680	AT5G49400
CmoCh15G010270	1593	down	AT2G01680	AT5G49430
CmoCh15G010350	1203	down	AT1G77420	AT5G49720
CmoCh15G010640	2727	down	AT5G53620	AT5G49830
CmoCh15G010770	1629	up	AT1G64650	AT5G49840
CmoCh15G011160	1863	down	AT5G24030	AT5G49910
CmoCh15G011170	1878	down	AT4G28000	AT5G50180
CmoCh15G011200	510	down	AT1G51160	AT5G50210
CmoCh15G012060	1215	down	AT1G62640	AT5G50840
CmoCh15G012510	2139	down	AT4G11860	AT5G50850
CmoCh15G012550	3651	up	AT4G22990	AT5G50920
CmoCh15G012560	1578	up	AT1G12580	AT5G50960
CmoCh15G012900	1578	up	AT4G23100	AT5G51070
CmoCh15G013260	2295	both	AT1G64140	AT5G51100
CmoCh15G013610	2088	down	AT4G23980	AT5G51300
CmoCh15G013750	1425	both	AT4G10790	AT5G51410
CmoCh15G013860	2661	down	AT4G10590	AT5G51460
CmoCh15G013900	2118	down	AT1G32900	AT5G51660
CmoCh15G014570	927	down	AT3G62870	AT5G51740
CmoCh15G014910	2055	up	AT1G12240	AT5G51880
CmoCh15G014980	3318	down	AT1G68750	AT5G51970
CmoCh15G015020	870	down	AT1G26160	AT5G52420
CmoCh15G015070	4728	up	AT1G33410	AT5G52450
CmoCh15G015100	1791	down	AT2G44160	AT5G52560
CmoCh15G015110	1995	down	AT1G12360	AT5G53000
CmoCh15G015240	2178	both	AT5G49910	AT5G53130
CmoCh15G015260	1914	both	AT5G64550	AT5G53160
CmoCh16G000110	1233	down	AT5G54130	AT5G53180
CmoCh16G000290	486	down	AT3G52590	AT5G53300
CmoCh16G000580	1803	both	AT3G49220	AT5G53460
CmoCh16G000640	3405	up	AT5G53460	AT5G53480
CmoCh16G000650	3648	up	AT5G53460	AT5G53550
CmoCh16G000840	2460	up	AT4G23740	AT5G53620
CmoCh16G000860	4440	both	AT3G59140	AT5G53900
CmoCh16G001100	747	down	AT4G25680	AT5G53940
CmoCh16G001250	1749	down	AT1G02260	AT5G53970
CmoCh16G001520	2553	up	AT5G62090	AT5G54130
CmoCh16G001590	2085	down	AT5G51970	AT5G54270
CmoCh16G001780	2715	down	AT5G12100	AT5G54310
CmoCh16G002040	1902	down	AT4G25240	AT5G54390
CmoCh16G002050	1122	down	AT5G51460	AT5G54590
CmoCh16G002330	3552	up	AT4G09980	AT5G54770
CmoCh16G002780	1161	down	AT1G36050	AT5G54810
CmoCh16G003070	1557	up	AT5G65630	AT5G54910
CmoCh16G003180	1332	down	AT1G10020	AT5G54960
CmoCh16G003240	1353	both	AT4G14960	AT5G55190
CmoCh16G003520	1791	down	AT2G14960	AT5G55310
CmoCh16G003750	1968	both	AT1G49760	AT5G55670
CmoCh16G003840	1749	both	AT2G15620	AT5G55850
CmoCh16G003890	1281	down	AT1G15200	AT5G56000
CmoCh16G004060	1212	down	AT2G28680	AT5G56140
CmoCh16G004120	4899	up	AT1G71220	AT5G56170
CmoCh16G004230	2667	down	AT3G58970	AT5G56240
CmoCh16G004350	2397	down	AT3G23560	AT5G56530
CmoCh16G004500	1044	both	AT1G53240	AT5G56600
CmoCh16G004600	2022	both	AT1G78570	AT5G56630
CmoCh16G004660	1431	both	AT2G34250	AT5G57020
CmoCh16G004810	729	down	AT1G53510	AT5G57190
CmoCh16G004890	987	up	AT1G78440	AT5G57360
CmoCh16G005160	945	up	AT1G06680	AT5G57560
CmoCh16G005200	1080	down	AT1G30540	AT5G57580
CmoCh16G005240	2427	both	AT4G14990	AT5G57660
CmoCh16G005280	4155	up	AT2G32240	AT5G57870
CmoCh16G005570	2052	down	AT5G45300	AT5G58020
CmoCh16G005920	3090	down	AT5G42080	AT5G58070
CmoCh16G005980	2505	up	AT4G23850	AT5G58100
CmoCh16G006070	7284	both	AT4G23800	AT5G58160
CmoCh16G006350	825	down	AT4G20330	AT5G58250
CmoCh16G006410	1098	up	AT4G11570	AT5G58290
CmoCh16G006740	2232	down	AT4G36550	AT5G58350
CmoCh16G007000	3765	both	AT2G16485	AT5G58380
CmoCh16G007020	771	up	AT2G16460	AT5G58420
CmoCh16G007140	345	up		AT5G58620
CmoCh16G007460	2073	down	AT5G65110	AT5G58950
CmoCh16G007540	411	up	AT5G10980	AT5G58970
CmoCh16G007860	924	down	AT4G40060	AT5G59240
CmoCh16G008090	1860	both	AT5G49720	AT5G59420
CmoCh16G008220	2385	down	AT1G10320	AT5G59730
CmoCh16G008520	897	up	AT4G27410	AT5G59840
CmoCh16G008630	2136	both	AT5G54270	AT5G59950
CmoCh16G008700	4713	down	AT4G27290	AT5G60390
CmoCh16G008760	1932	down	AT5G54590	AT5G60410
CmoCh16G009100	1263	up	AT5G54770	AT5G60540
CmoCh16G009500	2700	up	AT1G50620	AT5G60570
CmoCh16G009600	2664	down	AT5G55310	AT5G60600
CmoCh16G009890	1854	up	AT3G13340	AT5G60660
CmoCh16G010310	2103	both	AT5G56000	AT5G60790
CmoCh16G010480	867	down	AT1G12710	AT5G60920
CmoCh16G010640	1398	down	AT4G11820	AT5G61030
CmoCh16G011000	1728	up	AT4G12400	AT5G61210
CmoCh16G011390	2838	both	AT5G47040	AT5G61410
CmoCh16G011410	1035	down	AT1G32740	AT5G61790
CmoCh16G011530	840	both	AT4G17600	AT5G61910
CmoCh16G011790	2682	up	AT5G47430	AT5G61960
CmoCh16G012010	1113	up	AT2G35260	AT5G62000
CmoCh16G012090	1218	up	AT5G46750	AT5G62090
CmoCh16G012300	1644	down	AT2G35490	AT5G62530
CmoCh16G012310	2949	up	AT5G46910	AT5G62790
CmoCh16G012620	885	down	AT5G45390	AT5G62890
CmoCh16G012760	2028	down	AT1G64660	AT5G63280
CmoCh16G012910	750	up	AT5G66140	AT5G63320
CmoCh16G013030	315	down		AT5G64040
CmoCh16G013260	441	down	AT1G20693	AT5G64070
CmoCh16G013480	5082	down	AT1G16710	AT5G64260
CmoCh17G000370	1965	down	AT1G20200	AT5G64300
CmoCh17G000730	5634	both	AT3G60240	AT5G64350
CmoCh17G000760	1083	down	AT5G17600	AT5G64360
CmoCh17G000800	1653	down	AT4G17080	AT5G64550
CmoCh17G000940	1416	up	AT4G13930	AT5G64740
CmoCh17G000950	1677	down	AT4G13940	AT5G64750
CmoCh17G000960	1458	up	AT4G13940	AT5G64813
CmoCh17G001050	1344	both	AT5G60390	AT5G65020
CmoCh17G001170	2661	up	AT2G33150	AT5G65110
CmoCh17G001250	2433	down	AT1G04140	AT5G65180
CmoCh17G001270	3096	down	AT3G23980	AT5G65430
CmoCh17G001310	1095	down	AT5G05210	AT5G65630
CmoCh17G001580	1887	up	AT1G04430	AT5G65670
CmoCh17G001620	981	both	AT1G04410	AT5G65750
CmoCh17G001970	1404	up	AT3G22890	AT5G66080
CmoCh17G002230	3777	down	AT4G14920	AT5G66140
CmoCh17G002330	1626	up	AT5G26340	AT5G66150
CmoCh17G002660	1236	down	AT3G06190	AT5G66210
CmoCh17G002850	2244	up	AT4G15560	AT5G66320
CmoCh17G002970	1593	down	AT5G18670	AT5G67030
CmoCh17G003530	2664	down	AT3G06670	AT5G67090
CmoCh17G003550	957	up	AT5G49400	AT5G67250
CmoCh17G003650	609	down	AT3G17100	AT5G67360
CmoCh17G003670	822	up	AT2G47260	AT5G67480
CmoCh17G004100	2070	down	AT5G41315	AT5G67530
CmoCh17G004170	729	down	AT2G45990	AT5G67580
CmoCh17G004180	1125	down	AT3G61440
CmoCh17G005030	2337	both	AT4G17520
CmoCh17G005290	1287	down	AT1G01090
CmoCh17G005320	2316	down	AT1G01060
CmoCh17G005340	555	down	AT1G01050
CmoCh17G005380	2010	up	AT3G61800
CmoCh17G005400	1791	up	AT2G46500
CmoCh17G005550	3105	down	AT2G31660
CmoCh17G005760	582	down	AT2G31560
CmoCh17G006040	2811	up	AT1G16780
CmoCh17G006080	2526	down	AT3G19840
CmoCh17G006210	4338	down	AT5G49830
CmoCh17G006330	5694	down	AT3G14270
CmoCh17G006380	1173	up	AT1G53910
CmoCh17G006590	1524	up	AT1G54100
CmoCh17G006610	2739	down	AT1G17420
CmoCh17G006860	1689	down	AT3G13920
CmoCh17G006930	1680	up	AT3G13790
CmoCh17G007180	2607	up	AT4G29990
CmoCh17G007360	1038	down	AT3G16350
CmoCh17G007830	459	down	AT1G79990
CmoCh17G008300	1377	down	AT1G80130
CmoCh17G008350	8739	both	AT1G80070
CmoCh17G008480	1737	down	AT1G15740
CmoCh17G008630	423	up	AT2G32060
CmoCh17G008740	1293	down	AT5G48930
CmoCh17G008970	1485	both	AT2G44350
CmoCh17G009010	5808	down	AT1G05570
CmoCh17G009130	696	up	AT1G74050
CmoCh17G009320	1848	down	AT3G63520
CmoCh17G009530	1641	down	AT5G13800
CmoCh17G009700	1035	up	AT1G02500
CmoCh17G009850	1182	down	AT3G62260
CmoCh17G009990	2529	down	AT4G01970
CmoCh17G010030	2604	both	AT2G31400
CmoCh17G010070	2127	down	AT2G47350
CmoCh17G010200	1089	both	AT2G47470
CmoCh17G010510	2418	down	AT4G02350
CmoCh17G010600	381	down	AT3G05560
CmoCh17G010740	4113	up	AT1G02890
CmoCh17G010900	6639	up	AT4G02560
CmoCh17G011100	1362	down	AT4G03110
CmoCh17G011160	1029	up	AT3G63010
CmoCh17G011190	1467	down	AT4G03020
CmoCh17G011770	6300	up	AT1G03080
CmoCh17G011890	1857	down	AT2G38840
CmoCh17G012690	3279	down	AT3G07400
CmoCh17G012750	1917	down	AT5G48385
CmoCh17G012760	1461	down	AT1G03905
CmoCh17G012940	660	down	AT5G12230
CmoCh17G013110	4524	down	AT5G13010
CmoCh17G013150	3900	down	AT2G20190
CmoCh17G013170	3168	down	AT4G28760
CmoCh17G013230	4590	down	AT1G04120
CmoCh17G013290	2535	down	AT1G04080
CmoCh18G000350	2511	both	AT3G18370
CmoCh18G000860	1797	down	AT2G24990
CmoCh18G000970	3621	up	AT1G74720
CmoCh18G001840	1350	down	AT3G48440
CmoCh18G001950	1980	both	AT3G04120
CmoCh18G002130	4593	down	AT4G02480
CmoCh18G002410	1635	down	AT5G61790
CmoCh18G002490	1821	down	AT2G35040
CmoCh18G002500	3891	down	AT2G35050
CmoCh18G002520	2379	down	AT2G35060
CmoCh18G002630	1224	both	AT1G11860
CmoCh18G002760	1665	up	AT4G04770
CmoCh18G002770	1215	up	AT1G11650
CmoCh18G002910	1527	up	AT4G05320
CmoCh18G003190	1383	down	AT1G11260
CmoCh18G003490	873	down	AT4G32480
CmoCh18G003800	2088	down	AT4G18465
CmoCh18G003870	771	down	AT3G56770
CmoCh18G003890	1578	down	AT4G35540
CmoCh18G004130	1593	down	AT1G29800
CmoCh18G004450	1719	down	AT2G34410
CmoCh18G005160	684	up	AT1G31330
CmoCh18G005210	588	down	AT4G19640
CmoCh18G005280	669	up	AT1G04760
CmoCh18G005440	2124	up	AT4G22130
CmoCh18G005450	2022	down	AT1G62330
CmoCh18G006440	2058	up	AT3G25520
CmoCh18G006580	3048	down	AT4G01800
CmoCh18G006660	1143	both	AT2G27500
CmoCh18G006840	903	down	AT1G67360
CmoCh18G006980	2310	down	AT1G27910
CmoCh18G007270	2088	down	AT1G24560
CmoCh18G007820	1344	down	AT1G60780
CmoCh18G007920	696	up	AT2G47110
CmoCh18G007980	693	both	AT1G10630
CmoCh18G008200	1116	down	AT1G50370
CmoCh18G008240	1533	up	AT5G08570
CmoCh18G008440	2691	up	AT5G23430
CmoCh18G008660	2142	down	AT3G54500
CmoCh18G008770	945	down	AT5G12380
CmoCh18G009000	2850	up	AT3G53260
CmoCh18G009190	1356	down	AT3G10490
CmoCh18G009200	1686	up	AT5G04410
CmoCh18G009280	2346	both	AT5G04500
CmoCh18G009330	5469	up	AT5G04560
CmoCh18G009630	1434	both	AT5G22060
CmoCh18G009650	1833	up	AT5G04870
CmoCh18G010090	1242	down	AT1G15030
CmoCh18G010420	3306	down	AT3G25840
CmoCh18G010600	1005	both	AT1G68840
CmoCh18G010640	2838	down	AT5G08550
CmoCh18G011050	1932	both	AT1G26270
CmoCh18G011110	1419	down	AT2G03810
CmoCh18G011210	804	down	AT1G13700
CmoCh18G011240	1098	down	AT1G69260
CmoCh18G011820	759	down	AT1G14290
CmoCh18G011940	675	down	AT2G02760
CmoCh18G011970	2868	down	AT1G69830
CmoCh18G012110	897	down	AT1G59710
CmoCh18G012190	1314	down	AT5G51740
CmoCh18G012350	747	down	AT5G51880
CmoCh18G012480	1131	down	AT4G25515
CmoCh18G012830	2691	down	AT1G63700
CmoCh18G012880	858	down	AT5G23950
CmoCh18G013200	4431	down	AT3G59140
CmoCh18G013220	2514	down	AT4G23740
CmoCh18G013320	555	down	AT5G53160
CmoCh18G013400	6639	up	AT5G53460
CmoCh18G013650	2013	down	AT5G53550
CmoCh18G013680	1815	down	AT3G49350
CmoCh19G000160	1008	down	AT3G63410
CmoCh19G001210	1308	up	AT4G14300
CmoCh19G001290	846	down	AT4G28640
CmoCh19G001340	1770	down	AT2G20370
CmoCh19G002040	1416	both	AT1G33520
CmoCh19G002090	2112	down	AT4G19120
CmoCh19G002190	930	up	AT1G32100
CmoCh19G002240	1704	down	AT1G31970
CmoCh19G002300	1725	up	AT1G32230
CmoCh19G002800	951	down	AT5G65020
CmoCh19G003050	1803	up	AT5G57190
CmoCh19G003100	1134	both	AT5G09810
CmoCh19G003120	2637	down	AT3G54350
CmoCh19G003150	1371	up	AT2G43820
CmoCh19G003170	1518	down	AT2G43850
CmoCh19G003570	1050	up	AT5G17000
CmoCh19G003860	3369	down	AT5G51660
CmoCh19G003900	12339	down	AT4G17140
CmoCh19G004120	633	up	AT4G17530
CmoCh19G004910	339	down	AT5G64350
CmoCh19G005290	1578	down	AT1G58440
CmoCh19G005300	1386	down	AT2G14520
CmoCh19G005520	7437	down	AT1G50030
CmoCh19G006050	3372	down	AT3G19420
CmoCh19G006140	1950	both	AT1G49760
CmoCh19G006150	3327	up	AT4G34100
CmoCh19G006170	435	up	AT2G09990
CmoCh19G006180	1314	down	AT4G34000
CmoCh19G006370	1800	up	AT3G50530
CmoCh19G007130	1704	down	AT4G38900
CmoCh19G007140	2091	down	AT4G38890
CmoCh19G007330	777	down	AT2G16595
CmoCh19G007630	1167	down	AT5G66080
CmoCh19G007650	1467	up	AT4G38510
CmoCh19G007690	1068	up	AT5G27280
CmoCh19G007710	1722	up	AT4G38470
CmoCh19G007820	1635	down	AT1G76160
CmoCh19G008190	3453	down	AT1G20760
CmoCh19G008420	2067	both	AT5G06740
CmoCh19G008490	1575	both	AT5G48300
CmoCh19G008570	2616	down	AT3G07660
CmoCh19G008680	1305	down	AT2G05320
CmoCh19G008780	3669	down	AT2G05120
CmoCh19G008900	1179	up	AT5G35735
CmoCh19G009050	2691	up	AT2G20580
CmoCh19G009470	2967	up	AT2G05710
CmoCh19G009690	7224	down	AT4G15180
CmoCh19G009810	2016	down	AT4G03260
CmoCh19G009830	2475	up	AT2G19130
CmoCh19G009950	2946	both	AT1G12470
CmoCh19G010040	2367	down	AT4G03390
CmoCh19G010350	3609	up	AT1G03780
CmoCh19G010400	2112	down	AT2G30950
CmoCh19G010420	2574	both	AT1G06410
CmoCh19G010450	888	up	AT3G58710
CmoCh19G010870	4056	up	AT1G07650
CmoCh19G010970	1875	down	AT2G42880
CmoCh19G010990	2592	down	AT1G29400
CmoCh19G011300	4119	down	AT1G79190
CmoCh19G011330	894	down	AT3G12800
CmoCh19G011390	1053	both	AT1G79550
CmoCh19G011470	1608	up	AT1G16350
CmoCh19G011530	6222	down	AT1G79280
CmoCh19G011570	3180	down	AT3G12670
CmoCh20G000150	3741	down	AT5G21150
CmoCh20G000360	1971	down	AT2G42520
CmoCh20G000410	2643	down	AT1G55250
CmoCh20G000500	954	up	AT5G06730
CmoCh20G000970	2064	up	AT3G21090
CmoCh20G001800	1302	up	AT2G27600
CmoCh20G002220	3780	down	AT1G53050
CmoCh20G002320	726	down	AT3G58670
CmoCh20G002340	1926	down	AT2G30990
CmoCh20G002430	1185	down	AT2G42570
CmoCh20G002480	2577	down	AT3G58110
CmoCh20G002720	2532	both	AT1G56070
CmoCh20G002750	2871	up	AT1G56070
CmoCh20G002850	1524	down	AT3G59110
CmoCh20G002920	1146	up	AT1G16560
CmoCh20G003040	3453	up	AT1G16270
CmoCh20G003220	1035	down	AT1G57610
CmoCh20G003360	2205	down	AT5G58350
CmoCh20G003460	2058	down	AT5G01720
CmoCh20G003640	1791	down	AT3G47340
CmoCh20G003950	1713	both	AT3G54140
CmoCh20G004040	1038	down	AT5G58970
CmoCh20G004450	2859	down	AT5G02390
CmoCh20G004460	2040	up	AT1G07630
CmoCh20G004760	1992	down	AT1G07705
CmoCh20G004780	4404	down	AT3G46290
CmoCh20G004920	3270	up	AT3G45630
CmoCh20G005080	744	both	AT1G56450
CmoCh20G005150	756	down	AT5G60540
CmoCh20G005190	1542	both	AT5G60660
CmoCh20G005370	1416	down	AT2G28000
CmoCh20G005720	1275	up	AT1G08200
CmoCh20G006640	438	down	AT2G04520
CmoCh20G006690	1653	down	AT3G07810
CmoCh20G006820	3726	up	AT3G07700
CmoCh20G006920	4269	down	AT1G55730
CmoCh20G007280	4887	down	AT4G38440
CmoCh20G007470	2151	down	AT2G16750
CmoCh20G007500	5676	down	AT4G38600
CmoCh20G008120	2151	both	AT4G34710
CmoCh20G008290	3657	up	AT1G62020
CmoCh20G008350	2820	down	AT2G16390
CmoCh20G008420	1863	down	AT2G21520
CmoCh20G008520	2205	down	AT2G16365
CmoCh20G008630	1560	down	AT4G34490
CmoCh20G008890	11382	up	AT1G50030
CmoCh20G008990	1509	up	AT3G19130
CmoCh20G009050	4971	up	AT5G16680
CmoCh20G009070	546	down	AT3G02910
CmoCh20G009420	4344	up	AT1G15520
CmoCh20G009790	1602	up	AT5G67250
CmoCh20G009990	2544	up	AT2G23140
CmoCh20G010440	2433	down	AT1G14650
CmoCh20G010450	1512	up	AT4G09570
CmoCh20G010580	663	down	AT1G26910
CmoCh20G010800	1191	both	AT5G09810
CmoCh20G011120	3015	down	AT1G79830
CmoCh20G011390	1479	up	AT2G41060
CmoCh20G011420	1107	both	AT4G39520
CmoCh20G011430	840	down	AT2G21940
CmoCh20G011480	1095	up	AT4G36810
CmoCh20G011590	1071	up	AT2G23790

## Sheet: C.sativus CL
Supplementary Table S4 Orthologous mobile mRNAs identified in different heterograft systems
GeneID	CDSlength	mobileGene	Orthologous gene ID in A.thaliana	Orthologous gene ID in A.thaliana after filter dublicates
Csa1M000010	327	up	AT5G24510	AT1G01050
Csa1M000020	2967	both	AT5G07350	AT1G01060
Csa1M000580	2520	up	AT5G62000	AT1G01170
Csa1M000600	2589	both	AT5G50920	AT1G01220
Csa1M000740	585	up	AT5G50870	AT1G01225
Csa1M001280	234	up	AT5G50810	AT1G01230
Csa1M001380	1842	down	AT3G48710	AT1G01300
Csa1M001420	1050	down	AT5G05210	AT1G01490
Csa1M001430	1077	up	AT5G50740	AT1G01510
Csa1M001460	735	down	AT3G48680	AT1G01630
Csa1M002060	1245	down	AT3G48530	AT1G01720
Csa1M002130	1470	up	AT4G24830	AT1G01900
Csa1M002140	1659	both	AT1G56110	AT1G01910
Csa1M002680	2346	up	AT5G63320	AT1G01940
Csa1M002710	5718	both	AT2G36850	AT1G02080
Csa1M002770	1695	down	AT5G50320	AT1G02090
Csa1M002890	1212	both	AT4G24770	AT1G02140
Csa1M003540	1227	both	AT4G20360	AT1G02170
Csa1M004050	1977	down	AT1G15530	AT1G02180
Csa1M004080	1653	down	AT5G63120	AT1G02205
Csa1M004100	2376	both	AT2G42490	AT1G02305
Csa1M004940	1566	up	AT5G62810	AT1G02475
Csa1M004960	2211	up	AT1G27500	AT1G02500
Csa1M005490	1938	both	AT1G70370	AT1G02560
Csa1M005500	633	down	AT5G50000	AT1G02610
Csa1M005520	1647	up	AT3G48000	AT1G02730
Csa1M005620	4848	down	AT3G48050	AT1G02780
Csa1M005640	1593	up	AT5G62890	AT1G02840
Csa1M005660	561	up	AT1G10200	AT1G02870
Csa1M005760	264	down		AT1G02920
Csa1M006270	1512	up	AT1G74920	AT1G03060
Csa1M006320	1827	down	AT3G48090	AT1G03080
Csa1M007850	930	up	AT1G74840	AT1G03130
Csa1M007860	1452	both	AT3G08720	AT1G03220
Csa1M008440	2199	up	AT1G18950	AT1G03250
Csa1M008520	2406	both	AT3G47950	AT1G03280
Csa1M008580	1692	up	AT1G18870	AT1G03350
Csa1M009590	1071	up	AT5G62550	AT1G03440
Csa1M009600	2931	up	AT3G47730	AT1G03600
Csa1M009650	558	down	AT1G74520	AT1G03760
Csa1M009690	363	up	AT1G26880	AT1G03840
Csa1M009760	1053	both	AT3G47520	AT1G03900
Csa1M009810	759	both	AT3G47470	AT1G04020
Csa1M009820	759	up	AT1G69530	AT1G04030
Csa1M009830	534	down	AT1G18730	AT1G04080
Csa1M009860	321	up	AT1G26880	AT1G04120
Csa1M009890	2115	up	AT1G18700	AT1G04170
Csa1M011480	633	up	AT1G18680	AT1G04190
Csa1M011570	1623	up	AT5G07830	AT1G04200
Csa1M013190	1467	up	AT5G07990	AT1G04210
Csa1M013210	618	up	AT1G18650	AT1G04230
Csa1M013770	846	both	AT5G61030	AT1G04260
Csa1M013800	1872	down	AT5G08020	AT1G04300
Csa1M013810	1419	both	AT5G60980	AT1G04340
Csa1M015060	2889	down	AT3G42660	AT1G04410
Csa1M015580	1548	both	AT5G15740	AT1G04430
Csa1M015710	1212	both	AT5G60920	AT1G04690
Csa1M015720	303	up	AT5G60960	AT1G04760
Csa1M015800	471	both	AT5G23090	AT1G04780
Csa1M015810	789	up	AT5G23100	AT1G04870
Csa1M015820	2280	up	AT1G18550	AT1G04880
Csa1M020880	1431	up	AT1G03280	AT1G04950
Csa1M021900	1323	up	AT1G18470	AT1G04960
Csa1M021920	198	both	AT5G03850	AT1G04980
Csa1M021930	198	up	AT5G03850	AT1G04990
Csa1M023070	489	both	AT3G02555	AT1G05010
Csa1M023600	2526	up	AT3G18390	AT1G05120
Csa1M024170	576	both	AT1G48830	AT1G05170
Csa1M024230	1419	down	AT1G18390	AT1G05190
Csa1M024260	1278	up	AT3G18240	AT1G05300
Csa1M024830	984	both	AT1G48630	AT1G05500
Csa1M024840	1122	up	AT1G48635	AT1G05805
Csa1M024860	675	up	AT3G09270	AT1G05850
Csa1M024920	1899	up	AT1G73680	AT1G05870
Csa1M024930	621	down	AT4G16850	AT1G05910
Csa1M025020	567	down	AT1G18210	AT1G05940
Csa1M025130	1020	up	AT3G17940	AT1G06130
Csa1M025140	3357	both	AT1G20920	AT1G06330
Csa1M025160	4119	up	AT1G18270	AT1G06530
Csa1M025250	4182	up	AT3G44050	AT1G06660
Csa1M025860	216	up	AT2G31490	AT1G06680
Csa1M025870	915	up	AT4G18370	AT1G06870
Csa1M025950	696	up	AT1G06960	AT1G06960
Csa1M025960	1731	both	AT2G38470	AT1G07070
Csa1M025980	729	up	AT3G10920	AT1G07320
Csa1M029600	1776	down	AT2G01970	AT1G07350
Csa1M031860	492	both	AT1G73230	AT1G07420
Csa1M031900	3177	both	AT1G48410	AT1G07510
Csa1M033000	759	up	AT3G47670	AT1G07570
Csa1M033120	705	up	AT5G62480	AT1G07700
Csa1M038320	849	down	AT1G08570	AT1G07705
Csa1M038330	600	up	AT1G18720	AT1G07750
Csa1M038380	1674	up	AT5G61380	AT1G07790
Csa1M038940	2172	down	AT1G69360	AT1G07810
Csa1M039070	5325	both	AT5G07980	AT1G07890
Csa1M039120	1551	both	AT3G57150	AT1G08125
Csa1M039150	2895	down	AT1G18650	AT1G08190
Csa1M039160	969	up	AT2G33040	AT1G08200
Csa1M039190	516	up	AT5G61030	AT1G08360
Csa1M039220	1209	down	AT1G74210	AT1G08380
Csa1M039230	945	both	AT3G29575	AT1G08410
Csa1M039240	210	both	AT5G08040	AT1G08420
Csa1M039260	381	up	AT5G08060	AT1G08450
Csa1M039880	1086	up	AT3G08900	AT1G08500
Csa1M039970	1575	up	AT5G15740	AT1G08510
Csa1M041530	477	up	AT5G08180	AT1G08540
Csa1M041540	1035	up	AT5G08160	AT1G08570
Csa1M042100	1827	up	AT3G18600	AT1G08580
Csa1M042170	4089	both	AT1G73960	AT1G08660
Csa1M042200	2082	down	AT1G73920	AT1G08780
Csa1M042220	1476	both	AT3G18490	AT1G08830
Csa1M042290	1011	down	AT1G68550	AT1G09000
Csa1M042310	318	up	AT3G18410	AT1G09020
Csa1M042320	1197	up	AT1G73840	AT1G09070
Csa1M042360	576	up	AT1G48830	AT1G09130
Csa1M042390	1500	up	AT1G48790	AT1G09150
Csa1M042650	1602	both	AT3G18190	AT1G09160
Csa1M042660	1542	up	AT1G18070	AT1G09250
Csa1M042700	1512	both	AT3G18080	AT1G09310
Csa1M042730	3036	up	AT1G18160	AT1G09330
Csa1M042750	924	up	AT1G18180	AT1G09570
Csa1M042760	753	both	AT1G18250	AT1G09580
Csa1M042800	1482	both	AT3G18000	AT1G09630
Csa1M042820	1854	both	AT1G73590	AT1G09690
Csa1M042850	2037	up	AT1G18260	AT1G09750
Csa1M042930	1992	up	AT1G48480	AT1G09795
Csa1M043120	2244	up	AT1G34130	AT1G10020
Csa1M043130	1029	both	AT5G23250	AT1G10040
Csa1M043140	1293	up	AT1G48380	AT1G10130
Csa1M043180	156	up	AT5G41010	AT1G10200
Csa1M043200	621	up	AT1G17860	AT1G10320
Csa1M043220	618	up	AT1G17860	AT1G10390
Csa1M043280	1689	up	AT2G24990	AT1G10430
Csa1M043320	2379	up	AT1G17820	AT1G10470
Csa1M044320	1020	down	AT1G17830	AT1G10490
Csa1M044890	1425	down	AT1G12740	AT1G10580
Csa1M044900	1305	down	AT3G26040	AT1G10630
Csa1M045470	4677	up	AT3G47780	AT1G10670
Csa1M045500	2625	up	AT5G62760	AT1G10740
Csa1M045540	615	up	AT1G74730	AT1G10790
Csa1M045550	1005	up	AT3G01470	AT1G10850
Csa1M045600	2289	both	AT5G62670	AT1G10950
Csa1M045730	924	up	AT1G74840	AT1G11000
Csa1M045740	2592	up	AT1G74850	AT1G11170
Csa1M045780	285	up	AT3G48140	AT1G11260
Csa1M045910	1761	up	AT5G40200	AT1G11400
Csa1M045920	249	up	AT3G48030	AT1G11430
Csa1M046090	2430	up		AT1G11480
Csa1M046100	513	up	AT4G22220	AT1G11650
Csa1M046110	2154	up	AT2G47160	AT1G11660
Csa1M046260	1269	up	AT5G50150	AT1G11680
Csa1M046830	1659	up	AT3G26600	AT1G11770
Csa1M046840	441	both	AT1G70600	AT1G11790
Csa1M046870	2370	up	AT4G24690	AT1G11840
Csa1M046900	597	down	AT1G56280	AT1G11860
Csa1M048950	1302	both	AT4G24740	AT1G11890
Csa1M050060	1422	both	AT3G48440	AT1G11910
Csa1M050100	1221	up	AT3G48460	AT1G12000
Csa1M050170	1161	down	AT4G24820	AT1G12090
Csa1M050240	1011	both	AT3G04120	AT1G12110
Csa1M050250	1014	up	AT3G04120	AT1G12240
Csa1M050340	744	up	AT5G63400	AT1G12310
Csa1M050420	681	both	AT2G18110	AT1G12420
Csa1M050430	3801	up	AT4G02480	AT1G12430
Csa1M050540	1026	down	AT2G23520	AT1G12640
Csa1M051620	1002	up	AT5G50740	AT1G12680
Csa1M051780	1575	down	AT5G50970	AT1G12740
Csa1M051810	1620	both	AT5G61790	AT1G12820
Csa1M057000	645	up	AT1G70190	AT1G12840
Csa1M057010	1815	both	AT2G35040	AT1G13160
Csa1M057040	3876	both	AT2G35050	AT1G13170
Csa1M057060	2121	up	AT1G31120	AT1G13280
Csa1M058110	2037	up	AT3G54070	AT1G13340
Csa1M060260	1134	both	AT3G54070	AT1G13360
Csa1M062290	1470	down	AT1G62290	AT1G13440
Csa1M062310	1224	up	AT1G11860	AT1G13690
Csa1M062890	357	both	AT1G62040	AT1G13750
Csa1M062960	996	up	AT4G21960	AT1G13860
Csa1M063530	303	both	AT4G27000	AT1G13950
Csa1M063540	726	both	AT1G11650	AT1G13980
Csa1M063550	1110	up	AT1G11650	AT1G14040
Csa1M065980	2397	up	AT4G21270	AT1G14290
Csa1M066480	696	up	AT4G05180	AT1G14300
Csa1M066530	1848	down	AT1G11480	AT1G14330
Csa1M071870	1557	up	AT1G11260	AT1G14410
Csa1M071910	1254	up	AT4G21520	AT1G14510
Csa1M072470	1233	up	AT1G11170	AT1G14670
Csa1M073720	216	down		AT1G14710
Csa1M073850	5310	both	AT4G04970	AT1G14720
Csa1M073900	858	up	AT4G32480	AT1G14740
Csa1M074910	726	down	AT1G28290	AT1G14780
Csa1M074920	759	both	AT1G28280	AT1G14830
Csa1M075570	876	up	AT1G28410	AT1G14860
Csa1M075600	3003	down	AT1G28440	AT1G14870
Csa1M077180	2475	down	AT1G13160	AT1G14900
Csa1M084300	2226	up	AT5G60600	AT1G15080
Csa1M084320	312	both	AT5G59970	AT1G15120
Csa1M084330	1458	down	AT5G60580	AT1G15200
Csa1M085360	2217	up	AT2G28470	AT1G15270
Csa1M085380	732	up	AT5G60490	AT1G15290
Csa1M085390	1128	up	AT3G50700	AT1G15340
Csa1M097710	2166	up	AT2G28070	AT1G15370
Csa1M097720	1704	up	AT3G45040	AT1G15490
Csa1M109340	687	down	AT5G22950	AT1G15520
Csa1M109350	3024	up	AT4G04885	AT1G15530
Csa1M109370	900	up	AT2G36870	AT1G15660
Csa1M118880	1551	up	AT1G72650	AT1G15690
Csa1M120460	1182	down	AT3G01910	AT1G15720
Csa1M123470	312	down		AT1G15740
Csa1M126060	1221	up	AT4G11630	AT1G15750
Csa1M132130	429	up	AT1G07790	AT1G15820
Csa1M132150	429	up	AT1G07790	AT1G15950
Csa1M132680	429	up	AT1G07790	AT1G16180
Csa1M132710	267	both	AT2G27970	AT1G16270
Csa1M144290	2883	up	AT1G08190	AT1G16300
Csa1M145960	981	down	AT5G42820	AT1G16330
Csa1M161600	3774	down	AT5G22450	AT1G16350
Csa1M163130	978	down	AT4G21580	AT1G16610
Csa1M163140	651	up	AT1G08360	AT1G16630
Csa1M164660	1266	both	AT2G27500	AT1G16680
Csa1M165210	354	both	AT2G27730	AT1G16700
Csa1M167840	1953	up	AT3G44330	AT1G16780
Csa1M168350	441	both	AT1G08380	AT1G16810
Csa1M168900	624	both	AT2G37270	AT1G16840
Csa1M168920	834	up	AT5G22250	AT1G17280
Csa1M170010	1281	up	AT5G47790	AT1G17360
Csa1M172570	636	both	AT4G17170	AT1G17370
Csa1M172590	861	down	AT4G16380	AT1G17620
Csa1M172630	4212	down	AT5G47690	AT1G17745
Csa1M175730	1824	up	AT5G47750	AT1G17820
Csa1M181260	591	up	AT1G56580	AT1G17830
Csa1M181440	2346	up	AT4G21150	AT1G17860
Csa1M181500	1434	up	AT3G07810	AT1G17890
Csa1M186640	540	up	AT2G32300	AT1G18070
Csa1M187170	414	both		AT1G18160
Csa1M195220	327	both	AT4G22310	AT1G18180
Csa1M195230	336	up		AT1G18210
Csa1M207310	3369	both	AT4G29060	AT1G18250
Csa1M207820	921	both	AT4G29080	AT1G18260
Csa1M212840	2307	both	AT1G15690	AT1G18270
Csa1M226430	1665	up	AT5G35200	AT1G18340
Csa1M228960	615	both	AT2G10940	AT1G18390
Csa1M228990	2412	up		AT1G18470
Csa1M229500	2352	both	AT5G20250	AT1G18550
Csa1M229510	2256	up	AT3G42170	AT1G18650
Csa1M237040	609	up	AT5G19690	AT1G18680
Csa1M255160	1641	up	AT5G26360	AT1G18700
Csa1M256200	483	down	AT1G13950	AT1G18720
Csa1M256210	1521	up	AT4G30935	AT1G18730
Csa1M256720	1917	up	AT5G10840	AT1G18870
Csa1M256750	1437	up	AT4G30610	AT1G18950
Csa1M256780	768	up	AT5G57910	AT1G19240
Csa1M257300	228	up	AT4G28088	AT1G19250
Csa1M257920	456	up	AT2G24090	AT1G19330
Csa1M264000	885	up	AT5G35080	AT1G19520
Csa1M265090	1224	up		AT1G19530
Csa1M265120	393	up	AT2G15580	AT1G19580
Csa1M267230	1137	up	AT4G19810	AT1G19670
Csa1M268310	2358	up	AT5G58040	AT1G19720
Csa1M269880	1293	both	AT4G30960	AT1G19870
Csa1M277980	387	down		AT1G19910
Csa1M278500	462	both		AT1G19940
Csa1M287020	813	both	AT2G23810	AT1G19980
Csa1M288020	1152	up	AT4G30420	AT1G20030
Csa1M294020	1878	up	AT5G57800	AT1G20050
Csa1M302180	1257	down	AT5G19990	AT1G20080
Csa1M304710	666	up	AT5G55190	AT1G20100
Csa1M305720	1224	up	AT4G32440	AT1G20190
Csa1M305740	1140	both	AT1G04870	AT1G20200
Csa1M305760	759	both	AT5G20060	AT1G20225
Csa1M320320	1287	down	AT1G55270	AT1G20340
Csa1M320340	393	up	AT1G29250	AT1G20410
Csa1M320350	1086	up	AT3G57340	AT1G20450
Csa1M366990	915	up		AT1G20580
Csa1M383520	2328	up	AT3G24480	AT1G20610
Csa1M385560	1959	down	AT3G24440	AT1G20696
Csa1M397120	1251	up	AT1G08510	AT1G20920
Csa1M418240	1542	up	AT2G26640	AT1G20930
Csa1M420320	1128	up	AT5G57660	AT1G20960
Csa1M422480	864	up	AT4G25810	AT1G20980
Csa1M422990	876	both	AT4G25810	AT1G21010
Csa1M423020	1641	down	AT3G21240	AT1G21380
Csa1M423090	831	both	AT5G57490	AT1G21410
Csa1M423150	2127	both	AT4G30210	AT1G21580
Csa1M426980	846	down	AT4G31550	AT1G21610
Csa1M433090	1101	up		AT1G21630
Csa1M434170	1272	up	AT2G38670	AT1G21710
Csa1M435750	1233	both	AT2G34590	AT1G21720
Csa1M435780	1218	down	AT1G30090	AT1G21730
Csa1M439330	654	down	AT1G30070	AT1G21750
Csa1M442350	1623	up	AT2G34410	AT1G21880
Csa1M445860	798	both	AT2G34430	AT1G22280
Csa1M447400	1416	down	AT5G46290	AT1G22340
Csa1M448420	264	up	AT2G34480	AT1G22360
Csa1M448940	246	up	AT1G29990	AT1G22410
Csa1M448960	357	both	AT3G52580	AT1G22450
Csa1M448980	1122	up	AT1G29790	AT1G22540
Csa1M448990	534	up	AT1G60970	AT1G23190
Csa1M462020	402	both	AT4G18100	AT1G23710
Csa1M462540	1047	up	AT4G18060	AT1G23740
Csa1M464540	708	down	AT4G18040	AT1G23750
Csa1M467080	642	up	AT5G45660	AT1G23820
Csa1M467090	1227	up	AT5G45670	AT1G23870
Csa1M470310	549	up	AT5G45775	AT1G24020
Csa1M470390	1575	up	AT2G34190	AT1G24050
Csa1M470410	2076	up	AT5G45800	AT1G24120
Csa1M479610	750	both	AT1G07890	AT1G24160
Csa1M479630	1113	up	AT3G45640	AT1G24190
Csa1M480180	420	both	AT5G59880	AT1G24360
Csa1M481210	462	both	AT5G02560	AT1G24460
Csa1M481220	354	both	AT5G59850	AT1G24510
Csa1M497310	3198	both	AT1G07810	AT1G24530
Csa1M501850	1389	up	AT2G28630	AT1G25220
Csa1M502360	2775	both	AT5G50920	AT1G25280
Csa1M505400	768	both	AT2G28790	AT1G25350
Csa1M505960	2016	up	AT3G46510	AT1G25380
Csa1M522540	780	up	AT2G39700	AT1G25400
Csa1M523090	1380	up	AT5G59420	AT1G25420
Csa1M523630	849	up	AT5G59480	AT1G25682
Csa1M524670	2430	both	AT3G46740	AT1G26110
Csa1M524700	2637	both	AT2G29210	AT1G26355
Csa1M524750	789	up	AT1G07420	AT1G26460
Csa1M525290	768	up	AT3G46870	AT1G26640
Csa1M525320	981	up		AT1G26690
Csa1M527860	447	up	AT2G19310	AT1G26830
Csa1M527950	4563	up		AT1G26850
Csa1M528490	1104	down	AT1G07350	AT1G26880
Csa1M528500	4050	up	AT3G46960	AT1G26910
Csa1M532210	1116	both	AT2G29980	AT1G27320
Csa1M532320	660	up	AT5G58590	AT1G27340
Csa1M533450	1905	down	AT5G58430	AT1G27390
Csa1M533470	1596	up	AT2G30210	AT1G27430
Csa1M533570	978	up	AT5G58490	AT1G27435
Csa1M533710	5715	up	AT5G58410	AT1G27450
Csa1M534740	843	up	AT2G43630	AT1G27500
Csa1M535790	915	down	AT2G34620	AT1G27530
Csa1M536820	2700	up	AT1G30330	AT1G27760
Csa1M537400	1425	up	AT2G34650	AT1G27770
Csa1M537440	3126	up	AT4G05420	AT1G27850
Csa1M537560	1332	down	AT5G23860	AT1G27970
Csa1M537630	2772	both	AT4G11420	AT1G28100
Csa1M538180	3186	up	AT4G20940	AT1G28120
Csa1M538220	945	up	AT4G21160	AT1G28130
Csa1M538230	2535	up	AT2G34710	AT1G28200
Csa1M538260	351	down		AT1G28210
Csa1M538820	1998	up	AT2G34670	AT1G28220
Csa1M541390	1470	up	AT1G30690	AT1G28280
Csa1M555600	630	both	AT1G09250	AT1G28290
Csa1M555630	1821	down	AT1G56570	AT1G28330
Csa1M560640	663	both	AT1G56700	AT1G28370
Csa1M560660	1164	up	AT5G26751	AT1G28410
Csa1M560750	1113	down		AT1G28420
Csa1M560760	2490	up		AT1G28440
Csa1M560830	2247	up	AT5G26742	AT1G29050
Csa1M561380	2190	up	AT5G26710	AT1G29250
Csa1M561390	1269	up	AT5G26680	AT1G29370
Csa1M568480	795	up		AT1G29790
Csa1M568530	156	both	AT4G31985	AT1G29850
Csa1M568550	1287	up	AT1G09160	AT1G29880
Csa1M569130	591	down		AT1G29930
Csa1M569250	735	both	AT3G05590	AT1G29940
Csa1M569260	546	up	AT1G09150	AT1G29950
Csa1M569270	2100	both	AT5G56000	AT1G29990
Csa1M569290	1896	both	AT5G56030	AT1G30070
Csa1M569380	282	both	AT3G05560	AT1G30090
Csa1M569430	729	up	AT3G05500	AT1G30330
Csa1M569480	1347	down	AT3G45260	AT1G30360
Csa1M570180	2148	up	AT3G06130	AT1G30440
Csa1M570220	417	up	AT3G15460	AT1G30460
Csa1M572950	423	both	AT1G54690	AT1G30540
Csa1M573590	327	up	AT2G21580	AT1G30630
Csa1M573600	459	both	AT1G08830	AT1G30690
Csa1M573610	1599	down	AT3G05030	AT1G30820
Csa1M573730	1719	down	AT5G56680	AT1G30825
Csa1M574830	1209	both	AT5G28040	AT1G30900
Csa1M574840	558	down	AT5G28050	AT1G30970
Csa1M574870	1776	both	AT5G25880	AT1G31070
Csa1M575040	237	up		AT1G31120
Csa1M575070	1506	up	AT5G56590	AT1G31200
Csa1M575080	729	up	AT4G29330	AT1G31330
Csa1M575140	189	up	AT5G56670	AT1G31660
Csa1M575160	663	up	AT4G29160	AT1G31710
Csa1M580200	366	both	AT2G19740	AT1G31730
Csa1M580210	3468	up	AT5G20610	AT1G31770
Csa1M580750	1338	down	AT4G26200	AT1G31780
Csa1M586760	1206	up	AT4G29510	AT1G31812
Csa1M586780	1827	up	AT5G11780	AT1G31830
Csa1M586830	2016	up	AT3G13690	AT1G31870
Csa1M587400	915	down	AT2G19570	AT1G31930
Csa1M587970	978	up	AT4G26150	AT1G31970
Csa1M587990	1866	both	AT3G13750	AT1G32060
Csa1M588520	1605	both	AT2G19520	AT1G32130
Csa1M589090	690	down		AT1G32170
Csa1M589690	1305	up	AT5G57020	AT1G32210
Csa1M589710	1452	both	AT5G12010	AT1G32230
Csa1M589730	3882	up	AT4G29790	AT1G32500
Csa1M590280	4590	down	AT5G20490	AT1G32580
Csa1M595810	672	both	AT2G06530	AT1G32640
Csa1M595840	372	up	AT2G06520	AT1G32700
Csa1M596450	900	down	AT2G06025	AT1G32790
Csa1M596520	1071	both	AT3G45310	AT1G33140
Csa1M597040	1701	up	AT2G05920	AT1G33260
Csa1M597170	1482	up	AT3G42950	AT1G33420
Csa1M597720	708	up	AT5G20700	AT1G34130
Csa1M597740	1512	both	AT5G20720	AT1G34190
Csa1M597810	696	both	AT4G33250	AT1G34260
Csa1M598860	663	up	AT3G43520	AT1G34320
Csa1M599420	2025	both	AT3G13460	AT1G34350
Csa1M599450	1827	both	AT1G55490	AT1G34780
Csa1M599510	1269	both	AT3G13510	AT1G35190
Csa1M599540	198	up		AT1G35670
Csa1M599560	900	both	AT5G19760	AT1G36160
Csa1M599580	2484	up	AT5G17920	AT1G36240
Csa1M600180	1665	down	AT4G25650	AT1G36280
Csa1M600190	1674	up	AT4G08810	AT1G36370
Csa1M600250	858	down	AT5G21170	AT1G36990
Csa1M600260	450	both	AT3G43810	AT1G37130
Csa1M600770	2010	up	AT2G26920	AT1G42960
Csa1M600870	1689	up	AT3G11830	AT1G42970
Csa1M600980	336	both	AT1G36240	AT1G42990
Csa1M601520	1893	up	AT3G20770	AT1G43170
Csa1M602530	2022	down	AT5G21105	AT1G43190
Csa1M604040	1764	both	AT5G21105	AT1G43670
Csa1M604080	2568	up	AT1G69770	AT1G43710
Csa1M605110	5856	up	AT5G13000	AT1G43800
Csa1M605720	1950	up	AT5G13030	AT1G43890
Csa1M605770	417	up	AT3G57930	AT1G44110
Csa1M611300	1494	up	AT5G44640	AT1G44170
Csa1M612860	1065	up	AT2G44450	AT1G44446
Csa1M613590	402	up	AT3G20898	AT1G44835
Csa1M614130	2085	down	AT5G04590	AT1G44910
Csa1M615170	609	up	AT5G48760	AT1G45000
Csa1M616290	594	up	AT1G51510	AT1G45063
Csa1M627500	1785	down	AT5G61970	AT1G45201
Csa1M629070	2919	up	AT5G19400	AT1G45249
Csa1M629740	1401	up	AT5G06390	AT1G45332
Csa1M630290	1212	up	AT3G13570	AT1G45688
Csa1M630300	1488	down	AT3G13560	AT1G45976
Csa1M630320	495	up	AT1G55265	AT1G47128
Csa1M630330	822	both	AT1G61520	AT1G47200
Csa1M632370	2880	up	AT2G27230	AT1G47310
Csa1M638460	2211	both	AT1G08420	AT1G47550
Csa1M641010	951	down	AT3G22190	AT1G47740
Csa1M641040	495	up	AT3G44100	AT1G48030
Csa1M642540	1242	down	AT3G44110	AT1G48270
Csa1M651130	1476	both	AT5G58090	AT1G48350
Csa1M651670	1548	both	AT5G58100	AT1G48380
Csa1M656460	708	up	AT3G02780	AT1G48410
Csa1M657510	318	both	AT3G02790	AT1G48480
Csa1M659040	1167	up	AT4G18530	AT1G48630
Csa1M659070	369	both	AT2G32230	AT1G48635
Csa1M660150	1191	down	AT1G61800	AT1G48750
Csa1M660170	1707	both	AT3G15160	AT1G48790
Csa1M661210	804	up	AT3G07020	AT1G48830
Csa1M661240	663	up	AT3G07020	AT1G48850
Csa1M665910	1320	down	AT5G18460	AT1G49340
Csa1M666980	1257	up	AT1G51540	AT1G50010
Csa1M673530	822	up	AT3G04340	AT1G50030
Csa1M674540	2484	up	AT3G04340	AT1G50200
Csa1M690200	2313	up	AT1G64260	AT1G50420
Csa1M690210	1122	both	AT1G54460	AT1G50440
Csa1M690270	528	up	AT3G56070	AT1G50500
Csa1M690280	1353	up	AT5G28500	AT1G50520
Csa1M690370	1857	up	AT5G28300	AT1G50660
Csa1M696420	414	both	AT5G28060	AT1G50730
Csa1M696430	2268	down	AT2G20000	AT1G50740
Csa1M696460	1473	up	AT1G67300	AT1G50920
Csa1M696490	489	both	AT1G65980	AT1G51060
Csa1M698530	768	up	AT4G05530	AT1G51190
Csa1M699630	2334	up	AT1G62390	AT1G51200
Csa1M701320	2322	up	AT4G22120	AT1G51510
Csa1M701350	1395	up	AT2G35100	AT1G51540
Csa1M701940	849	up	AT3G14290	AT1G51630
Csa1M702040	1854	down	AT4G19860	AT1G51710
Csa1M705090	600	up	AT4G19640	AT1G51720
Csa1M706610	1548	down	AT4G19670	AT1G51730
Csa1M714680	675	both	AT1G31330	AT1G51760
Csa2M000020	1263	up	AT1G17370	AT1G51980
Csa2M000150	1929	up	AT5G35570	AT1G52230
Csa2M000190	849	up	AT2G31670	AT1G52300
Csa2M000230	732	both	AT5G35530	AT1G52320
Csa2M000330	1584	both	AT5G20890	AT1G52360
Csa2M000370	1602	up	AT2G19450	AT1G52500
Csa2M000380	1440	up	AT4G26100	AT1G52720
Csa2M000400	1128	up	AT2G19480	AT1G52740
Csa2M000570	588	up	AT2G19730	AT1G52820
Csa2M000580	1395	up	AT5G56740	AT1G52980
Csa2M000600	363	both	AT5G56710	AT1G53050
Csa2M000610	288	up	AT5G56670	AT1G53190
Csa2M000650	4311	up	AT4G32920	AT1G53210
Csa2M000660	1866	up	AT4G29210	AT1G53240
Csa2M000680	1497	down	AT1G51980	AT1G53290
Csa2M000740	753	both	AT4G29260	AT1G53300
Csa2M000750	1266	up	AT4G29310	AT1G53310
Csa2M000770	396	both	AT5G56600	AT1G53580
Csa2M000940	1005	up	AT1G35190	AT1G53645
Csa2M003590	1449	up	AT4G28980	AT1G53720
Csa2M003610	1983	up	AT4G29010	AT1G53730
Csa2M004170	2019	up	AT3G24550	AT1G53750
Csa2M004760	2298	both	AT3G24480	AT1G53800
Csa2M005310	1944	up	AT3G24440	AT1G53840
Csa2M005370	1263	up	AT1G08510	AT1G53910
Csa2M005900	1962	down	AT2G26730	AT1G54100
Csa2M005950	1188	up	AT5G19980	AT1G54270
Csa2M006030	1563	down	AT2G26710	AT1G54290
Csa2M006100	1299	down	AT2G26700	AT1G54320
Csa2M006110	858	up	AT5G20080	AT1G54460
Csa2M006160	387	both	AT5G20160	AT1G54490
Csa2M006180	1047	up	AT4G32390	AT1G54610
Csa2M006200	5649	both	AT5G51200	AT1G54690
Csa2M006220	969	up	AT2G26680	AT1G54710
Csa2M006870	666	up	AT5G20230	AT1G55020
Csa2M006880	1011	both	AT5G20230	AT1G55140
Csa2M007420	3165	both	AT3G15880	AT1G55265
Csa2M007450	1968	down	AT5G52580	AT1G55270
Csa2M007990	684	up	AT2G43290	AT1G55340
Csa2M008060	1704	up	AT1G05500	AT1G55490
Csa2M008100	525	down	AT1G60430	AT1G55670
Csa2M008670	696	both		AT1G55690
Csa2M008730	519	both	AT4G30996	AT1G55740
Csa2M009390	2130	both	AT5G25270	AT1G55810
Csa2M009480	1266	up	AT2G24260	AT1G55860
Csa2M009490	1302	both	AT4G30960	AT1G55870
Csa2M009500	1335	both	AT5G58000	AT1G55880
Csa2M010170	675	up	AT5G28640	AT1G56000
Csa2M010270	726	both	AT2G30620	AT1G56070
Csa2M010310	381	up	AT1G08780	AT1G56110
Csa2M011420	594	up	AT5G43700	AT1G56190
Csa2M011460	1131	up	AT5G28840	AT1G56220
Csa2M011520	558	down	AT3G04780	AT1G56280
Csa2M011530	852	up	AT3G04790	AT1G56300
Csa2M011610	1062	down	AT5G11000	AT1G56340
Csa2M012110	2199	both	AT3G04910	AT1G56450
Csa2M012120	414	both	AT5G28060	AT1G56570
Csa2M012150	2748	up	AT1G54490	AT1G56580
Csa2M012660	981	up	AT4G14880	AT1G56700
Csa2M012710	1635	both	AT3G05060	AT1G57680
Csa2M012720	1608	down	AT1G54610	AT1G57720
Csa2M015350	1551	up	AT3G05130	AT1G58030
Csa2M015850	1458	up	AT3G05140	AT1G58170
Csa2M021550	954	up	AT1G72210	AT1G58250
Csa2M021750	2037	up	AT1G09000	AT1G58290
Csa2M022800	1029	up	AT5G27560	AT1G58370
Csa2M023940	375	up	AT1G55020	AT1G58440
Csa2M026940	360	up		AT1G59610
Csa2M027440	390	both	AT1G55020	AT1G59640
Csa2M030010	5919	up	AT1G67500	AT1G59750
Csa2M030080	2448	down	AT5G27650	AT1G59870
Csa2M030090	855	up	AT1G09070	AT1G59900
Csa2M030610	426	up	AT5G27670	AT1G60030
Csa2M031140	366	up	AT4G15800	AT1G60060
Csa2M031150	996	down	AT1G09130	AT1G60070
Csa2M031190	378	up	AT1G56220	AT1G60160
Csa2M031700	1272	up	AT3G05530	AT1G60200
Csa2M032220	564	up	AT5G27850	AT1G60420
Csa2M033270	3384	up	AT5G27030	AT1G60430
Csa2M033320	1590	both	AT3G06720	AT1G60490
Csa2M033330	486	down	AT1G56300	AT1G60500
Csa2M033880	1287	up	AT3G62630	AT1G60650
Csa2M033920	582	up	AT4G02080	AT1G60670
Csa2M033940	1263	both	AT1G56340	AT1G60870
Csa2M033990	2919	up	AT5G26860	AT1G60900
Csa2M034670	564	up	AT1G09310	AT1G60950
Csa2M035420	2802	down	AT5G57990	AT1G60970
Csa2M035460	1449	up	AT2G24200	AT1G60995
Csa2M035480	1758	up	AT4G30920	AT1G61040
Csa2M035490	2196	up	AT2G23980	AT1G61140
Csa2M036640	1599	up	AT4G30780	AT1G61250
Csa2M036660	978	up	AT1G17890	AT1G61520
Csa2M036680	1170	down	AT3G02470	AT1G61580
Csa2M036730	681	up	AT2G23820	AT1G61660
Csa2M037230	1296	both	AT4G30440	AT1G61730
Csa2M037250	234	down	AT5G57815	AT1G61790
Csa2M037260	810	up	AT4G28050	AT1G61800
Csa2M047800	1533	down	AT5G57740	AT1G61810
Csa2M049870	1344	up	AT4G29040	AT1G62020
Csa2M049880	3579	up	AT5G57610	AT1G62040
Csa2M058110	1482	up	AT4G30340	AT1G62290
Csa2M058640	3168	up	AT5G57710	AT1G62390
Csa2M059720	2127	up	AT4G30210	AT1G62500
Csa2M059750	660	both	AT5G59240	AT1G62510
Csa2M059780	1347	up	ATCG01280	AT1G62640
Csa2M059800	1554	up	AT4G38500	AT1G62760
Csa2M059840	2070	up	AT3G11710	AT1G62990
Csa2M060390	2925	up	AT4G30160	AT1G63000
Csa2M060400	366	both	AT5G57290	AT1G63100
Csa2M060450	2409	down	AT4G30110	AT1G63220
Csa2M061570	3645	both	AT5G57160	AT1G63300
Csa2M061580	1488	up	AT5G50420	AT1G63490
Csa2M061600	2859	down	AT4G29920	AT1G63500
Csa2M062620	3231	down	AT4G29900	AT1G63660
Csa2M062650	1701	down	AT5G20600	AT1G63770
Csa2M070220	705	both	AT5G20700	AT1G63810
Csa2M070250	957	down	AT2G26590	AT1G63850
Csa2M070870	1242	both	AT2G24360	AT1G63980
Csa2M070890	2190	down	AT1G29880	AT1G64190
Csa2M072450	888	up	AT1G18340	AT1G64230
Csa2M072490	3786	both	AT5G42390	AT1G64260
Csa2M073020	3540	up	AT5G16270	AT1G64385
Csa2M073060	2271	up	AT1G65540	AT1G64390
Csa2M074070	930	down		AT1G64510
Csa2M074140	687	up	AT3G60360	AT1G64520
Csa2M074190	3897	down	AT3G62150	AT1G64600
Csa2M074200	3933	down	AT3G62150	AT1G64760
Csa2M074240	654	both	AT4G12800	AT1G64880
Csa2M074290	861	down	AT3G02780	AT1G64970
Csa2M075330	3171	down	AT5G17680	AT1G64980
Csa2M075340	1620	up	AT5G28900	AT1G65030
Csa2M075400	1977	both	AT3G04470	AT1G65430
Csa2M075420	1314	up	AT1G04030	AT1G65440
Csa2M075430	1182	up	AT3G04460	AT1G65540
Csa2M075450	1743	up	AT4G21660	AT1G65720
Csa2M075460	4878	both	AT1G65440	AT1G65820
Csa2M079660	663	both	AT2G20260	AT1G65930
Csa2M080160	1107	up	AT5G33370	AT1G65980
Csa2M083760	555	up	AT3G02640	AT1G66150
Csa2M093820	1140	down	AT4G27650	AT1G66330
Csa2M094350	1317	down	AT3G44370	AT1G66950
Csa2M094380	2043	up	AT1G60500	AT1G67120
Csa2M094900	969	both	AT2G02240	AT1G67230
Csa2M095930	1491	both	AT5G36890	AT1G67300
Csa2M097440	1236	both	AT5G36230	AT1G67325
Csa2M098440	210	both	AT3G59540	AT1G67360
Csa2M099440	972	down	AT3G03330	AT1G67400
Csa2M099450	1638	up	AT3G20050	AT1G67430
Csa2M099460	1008	down	AT5G17440	AT1G67500
Csa2M099470	1455	up	AT3G02750	AT1G67550
Csa2M100560	831	down	AT1G69580	AT1G67560
Csa2M101090	669	up	AT1G14290	AT1G67580
Csa2M108610	1851	both	AT1G26850	AT1G67600
Csa2M110230	537	up	AT5G51700	AT1G67680
Csa2M118310	5664	up	AT3G60240	AT1G67730
Csa2M120410	279	both	AT3G10950	AT1G67740
Csa2M120970	2415	both	AT4G13780	AT1G67780
Csa2M122020	1917	down	AT5G64550	AT1G67850
Csa2M122520	2124	both	AT4G24280	AT1G68010
Csa2M123620	1335	both	AT3G59920	AT1G68040
Csa2M138700	3009	up	AT2G32730	AT1G68060
Csa2M138710	621	up	AT5G48760	AT1G68100
Csa2M138740	1746	up	AT2G32800	AT1G68140
Csa2M138760	1530	up	AT1G04880	AT1G68220
Csa2M138790	207	up	AT3G24100	AT1G68300
Csa2M139820	993	both	AT5G60390	AT1G68370
Csa2M140370	1458	both	AT4G13940	AT1G68530
Csa2M145880	1416	up	AT4G13930	AT1G68550
Csa2M146400	1392	both	AT3G23820	AT1G68560
Csa2M147910	1581	down	AT5G43490	AT1G68670
Csa2M147920	1353	both	AT4G13840	AT1G68750
Csa2M148430	8037	both	AT4G30990	AT1G68840
Csa2M149470	1917	up	AT2G44160	AT1G68920
Csa2M151040	951	both	AT2G44060	AT1G69040
Csa2M155600	1350	up	AT4G13710	AT1G69070
Csa2M162660	864	both	AT3G24050	AT1G69220
Csa2M166190	189	up		AT1G69360
Csa2M166690	1257	up	AT1G70330	AT1G69420
Csa2M169720	1728	both	AT3G23990	AT1G69440
Csa2M169730	3318	up	AT4G32640	AT1G69450
Csa2M169750	615	down	AT3G16840	AT1G69530
Csa2M169760	1866	down	AT3G16840	AT1G69580
Csa2M169780	1104	both	AT5G05210	AT1G69740
Csa2M171870	423	both	AT3G04400	AT1G69770
Csa2M171930	1707	both	AT4G14300	AT1G69830
Csa2M171950	2598	down	AT3G23510	AT1G70060
Csa2M172510	1779	down	AT5G46050	AT1G70090
Csa2M173060	2532	up	AT4G14330	AT1G70190
Csa2M173070	402	both	AT4G27090	AT1G70320
Csa2M173580	3912	up	AT5G43310	AT1G70330
Csa2M174090	1620	down	AT5G28850	AT1G70370
Csa2M174110	1656	up	AT4G14350	AT1G70550
Csa2M174120	1845	both	AT1G04430	AT1G70580
Csa2M174150	1002	both	AT1G04410	AT1G70600
Csa2M176690	321	up		AT1G70660
Csa2M176700	1803	up		AT1G70710
Csa2M185730	474	both	AT4G14420	AT1G70750
Csa2M190730	642	up	AT1G04340	AT1G70770
Csa2M190790	387	up	ATCG01000	AT1G70780
Csa2M191300	1602	down	AT2G30630	AT1G70840
Csa2M193310	462	both	AT5G09510	AT1G70880
Csa2M193330	528	down	AT4G14660	AT1G70890
Csa2M193350	2073	up	AT3G01680	AT1G70950
Csa2M199900	2070	both	AT3G01680	AT1G71090
Csa2M200440	561	both	AT5G43700	AT1G71110
Csa2M200940	2322	up	AT4G14570	AT1G71220
Csa2M211450	1239	up	AT3G22970	AT1G71230
Csa2M215480	1776	up	AT3G22960	AT1G71270
Csa2M222080	483	up	AT5G62950	AT1G71790
Csa2M223130	996	down	AT1G04190	AT1G71865
Csa2M223140	783	both	AT4G34670	AT1G71900
Csa2M223690	480	up	AT5G23535	AT1G72040
Csa2M223740	1434	both	AT3G63300	AT1G72160
Csa2M225330	939	up	AT4G02610	AT1G72180
Csa2M225360	411	both	AT3G54560	AT1G72210
Csa2M228370	1014	up	AT3G63410	AT1G72320
Csa2M229930	2673	up	AT4G02680	AT1G72370
Csa2M233000	489	both	AT5G16660	AT1G72440
Csa2M233010	4641	up	AT5G16680	AT1G72650
Csa2M234510	957	both	AT3G48690	AT1G72960
Csa2M234560	294	both	AT3G19130	AT1G73150
Csa2M237150	630	up	AT2G15890	AT1G73230
Csa2M237750	2694	up	AT2G23460	AT1G73440
Csa2M238790	738	up	AT1G47740	AT1G73590
Csa2M238880	480	both	AT2G16060	AT1G73680
Csa2M246520	1395	up	AT2G16230	AT1G73840
Csa2M247040	483	both	AT2G21660	AT1G73920
Csa2M247600	534	down	AT2G21620	AT1G73960
Csa2M248140	2568	up	AT4G25730	AT1G74040
Csa2M248640	585	up	AT4G39220	AT1G74050
Csa2M248730	1584	both	AT2G16370	AT1G74060
Csa2M248740	1449	down	AT5G11880	AT1G74210
Csa2M248760	1872	both	AT2G21520	AT1G74450
Csa2M249260	480	both	AT4G34590	AT1G74520
Csa2M249270	1020	up	AT4G39150	AT1G74730
Csa2M249780	273	up	AT2G16385	AT1G74840
Csa2M249900	1134	both	AT4G39090	AT1G74850
Csa2M251490	1005	up	AT5G66320	AT1G74920
Csa2M252020	1194	both	AT2G21330	AT1G74950
Csa2M252030	351	both	AT4G34700	AT1G75080
Csa2M252050	2154	both	AT4G34710	AT1G75140
Csa2M263900	921	up	AT2G21170	AT1G75170
Csa2M263930	783	both	AT2G16595	AT1G75260
Csa2M263940	1584	up	AT4G38770	AT1G75330
Csa2M263950	438	both	AT2G04520	AT1G75390
Csa2M263970	4635	up	AT4G38760	AT1G75420
Csa2M263980	1218	both	AT4G38710	AT1G75440
Csa2M264560	957	both	AT4G38690	AT1G75500
Csa2M264610	1065	up	AT4G38660	AT1G75560
Csa2M270180	2316	both	AT4G34980	AT1G75660
Csa2M270750	597	up	AT4G35020	AT1G75710
Csa2M270830	948	both	AT2G16860	AT1G75780
Csa2M271450	2382	up	AT1G25350	AT1G75900
Csa2M271460	2739	down	AT5G67470	AT1G76010
Csa2M277020	1659	up	AT4G36980	AT1G76080
Csa2M277030	1431	up	AT1G07705	AT1G76140
Csa2M279170	1686	down	AT2G23420	AT1G76160
Csa2M279200	2772	up	AT2G23380	AT1G76270
Csa2M279230	3267	up	AT2G23360	AT1G76310
Csa2M279240	1695	up	AT5G14050	AT1G76400
Csa2M285350	441	both	AT3G49910	AT1G76450
Csa2M285360	831	both	AT5G67500	AT1G76490
Csa2M285390	4875	up	AT3G50590	AT1G76550
Csa2M286440	507	up	AT3G50360	AT1G76630
Csa2M286460	2073	up	AT3G50430	AT1G76710
Csa2M287080	639	up	AT5G66590	AT1G76760
Csa2M287170	219	down		AT1G76810
Csa2M287190	1443	up	AT4G37210	AT1G76860
Csa2M292200	537	up	AT4G37090	AT1G76880
Csa2M292820	378	up	AT5G67070	AT1G76900
Csa2M295420	1089	both	AT2G23790	AT1G77120
Csa2M295430	1146	up	AT4G36850	AT1G77220
Csa2M296060	1404	up	AT4G36790	AT1G77300
Csa2M296110	1137	up	AT5G40990	AT1G77320
Csa2M297150	1503	both	AT2G41060	AT1G77420
Csa2M297160	1011	up	AT5G64813	AT1G77460
Csa2M298260	1329	both	AT5G09900	AT1G77590
Csa2M298310	2127	up	AT5G56760	AT1G77610
Csa2M301490	1014	both		AT1G77670
Csa2M301530	1134	both	AT5G09810	AT1G77690
Csa2M302130	1764	up	AT5G09760	AT1G77740
Csa2M307850	900	both	AT1G78080	AT1G77840
Csa2M308360	2352	both	AT1G78060	AT1G77930
Csa2M309370	480	both	AT4G08685	AT1G77940
Csa2M310390	1335	both	AT1G77840	AT1G78060
Csa2M325960	4419	down	AT5G04290	AT1G78080
Csa2M326470	1263	up	AT5G04320	AT1G78110
Csa2M336100	663	up	AT1G26910	AT1G78120
Csa2M336670	738	down	AT3G55620	AT1G78230
Csa2M336720	1512	both	AT1G35670	AT1G78240
Csa2M336740	2010	both	AT5G23570	AT1G78280
Csa2M337760	2499	both	AT5G63810	AT1G78300
Csa2M338830	900	up	AT1G01720	AT1G78380
Csa2M338840	2754	up	AT5G63840	AT1G78580
Csa2M338890	363	up	AT1G26880	AT1G78630
Csa2M340400	324	both	AT5G63660	AT1G78690
Csa2M345900	993	up	AT1G78110	AT1G78850
Csa2M345920	756	up	AT5G64200	AT1G78900
Csa2M345930	609	up		AT1G79000
Csa2M345950	594	up	AT4G35020	AT1G79040
Csa2M345960	984	both	AT1G20100	AT1G79280
Csa2M345990	711	up	AT1G20225	AT1G79350
Csa2M346000	777	both	AT1G20190	AT1G79390
Csa2M346050	474	both	AT5G42190	AT1G79440
Csa2M346080	1119	up	AT1G75900	AT1G79550
Csa2M346600	1152	down	AT1G76080	AT1G79560
Csa2M348150	663	down	AT2G47730	AT1G79620
Csa2M348200	1620	up	AT1G76160	AT1G79650
Csa2M348230	1872	up	AT1G70370	AT1G79750
Csa2M348250	414	up	AT1G23750	AT1G79840
Csa2M348280	723	up	AT3G62290	AT1G79870
Csa2M348290	2445	up	AT1G60490	AT1G79900
Csa2M348820	336	both	AT3G10860	AT1G79930
Csa2M348850	162	up		AT1G79940
Csa2M348890	1272	up	AT1G10670	AT1G80070
Csa2M349000	1392	down	AT1G10740	AT1G80160
Csa2M349590	1230	down	AT3G27470	AT1G80230
Csa2M349640	1893	down	AT3G26380	AT1G80260
Csa2M349660	2112	up	AT3G01680	AT1G80270
Csa2M350200	1608	up	AT1G24510	AT1G80350
Csa2M350230	762	up	AT1G67740	AT1G80360
Csa2M350240	3435	down	AT2G01800	AT1G80460
Csa2M350250	963	up	AT1G67730	AT1G80480
Csa2M350430	2016	up	AT3G01750	AT1G80560
Csa2M350440	990	up	AT1G24360	AT1G80620
Csa2M350460	3480	down	AT1G27850	AT1G80690
Csa2M350480	2280	both	AT1G67580	AT1G80910
Csa2M351000	2028	both	AT1G50920	AT1G80920
Csa2M351530	1191	both	AT2G43710	AT1G80930
Csa2M351560	243	up		AT1G80950
Csa2M351590	615	up	AT1G27390	AT2G01050
Csa2M351700	3141	both	AT2G26080	AT2G01060
Csa2M351790	2085	both	AT2G25970	AT2G01140
Csa2M351820	1482	up	AT4G32940	AT2G01190
Csa2M351830	903	up	AT1G55340	AT2G01220
Csa2M351840	387	both		AT2G01260
Csa2M351850	501	both	AT4G32930	AT2G01320
Csa2M352370	2151	up	AT2G25930	AT2G01570
Csa2M352390	1023	both	AT2G25910	AT2G01670
Csa2M353470	735	up	AT4G07990	AT2G01710
Csa2M353480	1587	up	AT1G58440	AT2G01800
Csa2M354000	2091	both	AT4G37750	AT2G01830
Csa2M354030	2013	up	AT2G22840	AT2G01910
Csa2M354610	2733	up	AT1G10130	AT2G01970
Csa2M354680	597	up	AT1G10200	AT2G01980
Csa2M354780	804	down	AT3G03990	AT2G02040
Csa2M354800	783	up	AT1G27450	AT2G02050
Csa2M354860	2313	both	AT5G67360	AT2G02220
Csa2M354900	1401	up	AT3G19540	AT2G02240
Csa2M356070	1080	up	AT5G67260	AT2G02410
Csa2M356080	708	both	AT4G07390	AT2G02560
Csa2M356090	1317	both	AT3G19320	AT2G02590
Csa2M356630	2142	up	AT5G42940	AT2G02760
Csa2M356650	1566	both	AT4G02630	AT2G03120
Csa2M356660	1173	both	AT5G13490	AT2G03150
Csa2M356680	960	both	AT1G45688	AT2G03350
Csa2M357210	1236	up	AT1G45249	AT2G03440
Csa2M357270	1572	up	AT5G09890	AT2G03505
Csa2M357300	621	up	AT1G07700	AT2G03690
Csa2M357860	333	up		AT2G03890
Csa2M359960	3084	up	AT5G42870	AT2G04030
Csa2M360710	1107	both	AT1G06870	AT2G04280
Csa2M361420	1035	both		AT2G04360
Csa2M361470	1149	down	AT1G80950	AT2G04410
Csa2M361500	1962	both	AT1G75140	AT2G04520
Csa2M361550	510	up	AT4G36660	AT2G04780
Csa2M361570	672	up	AT3G46940	AT2G04865
Csa2M361580	1701	up	AT5G42740	AT2G04900
Csa2M361700	963	up	AT2G18350	AT2G05070
Csa2M361770	1209	up	AT1G75260	AT2G05590
Csa2M361790	2154	up	AT1G19520	AT2G05710
Csa2M361800	822	both	AT1G19580	AT2G05790
Csa2M361820	846	both	AT5G42790	AT2G05840
Csa2M362390	498	up	AT1G75390	AT2G05920
Csa2M362420	1197	up	AT1G45000	AT2G05940
Csa2M362430	1197	down	AT1G45000	AT2G05990
Csa2M365650	498	both	AT1G19910	AT2G06025
Csa2M365660	5730	up	AT4G16310	AT2G06520
Csa2M365700	1017	down	AT5G42520	AT2G06530
Csa2M366200	2550	both	AT1G19870	AT2G07698
Csa2M368790	1062	up	AT1G19980	AT2G09990
Csa2M368830	1350	up	AT1G75780	AT2G10940
Csa2M368880	2454	both	AT4G24190	AT2G14110
Csa2M368890	1620	down	AT1G20080	AT2G14260
Csa2M368900	627	up	AT4G08910	AT2G14520
Csa2M368970	966	down	AT1G34780	AT2G14740
Csa2M369020	951	up	AT4G08950	AT2G14820
Csa2M369040	1629	down	AT1G22410	AT2G15230
Csa2M369050	2907	up	AT1G78280	AT2G15270
Csa2M369060	750	both	AT5G10360	AT2G15580
Csa2M369070	786	both	AT1G78300	AT2G15620
Csa2M369100	588	down	AT1G22450	AT2G15690
Csa2M369110	411	up	AT5G10980	AT2G15695
Csa2M369200	924	down	AT1G72210	AT2G15820
Csa2M369730	1092	up	AT1G28220	AT2G15890
Csa2M369750	1404	up	AT1G28210	AT2G16060
Csa2M369800	750	down	AT4G24380	AT2G16230
Csa2M369810	909	up	AT1G28200	AT2G16250
Csa2M369850	1089	up	AT5G09460	AT2G16370
Csa2M370380	11001	both	AT1G70320	AT2G16385
Csa2M370390	435	up	AT5G64400	AT2G16440
Csa2M370400	1350	up	AT4G24460	AT2G16485
Csa2M370410	7935	down	AT1G58250	AT2G16595
Csa2M370510	1464	up	AT5G10920	AT2G16600
Csa2M370540	4338	up	AT4G24530	AT2G16860
Csa2M370590	3342	down	AT4G24560	AT2G17200
Csa2M371100	1311	both	AT1G09750	AT2G17290
Csa2M372110	2985	down	AT4G24580	AT2G17340
Csa2M372150	759	both	AT5G65430	AT2G17390
Csa2M372720	1068	both	AT5G65670	AT2G17410
Csa2M372740	2238	up	AT5G49665	AT2G17420
Csa2M372750	1659	up	AT1G58290	AT2G17520
Csa2M372800	1398	both	AT1G32230	AT2G17695
Csa2M372850	4347	up	AT5G11700	AT2G17880
Csa2M373380	2286	both	AT4G32850	AT2G17930
Csa2M373440	855	up	AT2G37270	AT2G17990
Csa2M373570	3012	down	AT2G25800	AT2G18050
Csa2M374600	618	down	AT5G11600	AT2G18110
Csa2M374620	732	up	AT3G46210	AT2G18220
Csa2M375170	2958	down	AT5G11560	AT2G18350
Csa2M375180	3591	up		AT2G18400
Csa2M375200	1989	up	AT4G32760	AT2G18420
Csa2M375250	1410	up	AT4G32720	AT2G18760
Csa2M376800	1320	up	AT4G31340	AT2G19310
Csa2M377360	708	down	AT4G31300	AT2G19450
Csa2M377960	2049	up	AT4G31540	AT2G19480
Csa2M378010	1737	up	AT5G10650	AT2G19520
Csa2M378560	1098	up	AT1G71230	AT2G19570
Csa2M379260	1548	up	AT5G25510	AT2G19730
Csa2M379290	1353	up	AT4G32570	AT2G19740
Csa2M379340	2517	both	AT4G32551	AT2G19810
Csa2M379870	549	both	AT4G32530	AT2G20000
Csa2M379990	1107	both	AT5G11420	AT2G20230
Csa2M380000	666	up	AT5G55190	AT2G20260
Csa2M381660	1188	up	AT4G32400	AT2G20280
Csa2M381690	1146	both	AT2G25520	AT2G20300
Csa2M381720	1284	up	AT5G11170	AT2G20360
Csa2M381760	1941	both	AT2G25490	AT2G20370
Csa2M381850	651	down	AT4G32260	AT2G20450
Csa2M382400	1041	up	AT4G32120	AT2G20520
Csa2M382410	876	down	AT2G25280	AT2G20580
Csa2M382430	480	both	AT5G23740	AT2G20590
Csa2M382460	1086	down	AT5G25265	AT2G20650
Csa2M382500	774	up	AT4G32030	AT2G20760
Csa2M382630	2754	both	AT4G31880	AT2G20810
Csa2M382700	537	both	AT2G25060	AT2G20820
Csa2M382730	2877	up	AT5G25060	AT2G20830
Csa2M382750	303	up	AT2G24940	AT2G20890
Csa2M385010	774	down	AT2G44860	AT2G21060
Csa2M385060	1611	up	AT3G10530	AT2G21160
Csa2M385080	1878	up	AT3G52200	AT2G21170
Csa2M386130	306	up	AT2G34520	AT2G21240
Csa2M386180	1593	up	AT1G72160	AT2G21250
Csa2M401270	1272	up	AT1G69740	AT2G21300
Csa2M401310	1926	up	AT2G37690	AT2G21330
Csa2M401360	2640	both	AT3G02760	AT2G21520
Csa2M402000	2124	up	AT1G71270	AT2G21580
Csa2M403660	555	down		AT2G21620
Csa2M404960	966	up	AT3G02600	AT2G21660
Csa2M404970	360	down		AT2G21870
Csa2M406670	552	up	AT5G40950	AT2G21940
Csa2M406710	2370	up	AT3G27170	AT2G22125
Csa2M406730	2205	up	AT2G18220	AT2G22360
Csa2M408370	819	down	AT1G04960	AT2G22430
Csa2M416820	2628	up	AT1G05120	AT2G22500
Csa2M418340	522	up		AT2G22590
Csa2M418350	360	both	AT1G62040	AT2G22720
Csa2M421020	987	up	AT4G11290	AT2G22795
Csa2M422030	1482	down	AT3G21820	AT2G22840
Csa2M424720	222	up	AT5G41685	AT2G23070
Csa2M427340	2244	up	AT5G67280	AT2G23090
Csa2M428410	483	down	AT3G57870	AT2G23360
Csa2M428990	1671	down	AT1G31870	AT2G23380
Csa2M431140	492	up	AT1G34350	AT2G23420
Csa2M431170	816	up	AT5G32450	AT2G23450
Csa2M431220	1245	up	AT1G64880	AT2G23460
Csa2M432780	1035	up	AT1G64970	AT2G23520
Csa2M432800	312	up	AT3G03070	AT2G23790
Csa2M433410	3114	down	AT1G10390	AT2G23810
Csa2M433930	4356	down	AT1G15520	AT2G23820
Csa2M442260	2640	both	AT5G16730	AT2G23930
Csa3M000050	5097	up	AT1G79000	AT2G23980
Csa3M000060	1731	down	AT3G43270	AT2G24090
Csa3M000070	849	up	AT1G78690	AT2G24200
Csa3M000100	1533	up	AT2G17410	AT2G24260
Csa3M000140	1179	up	AT2G17420	AT2G24360
Csa3M002290	396	up	AT1G20696	AT2G24940
Csa3M002340	1671	up	AT2G17200	AT2G24960
Csa3M002370	1284	up	AT4G35630	AT2G24990
Csa3M002450	606	up	AT4G35750	AT2G25060
Csa3M002510	5604	up	AT4G35800	AT2G25170
Csa3M002570	1173	down	AT3G51370	AT2G25280
Csa3M002680	1359	up	AT5G66120	AT2G25290
Csa3M002700	756	up	AT3G51260	AT2G25310
Csa3M002790	939	up	AT5G05000	AT2G25320
Csa3M002810	1113	both	AT5G66230	AT2G25430
Csa3M002830	1290	up	AT5G42090	AT2G25490
Csa3M002910	2190	both	AT4G10730	AT2G25520
Csa3M004510	270	up	AT1G31812	AT2G25560
Csa3M005040	882	both	AT5G45390	AT2G25737
Csa3M005570	1077	down	AT5G45410	AT2G25760
Csa3M005580	1563	both	AT4G19110	AT2G25800
Csa3M006590	642	up	AT4G19100	AT2G25910
Csa3M006640	3720	up	AT4G19020	AT2G25930
Csa3M006730	2595	down	AT1G31930	AT2G25970
Csa3M006770	1218	both	AT2G35530	AT2G26080
Csa3M008280	348	up	AT1G32210	AT2G26180
Csa3M008310	1806	up	AT1G32230	AT2G26280
Csa3M008320	1155	up	AT2G35500	AT2G26330
Csa3M008830	2610	up	AT5G46910	AT2G26460
Csa3M008890	855	up	AT4G17720	AT2G26500
Csa3M009460	1701	down	AT5G46840	AT2G26510
Csa3M009490	867	up	AT2G35410	AT2G26580
Csa3M009510	657	up	AT1G32700	AT2G26590
Csa3M009540	786	up		AT2G26640
Csa3M009550	774	both		AT2G26680
Csa3M011060	225	up		AT2G26700
Csa3M011100	1968	up	AT4G17895	AT2G26710
Csa3M011600	1113	down	AT4G17890	AT2G26730
Csa3M011620	1986	down	AT1G32640	AT2G26760
Csa3M011730	747	down	AT4G17800	AT2G26810
Csa3M011820	2133	up	AT5G46580	AT2G26920
Csa3M015870	1236	up		AT2G26990
Csa3M016410	1845	both	AT4G18030	AT2G27020
Csa3M016940	3810	down	AT5G47010	AT2G27040
Csa3M016980	996	down	AT5G47050	AT2G27050
Csa3M017040	786	up	AT2G35190	AT2G27090
Csa3M017090	1023	down	AT4G33950	AT2G27230
Csa3M017220	666	up	AT4G17560	AT2G27260
Csa3M017230	468	down		AT2G27490
Csa3M017260	609	up	AT5G47200	AT2G27500
Csa3M017320	840	both	AT4G17500	AT2G27580
Csa3M019350	1005	down	AT2G35680	AT2G27600
Csa3M019370	828	both	AT4G16780	AT2G27730
Csa3M019390	1008	up	AT5G47390	AT2G27810
Csa3M019910	2604	up	AT5G47430	AT2G27830
Csa3M019930	6504	down	AT4G17330	AT2G27970
Csa3M020010	4578	both	AT5G47480	AT2G28000
Csa3M020620	675	down	AT4G16510	AT2G28070
Csa3M020630	1152	up	AT5G62270	AT2G28190
Csa3M021130	1662	down	AT5G23960	AT2G28290
Csa3M026150	789	both	AT1G62500	AT2G28350
Csa3M026690	348	both		AT2G28470
Csa3M027210	411	up	AT2G45180	AT2G28550
Csa3M027720	1782	down	AT1G12110	AT2G28630
Csa3M027730	2265	up	AT4G22540	AT2G28680
Csa3M035330	1734	up	AT4G12400	AT2G28720
Csa3M035890	456	up	AT4G00100	AT2G28760
Csa3M036390	444	up	AT1G12310	AT2G28790
Csa3M038080	1503	up	AT4G22860	AT2G28840
Csa3M038200	1401	up	AT4G11820	AT2G29200
Csa3M039290	2232	down	AT5G56290	AT2G29210
Csa3M043890	1395	up	AT1G12640	AT2G29980
Csa3M043910	1977	up	AT1G63100	AT2G30110
Csa3M043930	732	up	AT5G23710	AT2G30210
Csa3M044510	2064	up	AT4G26440	AT2G30360
Csa3M044520	501	up	AT5G56260	AT2G30490
Csa3M044540	672	up	AT4G26570	AT2G30600
Csa3M045130	3462	up	AT5G17410	AT2G30620
Csa3M045140	567	both	AT5G16250	AT2G30630
Csa3M045150	675	up	AT3G13230	AT2G30980
Csa3M045180	4254	up	AT3G13300	AT2G31050
Csa3M045220	5397	up	AT3G13330	AT2G31200
Csa3M046230	342	up	AT5G54160	AT2G31240
Csa3M047730	342	up	AT5G54160	AT2G31280
Csa3M047770	276	up		AT2G31320
Csa3M047780	1338	down	AT5G55660	AT2G31410
Csa3M047790	786	both	AT4G26630	AT2G31490
Csa3M047910	231	up	AT5G55850	AT2G31670
Csa3M047920	11355	both	AT1G55860	AT2G31900
Csa3M048430	2103	up	AT1G55870	AT2G32040
Csa3M055970	687	both	AT3G13200	AT2G32060
Csa3M060980	477	both	AT1G55670	AT2G32230
Csa3M061560	1602	up	AT4G26640	AT2G32240
Csa3M062600	3420	up	AT3G20150	AT2G32250
Csa3M062610	618	down	AT4G26670	AT2G32300
Csa3M063650	1131	both	AT4G25500	AT2G32440
Csa3M063660	1104	up	AT4G25500	AT2G32520
Csa3M063680	2670	down	AT5G55310	AT2G32720
Csa3M066750	1608	both	AT1G11910	AT2G32730
Csa3M073820	1746	up	AT5G55230	AT2G32800
Csa3M073900	645	down	AT1G28370	AT2G32850
Csa3M074490	1173	down	AT3G57380	AT2G32910
Csa3M076550	2133	both	AT1G50660	AT2G32950
Csa3M077600	1560	down	AT3G20410	AT2G33040
Csa3M077610	339	down	AT5G54940	AT2G33360
Csa3M078280	639	up	AT3G20570	AT2G33590
Csa3M081930	612	up	AT4G27270	AT2G33700
Csa3M094510	1554	up	AT3G20660	AT2G33770
Csa3M098540	576	up	AT5G54600	AT2G33840
Csa3M099590	357	up	AT4G27280	AT2G33847
Csa3M099620	1833	down	AT3G16170	AT2G34190
Csa3M099680	795	up	AT5G54270	AT2G34250
Csa3M099690	213	up		AT2G34410
Csa3M099720	1659	down	AT3G52880	AT2G34430
Csa3M104340	555	up	AT3G15480	AT2G34480
Csa3M104880	1098	up	AT5G53800	AT2G34500
Csa3M105950	195	down	AT3G15353	AT2G34520
Csa3M105990	1461	down	AT4G24330	AT2G34570
Csa3M110590	651	up	AT1G09630	AT2G34590
Csa3M110620	1140	both	AT1G57720	AT2G34620
Csa3M110630	1209	both	AT1G57720	AT2G34630
Csa3M110650	1218	down	AT1G57680	AT2G34650
Csa3M111230	1725	up	AT3G07050	AT2G34660
Csa3M111250	2877	both	AT1G10320	AT2G34670
Csa3M112260	2877	down	AT2G02560	AT2G34710
Csa3M112770	615	up	AT4G16720	AT2G34750
Csa3M112780	615	up	AT4G16720	AT2G34830
Csa3M113290	1524	down	AT5G49820	AT2G35040
Csa3M113340	768	down	AT1G14510	AT2G35050
Csa3M113360	954	down	AT2G02410	AT2G35100
Csa3M113920	1869	both	AT5G49720	AT2G35190
Csa3M114430	666	up	AT5G10480	AT2G35370
Csa3M114500	1497	up	AT5G10520	AT2G35410
Csa3M115030	924	both	AT5G40810	AT2G35470
Csa3M115610	291	both	AT4G37830	AT2G35500
Csa3M116710	447	both	AT4G09320	AT2G35530
Csa3M116780	459	up	AT1G02140	AT2G35640
Csa3M116790	516	both	AT3G27200	AT2G35680
Csa3M116860	342	both	AT5G24510	AT2G35880
Csa3M116870	5883	down	AT4G00800	AT2G35940
Csa3M117430	249	up	AT3G60540	AT2G35980
Csa3M117930	7050	down	AT1G02080	AT2G36060
Csa3M118000	2637	up	AT2G44950	AT2G36200
Csa3M118040	762	up	AT3G60450	AT2G36310
Csa3M118060	1224	down	AT5G61330	AT2G36320
Csa3M118100	2757	up	AT2G44900	AT2G36410
Csa3M118140	753	up	AT5G10360	AT2G36460
Csa3M118170	1272	both	AT4G00830	AT2G36480
Csa3M118230	921	down	AT4G00840	AT2G36530
Csa3M119290	927	up		AT2G36570
Csa3M119350	762	both	AT3G61860	AT2G36620
Csa3M119380	3258	up	AT1G01220	AT2G36810
Csa3M119400	861	up	AT1G01225	AT2G36830
Csa3M119410	474	up	AT1G01230	AT2G36850
Csa3M119430	2223	up	AT3G01160	AT2G36870
Csa3M119480	741	up		AT2G36910
Csa3M119490	2934	up	AT2G46520	AT2G36930
Csa3M119760	1719	down	AT2G46370	AT2G37020
Csa3M119790	1218	down	AT3G61590	AT2G37050
Csa3M119820	1662	up	AT2G46260	AT2G37060
Csa3M119830	744	up	AT4G05400	AT2G37080
Csa3M119840	495	up	AT4G01150	AT2G37130
Csa3M119850	1263	down	AT2G46270	AT2G37170
Csa3M120380	447	up	AT1G64230	AT2G37190
Csa3M121020	768	both	AT4G23630	AT2G37195
Csa3M121590	2517	up	AT5G12370	AT2G37220
Csa3M121620	1917	up	AT1G01510	AT2G37270
Csa3M121650	3189	up	AT4G01290	AT2G37340
Csa3M121660	735	down	AT4G01310	AT2G37400
Csa3M121680	1275	up	AT4G01320	AT2G37440
Csa3M121710	1050	down	AT2G46080	AT2G37570
Csa3M121720	1482	up	AT3G61490	AT2G37690
Csa3M121770	1359	up	AT4G00330	AT2G37740
Csa3M122300	6744	both	AT2G46020	AT2G38040
Csa3M122320	915	down	AT2G45980	AT2G38070
Csa3M122360	1881	down	AT2G34750	AT2G38110
Csa3M122380	2793	up	AT4G00440	AT2G38310
Csa3M122490	552	both	AT2G45820	AT2G38360
Csa3M122520	1677	up	AT4G00660	AT2G38370
Csa3M122550	603	up	AT4G25550	AT2G38440
Csa3M123190	1158	down	AT3G61180	AT2G38470
Csa3M123210	1353	up	AT3G61140	AT2G38580
Csa3M124240	1107	up	AT4G00755	AT2G38600
Csa3M124790	1041	up		AT2G38610
Csa3M124810	1917	up	AT5G41020	AT2G38640
Csa3M124870	480	down	AT2G45660	AT2G38670
Csa3M125010	585	up	AT1G01940	AT2G38840
Csa3M125530	1089	down	AT2G45440	AT2G38870
Csa3M126120	672	up	AT3G60820	AT2G39040
Csa3M126150	1305	up	AT4G00090	AT2G39260
Csa3M126230	1581	up	AT2G45300	AT2G39340
Csa3M126810	1530	down	AT2G45220	AT2G39390
Csa3M126840	474	up	AT3G03590	AT2G39510
Csa3M126980	5352	up	AT3G43300	AT2G39580
Csa3M127080	1011	up	AT5G58220	AT2G39630
Csa3M127140	282	up		AT2G39650
Csa3M127210	549	both	AT2G42740	AT2G39700
Csa3M127220	4596	up	AT3G60160	AT2G39770
Csa3M127820	1866	up	AT3G60190	AT2G39840
Csa3M128850	381	up	AT2G44620	AT2G39950
Csa3M128910	603	both	AT5G47030	AT2G39960
Csa3M128920	468	both	ATCG00900	AT2G39970
Csa3M128930	435	up	AT2G44670	AT2G40010
Csa3M129470	1725	down	AT1G02170	AT2G40030
Csa3M129540	279	both	AT3G10950	AT2G40140
Csa3M129610	2367	both	AT2G44710	AT2G40410
Csa3M129690	1338	up		AT2G40435
Csa3M129720	2811	down	AT3G23900	AT2G40490
Csa3M130290	330	both	AT1G15270	AT2G40590
Csa3M130330	582	up	AT5G49210	AT2G40660
Csa3M130340	8013	up	AT4G13750	AT2G40750
Csa3M131930	621	up	AT3G24830	AT2G40800
Csa3M131950	405	both	AT2G32720	AT2G40830
Csa3M131990	1278	up	AT3G24160	AT2G41060
Csa3M132570	660	up	AT1G04760	AT2G41140
Csa3M132590	1956	up	AT1G04780	AT2G41410
Csa3M133100	1863	up	AT3G23940	AT2G41430
Csa3M133160	987	down	AT1G04690	AT2G41620
Csa3M133180	1344	up	AT4G13710	AT2G41640
Csa3M133310	750	up	AT4G13580	AT2G41740
Csa3M134580	1422	up	AT5G43960	AT2G41770
Csa3M134610	660	down		AT2G41840
Csa3M134670	957	down	AT2G05590	AT2G41900
Csa3M134690	1905	up	AT2G33360	AT2G42200
Csa3M134800	732	up	AT1G32580	AT2G42210
Csa3M134850	2010	up	AT3G23410	AT2G42250
Csa3M134870	2904	down	AT4G14310	AT2G42280
Csa3M134920	402	up	AT2G20450	AT2G42320
Csa3M134930	402	down	AT4G27090	AT2G42390
Csa3M134990	1380	down	AT3G23280	AT2G42490
Csa3M135010	741	both	AT3G13580	AT2G42520
Csa3M135020	1149	down	AT5G57120	AT2G42590
Csa3M141760	1779	up	AT5G43500	AT2G42740
Csa3M141850	2304	both	AT3G23150	AT2G42780
Csa3M142930	2874	up	AT1G04300	AT2G42810
Csa3M142980	1425	down	AT5G43600	AT2G42840
Csa3M143520	372	both	AT5G09510	AT2G42880
Csa3M143550	531	down	AT1G04260	AT2G42910
Csa3M143570	714	both	AT4G14550	AT2G43010
Csa3M143590	1848	up	AT5G43710	AT2G43020
Csa3M143600	1005	down	AT1G04230	AT2G43030
Csa3M143610	2559	up	AT5G43745	AT2G43040
Csa3M144230	1404	both	AT3G22890	AT2G43090
Csa3M145740	3396	both	AT1G04210	AT2G43290
Csa3M145760	753	both	AT3G22850	AT2G43560
Csa3M145770	648	both	AT3G22845	AT2G43630
Csa3M145790	2181	up	AT1G04200	AT2G43650
Csa3M146300	603	up	AT4G14710	AT2G43680
Csa3M146360	786	both	AT4G34670	AT2G43710
Csa3M146380	5475	both	AT3G22790	AT2G43750
Csa3M146470	618	up	AT3G22630	AT2G43770
Csa3M146540	939	up	AT2G32040	AT2G43780
Csa3M147780	624	up	AT1G03130	AT2G43790
Csa3M149320	2088	down	AT5G27600	AT2G43810
Csa3M149350	2112	up	AT5G19330	AT2G43970
Csa3M149360	1623	up	AT5G19320	AT2G44060
Csa3M149950	711	up	AT5G19140	AT2G44160
Csa3M149980	1299	up	AT1G03220	AT2G44200
Csa3M150000	1308	up	AT1G03220	AT2G44300
Csa3M150030	825	up		AT2G44350
Csa3M150110	720	up	AT3G23600	AT2G44450
Csa3M150160	1299	both	AT5G35630	AT2G44500
Csa3M150220	4314	up	AT3G06290	AT2G44610
Csa3M150240	2706	down	AT4G03000	AT2G44620
Csa3M150830	462	both	AT3G21510	AT2G44670
Csa3M151360	720	down	AT5G18810	AT2G44710
Csa3M151370	3582	up	AT3G06480	AT2G44860
Csa3M151390	10263	up	AT2G28290	AT2G44900
Csa3M152070	1545	down	AT5G18610	AT2G44950
Csa3M153740	564	up	AT4G15770	AT2G45060
Csa3M154280	249	up	AT5G27700	AT2G45180
Csa3M154300	1371	down	AT4G02500	AT2G45200
Csa3M154390	507	both	AT3G16640	AT2G45220
Csa3M164470	1554	down	AT3G06850	AT2G45300
Csa3M164500	882	up	AT3G16720	AT2G45440
Csa3M165100	1128	down		AT2G45470
Csa3M165620	1953	down	AT4G16120	AT2G45620
Csa3M165640	447	up	AT3G06740	AT2G45660
Csa3M166230	2667	up	AT3G06670	AT2G45820
Csa3M166350	873	up		AT2G45910
Csa3M168910	1500	both	AT3G06580	AT2G45980
Csa3M168950	6528	down	AT1G20960	AT2G46020
Csa3M168960	1230	up	AT5G30510	AT2G46060
Csa3M168970	1521	up	AT1G48030	AT2G46080
Csa3M171790	513	up	AT1G48350	AT2G46090
Csa3M171810	378	down	AT1G08580	AT2G46100
Csa3M171830	927	up	AT4G14000	AT2G46210
Csa3M171860	465	up	AT1G70840	AT2G46240
Csa3M172420	2328	up	AT3G23660	AT2G46260
Csa3M172980	1641	up	AT1G68920	AT2G46270
Csa3M173010	3489	up	AT3G01780	AT2G46290
Csa3M175650	720	up	AT5G51400	AT2G46370
Csa3M175670	2505	up	AT5G51430	AT2G46520
Csa3M175680	252	down		AT2G47020
Csa3M176260	579	both	AT5G62350	AT2G47160
Csa3M176280	726	up	AT4G25280	AT2G47330
Csa3M176340	369	up	AT3G47370	AT2G47400
Csa3M176850	2481	down	AT5G51570	AT2G47440
Csa3M177380	705	up	AT4G25370	AT2G47450
Csa3M177940	1737	up	AT5G51710	AT2G47470
Csa3M178560	2049	down	AT4G25390	AT2G47510
Csa3M180220	1041	down	AT5G51970	AT2G47580
Csa3M180320	1017	both	AT5G52060	AT2G47590
Csa3M181990	1686	up	AT5G52230	AT2G47610
Csa3M182210	1122	up	AT4G33410	AT2G47730
Csa3M182240	333	both	AT3G53740	AT2G47830
Csa3M183320	852	down	AT5G52440	AT2G48110
Csa3M183330	1365	up	AT5G23940	AT2G48150
Csa3M184060	2058	up	AT1G79940	AT3G01120
Csa3M184070	468	up	AT5G52840	AT3G01160
Csa3M184080	1074	up	AT4G11260	AT3G01180
Csa3M186700	354	up	AT5G64130	AT3G01280
Csa3M189850	2250	up	AT5G37510	AT3G01390
Csa3M199600	519	down	AT2G15270	AT3G01420
Csa3M199620	2304	down	AT4G34220	AT3G01470
Csa3M199630	1800	both	AT4G34200	AT3G01680
Csa3M199660	1131	up	AT4G34160	AT3G01740
Csa3M200180	1353	both	AT3G19320	AT3G01750
Csa3M202720	1965	up	AT4G34110	AT3G01780
Csa3M207330	5823	up	AT3G19190	AT3G01800
Csa3M207890	1752	both	AT2G15620	AT3G01810
Csa3M207950	1230	down	AT2G15695	AT3G01860
Csa3M209450	1275	up	AT1G15200	AT3G01910
Csa3M209470	1287	up	AT1G25280	AT3G01980
Csa3M212480	387	up	AT1G15120	AT3G02040
Csa3M214020	444	up	AT1G60870	AT3G02050
Csa3M214050	1341	up	AT1G10790	AT3G02090
Csa3M215640	2169	up	AT3G55510	AT3G02130
Csa3M218170	1071	up	AT1G07750	AT3G02160
Csa3M219210	2010	up	AT1G60995	AT3G02220
Csa3M219730	4995	up	AT1G71220	AT3G02260
Csa3M222780	1995	both	AT1G10950	AT3G02360
Csa3M222800	441	both	AT1G60950	AT3G02470
Csa3M223310	1608	up	AT1G11000	AT3G02530
Csa3M223320	2823	both	AT3G56150	AT3G02540
Csa3M228350	1041	up	AT1G71900	AT3G02550
Csa3M232960	1263	down	AT3G15350	AT3G02555
Csa3M234010	3171	down	AT5G53890	AT3G02600
Csa3M236020	5835	both	AT3G15120	AT3G02640
Csa3M236590	267	up	AT5G46030	AT3G02750
Csa3M238090	1662	up	AT3G49350	AT3G02760
Csa3M238100	2007	down	AT5G53550	AT3G02780
Csa3M238110	1155	down	AT4G27680	AT3G02790
Csa3M239290	1410	up	AT3G49250	AT3G03070
Csa3M239880	1818	up	AT3G49220	AT3G03100
Csa3M250890	2349	up	AT3G02050	AT3G03140
Csa3M252490	1212	up	AT3G26650	AT3G03330
Csa3M257590	1632	up	AT5G16150	AT3G03590
Csa3M271360	1095	both	AT3G02470	AT3G03940
Csa3M278920	909	both	AT3G02550	AT3G03960
Csa3M284030	1257	down	AT1G66330	AT3G03990
Csa3M298580	360	both		AT3G04030
Csa3M304140	1071	both	AT5G37600	AT3G04090
Csa3M307690	1431	both	AT5G17310	AT3G04120
Csa3M313200	564	up	AT1G65720	AT3G04340
Csa3M313210	1272	up	AT3G08960	AT3G04400
Csa3M316280	498	up	AT3G17980	AT3G04460
Csa3M342860	465	up	AT1G70880	AT3G04470
Csa3M353960	897	up	AT5G53140	AT3G04600
Csa3M359130	1779	both	AT5G52920	AT3G04770
Csa3M363180	1902	up	AT1G74040	AT3G04780
Csa3M363190	927	up	AT5G37850	AT3G04790
Csa3M375720	3468	up	AT2G18760	AT3G04910
Csa3M375730	864	up	AT1G03900	AT3G05030
Csa3M389830	441	down	AT2G31200	AT3G05060
Csa3M391900	2289	up	AT1G11660	AT3G05130
Csa3M398930	2943	down	AT2G31320	AT3G05140
Csa3M399450	720	down	AT1G11430	AT3G05290
Csa3M403970	783	both	AT4G36130	AT3G05500
Csa3M403980	525	up	AT5G54580	AT3G05530
Csa3M406030	1272	up	AT5G54590	AT3G05550
Csa3M408540	408	both	AT1G51060	AT3G05560
Csa3M416130	1113	up	AT3G20740	AT3G05590
Csa3M418720	360	down	AT1G50740	AT3G05700
Csa3M419290	561	down	AT5G54750	AT3G06010
Csa3M423830	894	up	AT4G27120	AT3G06130
Csa3M435020	1455	up	AT1G51980	AT3G06290
Csa3M435030	396	up	AT4G29350	AT3G06400
Csa3M444560	981	up	AT3G16500	AT3G06480
Csa3M444620	1944	up	AT1G79750	AT3G06530
Csa3M446120	4428	up	AT1G59870	AT3G06580
Csa3M462690	2079	down	AT3G16270	AT3G06670
Csa3M481220	2211	down	AT1G52320	AT3G06700
Csa3M481230	2169	up	AT1G52320	AT3G06720
Csa3M483760	930	up	AT1G79900	AT3G06740
Csa3M483770	843	up	AT1G23710	AT3G06790
Csa3M483790	288	both	AT3G16080	AT3G06850
Csa3M483830	435	down	AT1G52230	AT3G07010
Csa3M509940	2262	up	AT3G26890	AT3G07020
Csa3M516560	2172	up	AT3G15940	AT3G07050
Csa3M516570	2748	both	AT1G52360	AT3G07090
Csa3M538670	525	up	AT1G80230	AT3G07170
Csa3M556210	1173	both	AT3G02040	AT3G07190
Csa3M560240	690	both	AT4G11150	AT3G07220
Csa3M560760	1353	up	AT3G26935	AT3G07320
Csa3M563300	774	both	AT3G62870	AT3G07470
Csa3M565320	2031	up	AT3G27020	AT3G07480
Csa3M566330	801	up	AT3G01980	AT3G07565
Csa3M585860	1122	both	AT3G27090	AT3G07680
Csa3M588480	660	down	AT3G01860	AT3G07720
Csa3M588540	2967	up	AT3G01810	AT3G07770
Csa3M592170	1107	up	AT5G14390	AT3G07810
Csa3M595210	1770	down	AT5G40640	AT3G07860
Csa3M597330	573	up	AT5G14030	AT3G07990
Csa3M597350	1764	both	AT3G26810	AT3G08510
Csa3M599430	1443	down	AT1G08660	AT3G08590
Csa3M599990	1212	down	AT3G19340	AT3G08610
Csa3M603040	1527	up	AT5G06160	AT3G08640
Csa3M603580	6660	up	AT5G53460	AT3G08650
Csa3M608160	2040	up	AT1G04020	AT3G08720
Csa3M608180	1311	up	AT4G14300	AT3G08740
Csa3M608730	423	up	AT3G04400	AT3G08900
Csa3M611330	1761	down	AT2G20370	AT3G08960
Csa3M613420	2328	both	AT2G20300	AT3G09090
Csa3M619930	1257	up	AT4G28720	AT3G09210
Csa3M622430	2892	down	AT4G28760	AT3G09270
Csa3M622440	843	both	AT2G20230	AT3G09390
Csa3M624020	1302	up	AT3G07010	AT3G09570
Csa3M625100	2397	up	AT2G15820	AT3G09630
Csa3M627690	513	down	AT3G24820	AT3G09670
Csa3M627700	624	up	AT5G48820	AT3G09860
Csa3M629230	648	down	AT3G25040	AT3G09920
Csa3M629240	660	up	AT3G07190	AT3G10040
Csa3M630240	318	down		AT3G10050
Csa3M630270	1017	up	AT3G07220	AT3G10250
Csa3M634360	1401	up	AT3G07320	AT3G10360
Csa3M636400	1641	down	AT3G23920	AT3G10370
Csa3M636430	1521	up	AT1G31830	AT3G10380
Csa3M636940	1809	both	AT4G19120	AT3G10530
Csa3M636970	648	down	AT5G45550	AT3G10620
Csa3M638010	507	up	AT5G45590	AT3G10650
Csa3M638510	1734	up	AT4G19010	AT3G10720
Csa3M638540	1257	down	AT1G32060	AT3G10860
Csa3M639040	1599	both	AT1G31970	AT3G10920
Csa3M640580	315	up	AT1G16810	AT3G10950
Csa3M640630	786	down	AT1G50440	AT3G10980
Csa3M643750	732	up	AT3G13580	AT3G11130
Csa3M645940	630	up	AT1G74950	AT3G11320
Csa3M645950	1269	up	AT1G17370	AT3G11510
Csa3M646520	930	both	AT3G04770	AT3G11590
Csa3M646560	1113	down	AT1G53910	AT3G11710
Csa3M646620	1731	down	AT1G53840	AT3G11830
Csa3M646640	1686	down	AT3G14310	AT3G11910
Csa3M646650	1203	up	AT1G17280	AT3G11960
Csa3M646680	1734	up	AT1G53800	AT3G11964
Csa3M651740	1899	up	AT1G17745	AT3G12050
Csa3M651770	2853	both	AT4G31480	AT3G12120
Csa3M653380	318	both	AT4G14320	AT3G12130
Csa3M653410	732	up	AT5G23140	AT3G12260
Csa3M653460	2073	up	AT3G18610	AT3G12270
Csa3M654480	1233	both	AT3G19760	AT3G12290
Csa3M654980	4014	up	AT3G13530	AT3G12360
Csa3M656490	3093	up	AT1G50200	AT3G12390
Csa3M664550	3042	up	AT3G60030	AT3G12410
Csa3M664560	798	both	AT2G34430	AT3G12480
Csa3M665600	2154	up	AT3G62270	AT3G12490
Csa3M685700	3339	both	AT3G63460	AT3G12630
Csa3M686710	1683	up	AT5G13760	AT3G12710
Csa3M689270	840	up	AT5G13710	AT3G12760
Csa3M689280	840	both	AT5G13710	AT3G12800
Csa3M689780	312	down	AT3G26360	AT3G12920
Csa3M690290	4371	both	AT3G23890	AT3G13200
Csa3M696850	1782	both	AT2G41900	AT3G13224
Csa3M697940	510	both	AT3G12630	AT3G13230
Csa3M698490	1575	up	AT3G20940	AT3G13300
Csa3M698540	4233	down	AT3G52140	AT3G13330
Csa3M698560	696	both	AT1G74060	AT3G13460
Csa3M702070	1719	both	AT2G44500	AT3G13490
Csa3M702580	2031	up	AT2G32850	AT3G13510
Csa3M710740	1176	up	AT1G79650	AT3G13530
Csa3M710780	471	down	AT1G80920	AT3G13560
Csa3M710790	471	both	AT1G80920	AT3G13570
Csa3M710810	516	up	AT5G15350	AT3G13580
Csa3M727910	2901	both	AT1G79620	AT3G13690
Csa3M727930	633	up	AT3G54210	AT3G13750
Csa3M727940	600	down	AT2G38640	AT3G13772
Csa3M727960	606	down	AT4G20780	AT3G13990
Csa3M727970	720	up	AT2G38610	AT3G14067
Csa3M727980	1179	up	AT2G38580	AT3G14100
Csa3M728060	2688	up	AT4G32010	AT3G14172
Csa3M728090	708	up	AT3G08740	AT3G14240
Csa3M728130	366	both	AT5G59310	AT3G14270
Csa3M728150	1122	up	AT5G01850	AT3G14290
Csa3M730180	1488	down	AT2G38370	AT3G14310
Csa3M730710	648	both	AT5G01750	AT3G14350
Csa3M730770	1527	down	AT5G01710	AT3G14450
Csa3M730800	1431	down	AT2G38470	AT3G14470
Csa3M730850	678	up	AT2G38360	AT3G14580
Csa3M730860	2574	both	AT3G51740	AT3G14720
Csa3M730880	3327	up	AT5G01630	AT3G14750
Csa3M730980	1818	up	AT4G33070	AT3G14840
Csa3M731010	1182	both	AT3G51800	AT3G14860
Csa3M732400	1518	up	AT2G38110	AT3G14940
Csa3M732410	933	both	AT5G05780	AT3G15000
Csa3M732620	1536	down	AT3G54090	AT3G15010
Csa3M732650	1341	both	AT5G62700	AT3G15030
Csa3M732680	552	both	AT3G54040	AT3G15120
Csa3M733920	2145	up	AT3G55610	AT3G15140
Csa3M733980	816	down	AT2G37740	AT3G15160
Csa3M734060	1593	up	AT5G05010	AT3G15210
Csa3M734170	870	up	AT5G02230	AT3G15350
Csa3M734220	6180	both	AT5G02310	AT3G15353
Csa3M734230	1653	up	AT5G02320	AT3G15390
Csa3M734260	234	both	AT3G09390	AT3G15460
Csa3M734920	816	down		AT3G15470
Csa3M734930	417	both	AT2G28720	AT3G15480
Csa3M736750	1218	up	AT3G09630	AT3G15660
Csa3M736780	522	down	AT2G37060	AT3G15730
Csa3M736840	411	both	AT5G02960	AT3G15790
Csa3M736850	1839	both	AT2G37080	AT3G15850
Csa3M736970	972	both	AT2G37130	AT3G15880
Csa3M739020	330	down	AT3G01390	AT3G15890
Csa3M739040	501	both	AT2G37190	AT3G15920
Csa3M739550	387	down	AT2G37195	AT3G15940
Csa3M740070	837	up	AT2G37220	AT3G16080
Csa3M740080	1026	up	AT5G03300	AT3G16150
Csa3M740110	891	up	AT2G37020	AT3G16170
Csa3M740140	2415	up	AT3G53230	AT3G16190
Csa3M740190	321	up	AT5G03345	AT3G16230
Csa3M740210	297	up	AT3G09860	AT3G16270
Csa3M740220	1185	down	AT5G60800	AT3G16290
Csa3M740230	4041	both	AT2G36910	AT3G16460
Csa3M740240	672	down	AT2G36910	AT3G16500
Csa3M740790	573	up		AT3G16520
Csa3M743400	762	up	AT2G36830	AT3G16630
Csa3M743450	2499	down	AT3G09920	AT3G16640
Csa3M748190	3510	up	AT3G53090	AT3G16720
Csa3M748210	495	both	AT2G36620	AT3G16770
Csa3M748240	1407	down	AT3G10040	AT3G16780
Csa3M748260	2031	up	AT2G36570	AT3G16840
Csa3M748800	690	down	AT3G52960	AT3G17090
Csa3M748820	1110	down	AT3G52940	AT3G17310
Csa3M748840	5556	down	AT5G04560	AT3G17360
Csa3M750370	969	up	AT3G23620	AT3G17440
Csa3M750380	3255	both	AT2G36480	AT3G17860
Csa3M750920	1077	both	AT2G36460	AT3G17940
Csa3M751460	504	up	AT2G36410	AT3G17980
Csa3M751990	2019	up	AT1G66950	AT3G18000
Csa3M760500	312	both	AT5G55410	AT3G18080
Csa3M760530	2295	both	AT5G55480	AT3G18190
Csa3M775240	1305	up	AT3G52880	AT3G18240
Csa3M777540	1581	down	AT3G52610	AT3G18390
Csa3M777560	3030	up	AT2G36200	AT3G18410
Csa3M777610	453	both	AT3G11510	AT3G18490
Csa3M778220	2007	down	AT3G11590	AT3G18600
Csa3M778350	441	up	AT2G36060	AT3G18610
Csa3M778410	822	both	AT5G06290	AT3G18820
Csa3M778440	1374	up	AT3G52500	AT3G18860
Csa3M779010	666	down	AT2G35980	AT3G19130
Csa3M782620	2151	down	AT2G35940	AT3G19170
Csa3M782780	2850	down	AT5G22030	AT3G19180
Csa3M783840	1455	up	AT2G35880	AT3G19190
Csa3M783850	1398	both	AT5G06390	AT3G19320
Csa3M790440	1686	both	AT2G26460	AT3G19340
Csa3M791480	1254	down	AT3G27230	AT3G19540
Csa3M792040	4131	up	AT3G11960	AT3G19650
Csa3M797590	1752	up	AT3G58560	AT3G19660
Csa3M797610	495	both	AT1G09690	AT3G19760
Csa3M800690	1059	both	AT3G12050	AT3G19820
Csa3M800710	1842	up	AT5G06700	AT3G19840
Csa3M808360	1149	both	AT3G12120	AT3G19910
Csa3M808380	891	down	AT3G12130	AT3G20050
Csa3M809390	1080	down	AT5G13020	AT3G20060
Csa3M809420	1149	up	AT2G42200	AT3G20150
Csa3M809960	477	up	AT2G42210	AT3G20260
Csa3M810480	1557	down	AT5G06839	AT3G20410
Csa3M810500	2835	down	AT2G42250	AT3G20570
Csa3M811600	5046	up	AT3G57660	AT3G20660
Csa3M812100	1167	up	AT3G57650	AT3G20740
Csa3M812240	2961	up	AT2G41740	AT3G20770
Csa3M813820	4287	up	AT3G53480	AT3G20790
Csa3M814340	711	up	AT2G01060	AT3G20820
Csa3M814350	471	up	AT3G56490	AT3G20898
Csa3M815460	1461	down	AT5G08530	AT3G20940
Csa3M815470	621	down	AT3G48890	AT3G21090
Csa3M816070	1983	up	AT5G13650	AT3G21175
Csa3M816100	810	up	AT2G41840	AT3G21180
Csa3M816110	2289	up	AT2G41770	AT3G21215
Csa3M816690	1260	up	AT5G45790	AT3G21240
Csa3M816710	723	up	AT3G56880	AT3G21290
Csa3M817720	1065	up	AT3G56680	AT3G21510
Csa3M817750	1596	up	AT4G02720	AT3G21630
Csa3M819800	1365	both	AT3G42050	AT3G21690
Csa3M819870	630	up	AT3G12410	AT3G21810
Csa3M819890	1821	down	AT1G80270	AT3G21820
Csa3M819910	1875	up	AT1G80270	AT3G22110
Csa3M819920	1827	up	AT1G80270	AT3G22170
Csa3M819930	1881	up	AT1G80270	AT3G22190
Csa3M819940	1827	up	AT1G80270	AT3G22200
Csa3M821030	4899	both	AT5G04140	AT3G22270
Csa3M821550	924	up	AT3G57000	AT3G22320
Csa3M822200	684	up	AT3G57080	AT3G22330
Csa3M822250	918	up	AT2G40830	AT3G22380
Csa3M822260	2298	both	AT5G17920	AT3G22400
Csa3M822310	1512	down	AT5G39660	AT3G22430
Csa3M822350	1704	down	AT5G17850	AT3G22440
Csa3M822490	2592	up	AT2G41620	AT3G22480
Csa3M823060	504	up	AT2G41410	AT3G22550
Csa3M823080	3750	down	AT5G04020	AT3G22630
Csa3M823650	810	down	AT4G19150	AT3G22660
Csa3M824220	540	up	AT5G15350	AT3G22790
Csa3M824780	3132	up	AT5G15400	AT3G22830
Csa3M824820	981	up	AT2G46290	AT3G22845
Csa3M824870	1632	both	AT3G01120	AT3G22850
Csa3M824890	972	both	AT5G39570	AT3G22890
Csa3M825040	705	up	AT3G01180	AT3G22960
Csa3M826660	315	both	AT5G15230	AT3G22970
Csa3M826680	897	up	AT3G28920	AT3G23100
Csa3M827210	2202	down	AT1G26830	AT3G23150
Csa3M827340	1929	up	AT3G28730	AT3G23280
Csa3M827370	831	both	AT3G01280	AT3G23410
Csa3M827420	1287	down	AT5G15050	AT3G23510
Csa3M829010	1332	down	AT2G37440	AT3G23600
Csa3M829200	546	down	AT5G14910	AT3G23620
Csa3M829230	4791	up	AT3G48050	AT3G23660
Csa3M829250	1938	up	AT3G01420	AT3G23760
Csa3M829260	1911	up	AT3G01420	AT3G23820
Csa3M829270	1932	both	AT3G01420	AT3G23890
Csa3M835780	1086	up	AT5G40240	AT3G23900
Csa3M835810	2316	down	AT5G14880	AT3G23920
Csa3M835890	636	up	AT3G01470	AT3G23940
Csa3M836420	744	up	AT5G62850	AT3G23990
Csa3M836490	855	down	AT3G55250	AT3G24050
Csa3M836500	1155	up	AT5G14780	AT3G24080
Csa3M837570	576	down	AT3G27850	AT3G24100
Csa3M837640	546	down	AT1G10630	AT3G24120
Csa3M838650	1842	up	AT5G14620	AT3G24160
Csa3M838660	2523	up	AT5G14610	AT3G24440
Csa3M838680	3099	up	AT5G14580	AT3G24480
Csa3M840420	1134	up	AT5G14450	AT3G24550
Csa3M840460	1329	down	AT4G35850	AT3G24740
Csa3M840980	1722	down	AT2G41140	AT3G24820
Csa3M842030	2298	both	AT5G17920	AT3G24830
Csa3M842100	1785	both		AT3G25040
Csa3M842710	1350	both	AT5G19780	AT3G25140
Csa3M843780	1638	up	AT3G03960	AT3G25230
Csa3M843830	1440	up	AT1G64760	AT3G25290
Csa3M844850	1191	up	AT3G04030	AT3G25500
Csa3M844870	1050	both	AT1G02305	AT3G25520
Csa3M845460	1485	up	AT5G47900	AT3G25840
Csa3M845490	888	both	AT5G13870	AT3G25920
Csa3M845500	2781	both	AT5G47910	AT3G26000
Csa3M846060	2568	up	AT3G13990	AT3G26020
Csa3M848120	1242	both	AT1G54270	AT3G26040
Csa3M848290	780	both	AT1G17620	AT3G26060
Csa3M848810	738	up	AT1G55140	AT3G26100
Csa3M848870	1959	down	AT3G13690	AT3G26360
Csa3M849910	3684	up	AT3G21290	AT3G26380
Csa3M849920	447	up	AT4G29410	AT3G26420
Csa3M849950	1914	down	AT1G51720	AT3G26600
Csa3M850490	1350	up	AT1G51760	AT3G26618
Csa3M850550	2019	both	AT3G09670	AT3G26650
Csa3M851800	873	up	AT4G21570	AT3G26700
Csa3M851860	1026	up	AT5G54370	AT3G26810
Csa3M851900	345	up	AT4G02840	AT3G26890
Csa3M851910	876	up	AT5G54400	AT3G26935
Csa3M852490	1638	up	AT1G61810	AT3G27020
Csa3M854220	2697	up	AT1G47550	AT3G27090
Csa3M855270	675	down	AT1G19330	AT3G27170
Csa3M855330	1512	down	AT4G16580	AT3G27200
Csa3M855380	1332	up	AT5G42970	AT3G27230
Csa3M855430	1437	up	AT4G34480	AT3G27325
Csa3M855950	762	down	AT1G75170	AT3G27430
Csa3M856010	2649	up	AT2G16250	AT3G27470
Csa3M859630	1368	up	AT3G16460	AT3G27530
Csa3M859670	435	up	AT1G19530	AT3G27540
Csa3M859690	1137	up	AT1G75330	AT3G27740
Csa3M865330	2271	both	AT4G36360	AT3G27850
Csa3M865390	1185	both	AT1G75500	AT3G27890
Csa3M866460	2370	up	AT1G19870	AT3G28480
Csa3M866490	1620	up	AT5G39590	AT3G28670
Csa3M872070	1572	up	AT1G19940	AT3G28730
Csa3M872100	990	both	AT5G42560	AT3G28860
Csa3M872110	1275	down	AT1G75710	AT3G28920
Csa3M872170	309	up	AT2G18420	AT3G29170
Csa3M872700	828	up	AT5G11600	AT3G29320
Csa3M872740	930	both	AT1G20030	AT3G29360
Csa3M874340	900	both	AT1G76010	AT3G29390
Csa3M874350	480	up	AT5G48480	AT3G29575
Csa3M875430	501	both	AT1G20340	AT3G29970
Csa3M876010	621	up	AT2G25310	AT3G42050
Csa3M876060	5061	up	AT2G25320	AT3G42170
Csa3M877600	429	up	AT5G51940	AT3G42660
Csa3M877610	2334	up	AT4G32190	AT3G42950
Csa3M877620	1881	up	AT4G32250	AT3G43270
Csa3M877670	1962	up	AT2G25430	AT3G43300
Csa3M878190	1530	both	AT4G32330	AT3G43520
Csa3M878220	444	up	AT1G15370	AT3G43810
Csa3M878750	1050	down	AT5G25400	AT3G43920
Csa3M878780	3189	both	AT4G32410	AT3G44050
Csa3M878790	3309	down	AT3G27325	AT3G44100
Csa3M878840	369	both	AT5G25450	AT3G44110
Csa3M878950	1008	down	AT5G25530	AT3G44150
Csa3M879480	972	up	AT4G32610	AT3G44200
Csa3M880030	924	both	AT5G25560	AT3G44330
Csa3M880040	267	up		AT3G44370
Csa3M881580	1638	down	AT4G31180	AT3G44590
Csa3M881590	5895	up	AT4G31160	AT3G44750
Csa3M881650	1206	up	AT4G31080	AT3G45040
Csa3M881840	1692	up	AT4G31450	AT3G45140
Csa3M881850	1782	up	AT5G10690	AT3G45230
Csa3M881870	1053	both	AT4G31550	AT3G45260
Csa3M881880	7998	down	AT4G31570	AT3G45310
Csa3M881900	579	down	AT4G31580	AT3G45640
Csa3M882970	675	up	AT5G26220	AT3G46210
Csa3M883000	2631	up	AT4G16130	AT3G46510
Csa3M888540	1347	both	AT4G31340	AT3G46740
Csa3M889120	1026	up	AT2G03120	AT3G46780
Csa3M889130	1416	up	AT2G25737	AT3G46870
Csa3M889720	2025	up	AT1G78230	AT3G46940
Csa3M889740	2073	up	AT1G78240	AT3G46960
Csa3M889770	912	up	AT4G08950	AT3G47120
Csa3M889810	777	both	AT1G78300	AT3G47370
Csa3M889840	1107	down	AT4G09010	AT3G47470
Csa3M889970	1419	down	AT1G12680	AT3G47520
Csa3M889990	1593	up	AT5G49970	AT3G47670
Csa3M890040	759	up	AT5G65430	AT3G47730
Csa3M890070	3630	both	AT4G24610	AT3G47780
Csa3M891630	1008	up	AT2G01710	AT3G47950
Csa3M891640	3825	up	AT5G60930	AT3G48000
Csa3M892170	1326	up	AT4G24510	AT3G48030
Csa3M893340	1461	up	AT3G28670	AT3G48050
Csa3M893350	870	up	AT5G64460	AT3G48090
Csa3M893420	525	down	AT1G27530	AT3G48140
Csa3M894530	1260	up	AT1G10040	AT3G48440
Csa3M895770	1245	up	AT5G25770	AT3G48460
Csa3M895800	1587	both	AT5G25757	AT3G48530
Csa3M895940	1530	up	AT1G32130	AT3G48670
Csa3M900960	1047	down	AT1G32170	AT3G48680
Csa3M901000	1863	down	AT1G32230	AT3G48690
Csa3M901050	477	up	AT2G35470	AT3G48710
Csa3M901130	762	both	AT4G17790	AT3G48730
Csa3M902270	2040	both	AT1G32640	AT3G48890
Csa3M902940	471	down	AT4G17960	AT3G48970
Csa3M903480	2688	up	AT5G43130	AT3G48990
Csa3M903500	1491	up	AT1G32500	AT3G49010
Csa3M903520	498	up	AT2G35370	AT3G49220
Csa3M903550	1470	down	AT2G32440	AT3G49250
Csa3M910650	300	both	AT3G59840	AT3G49350
Csa3M910690	627	up	AT2G44610	AT3G49410
Csa3M910740	3072	up	AT5G47020	AT3G49650
Csa3M912340	1533	up	AT4G13430	AT3G49680
Csa3M912370	1776	down	AT4G17620	AT3G49720
Csa3M912930	459	up	AT4G17010	AT3G49730
Csa3M912940	753	down	AT5G47120	AT3G49810
Csa3M913980	609	up	AT4G17530	AT3G49870
Csa3M914000	702	both	AT4G25570	AT3G49910
Csa3M914010	3078	up	AT5G52280	AT3G49940
Csa3M914050	522	up	AT3G48970	AT3G50360
Csa3M914560	1077	both	AT4G17520	AT3G50370
Csa3M915100	570	both	AT5G23750	AT3G50430
Csa3M915110	639	both	AT3G48890	AT3G50530
Csa3M915190	759	up	AT1G64980	AT3G50590
Csa4M000020	1572	up	AT4G33740	AT3G50670
Csa4M000030	1377	up	AT1G10020	AT3G50700
Csa4M000550	2718	both	AT1G16630	AT3G50820
Csa4M000580	1353	both	AT4G14960	AT3G51050
Csa4M000610	3015	down	AT1G44910	AT3G51160
Csa4M000640	195	up	AT3G19660	AT3G51260
Csa4M000680	276	both		AT3G51280
Csa4M000750	1008	up	AT3G19650	AT3G51370
Csa4M000810	246	up		AT3G51390
Csa4M000820	297	both		AT3G51460
Csa4M000880	1899	up	AT2G14740	AT3G51550
Csa4M000930	171	both	AT4G33865	AT3G51670
Csa4M001520	1269	up	AT2G27490	AT3G51730
Csa4M001540	1122	down	AT3G12290	AT3G51740
Csa4M001670	4590	up	AT4G02510	AT3G51800
Csa4M001750	252	up	AT3G62790	AT3G51860
Csa4M001770	801	down	AT4G02425	AT3G51880
Csa4M001780	315	up	AT3G62810	AT3G51950
Csa4M001800	1308	both	AT3G62830	AT3G52140
Csa4M001840	729	down	AT2G47580	AT3G52200
Csa4M001940	1443	up	AT4G02290	AT3G52290
Csa4M001950	2457	up	AT4G02280	AT3G52300
Csa4M001970	819	down	AT3G16770	AT3G52500
Csa4M001980	630	both	AT1G02780	AT3G52580
Csa4M001990	1488	up	AT2G47510	AT3G52590
Csa4M002500	2922	up	AT1G02730	AT3G52610
Csa4M002530	1104	down	AT3G62660	AT3G52660
Csa4M003610	582	up	AT4G02080	AT3G52880
Csa4M003640	699	up	AT1G02610	AT3G52940
Csa4M003720	873	up	AT2G34830	AT3G52960
Csa4M003730	921	up	AT1G02560	AT3G53090
Csa4M003740	279	up		AT3G53130
Csa4M004270	2334	up	AT2G47330	AT3G53230
Csa4M004280	540	up	AT1G80230	AT3G53260
Csa4M004820	516	down	AT3G15660	AT3G53420
Csa4M004950	519	up	AT5G62200	AT3G53480
Csa4M004970	2424	up	AT3G15730	AT3G53610
Csa4M005520	1137	up	AT1G15340	AT3G53620
Csa4M006070	567	up	AT3G15850	AT3G53740
Csa4M006080	282	up	AT3G15850	AT3G54000
Csa4M006140	1026	up	AT3G15850	AT3G54010
Csa4M006200	1110	up	AT3G15890	AT3G54040
Csa4M006260	1350	up	AT1G80620	AT3G54070
Csa4M006270	1218	up	AT1G80560	AT3G54090
Csa4M006320	3258	both	AT1G15750	AT3G54190
Csa4M006340	1356	down	AT1G80480	AT3G54210
Csa4M006380	756	both	AT4G02580	AT3G54220
Csa4M006390	1209	up	AT1G52500	AT3G54230
Csa4M006460	777	up	AT5G32440	AT3G54470
Csa4M006490	711	up	AT1G80690	AT3G54500
Csa4M007050	675	up	AT1G20050	AT3G54560
Csa4M007100	1836	up	AT1G28130	AT3G54610
Csa4M007600	3387	up	AT5G13390	AT3G54620
Csa4M007640	855	up	AT1G01630	AT3G54680
Csa4M007670	1326	both	AT5G13420	AT3G54770
Csa4M007710	1464	up	AT1G11680	AT3G54810
Csa4M007720	909	down	AT1G28120	AT3G54820
Csa4M008220	2490	down	AT5G13300	AT3G54840
Csa4M008790	921	up	AT1G28100	AT3G54890
Csa4M009350	1296	down	AT1G08450	AT3G55000
Csa4M009870	987	up	AT1G06130	AT3G55020
Csa4M009880	603	up	AT5G13220	AT3G55200
Csa4M010420	738	down	AT3G07565	AT3G55230
Csa4M010990	786	up	AT5G13200	AT3G55250
Csa4M011040	684	down	AT2G43560	AT3G55280
Csa4M011600	1695	both	AT2G43680	AT3G55290
Csa4M011640	2358	down	AT2G25560	AT3G55360
Csa4M011850	1080	down	AT5G13100	AT3G55410
Csa4M012400	522	up	AT1G27970	AT3G55430
Csa4M012530	552	up	AT1G05870	AT3G55440
Csa4M015750	1536	both	AT3G62120	AT3G55460
Csa4M016360	2877	up	AT3G14470	AT3G55510
Csa4M016420	1443	down	AT3G59350	AT3G55520
Csa4M016450	1389	down	AT3G26040	AT3G55610
Csa4M017020	1341	up	AT3G59300	AT3G55620
Csa4M017050	3270	both		AT3G55770
Csa4M017110	957	both	AT1G05850	AT3G55950
Csa4M017140	306	up	AT5G48485	AT3G56050
Csa4M017150	1494	up	AT5G12890	AT3G56070
Csa4M017190	1113	up	AT1G05805	AT3G56130
Csa4M022860	615	both	AT4G16720	AT3G56150
Csa4M022980	6462	up	AT3G06530	AT3G56190
Csa4M022990	3549	both	AT4G09980	AT3G56240
Csa4M025080	1254	up	AT2G44200	AT3G56310
Csa4M025140	1236	up	AT5G07440	AT3G56370
Csa4M025170	690	both	AT5G10350	AT3G56490
Csa4M025200	621	both	AT3G49010	AT3G56590
Csa4M025720	285	up	AT5G17165	AT3G56680
Csa4M025740	657	up	AT5G17210	AT3G56720
Csa4M026780	1839	up	AT5G10290	AT3G56750
Csa4M026860	705	up	AT5G10350	AT3G56880
Csa4M026880	1260	down	AT5G65280	AT3G57000
Csa4M026900	360	both	AT5G10980	AT3G57080
Csa4M028990	1218	up	AT4G39720	AT3G57150
Csa4M031010	1977	up	AT5G10180	AT3G57340
Csa4M031020	441	up	AT3G59600	AT3G57380
Csa4M031040	2385	up	AT4G39680	AT3G57400
Csa4M036590	1461	up	AT4G39660	AT3G57490
Csa4M038650	1983	down	AT1G61040	AT3G57520
Csa4M038680	306	both		AT3G57650
Csa4M038700	1908	both	AT5G66760	AT3G57660
Csa4M045000	486	both	AT1G75440	AT3G57870
Csa4M045010	1029	both	AT5G66390	AT3G57930
Csa4M046610	1107	up	AT4G36470	AT3G57990
Csa4M046620	816	down	AT1G19580	AT3G58140
Csa4M046630	1035	up	AT2G17990	AT3G58500
Csa4M046720	2217	up	AT4G36550	AT3G58520
Csa4M046810	1116	both	AT3G51160	AT3G58560
Csa4M047980	1059	down	AT5G52430	AT3G58600
Csa4M048030	1134	up	AT4G11570	AT3G58610
Csa4M049090	549	both	AT4G25740	AT3G59110
Csa4M050790	2481	up	AT4G19610	AT3G59300
Csa4M050830	1488	both	AT1G64190	AT3G59350
Csa4M050840	2175	up	AT4G11160	AT3G59480
Csa4M051380	204	both	AT5G53250	AT3G59540
Csa4M051430	1503	up	AT4G11080	AT3G59600
Csa4M051490	690	both		AT3G59710
Csa4M051510	1131	up	AT1G64385	AT3G59840
Csa4M051530	1860	up	AT1G64390	AT3G59920
Csa4M051550	1983	up	AT4G23850	AT3G60030
Csa4M051560	1341	up	AT5G62050	AT3G60160
Csa4M052590	717	both	AT4G23900	AT3G60190
Csa4M052600	612	both	AT4G10970	AT3G60240
Csa4M052630	1833	both	AT5G42080	AT3G60360
Csa4M052670	2889	both	AT4G23940	AT3G60450
Csa4M052730	1035	both	AT5G42050	AT3G60540
Csa4M052740	2091	both	AT4G23980	AT3G60820
Csa4M054300	837	both	AT1G64520	AT3G61110
Csa4M055310	1782	up	AT4G10840	AT3G61130
Csa4M055360	192	up		AT3G61140
Csa4M056500	1197	both	AT4G19420	AT3G61180
Csa4M056610	522	both		AT3G61440
Csa4M056620	1968	up	AT1G31770	AT3G61470
Csa4M056770	2427	down	AT4G15090	AT3G61490
Csa4M056780	1668	up	AT3G22170	AT3G61590
Csa4M056830	1524	up	AT3G22200	AT3G61600
Csa4M061840	4455	both	AT2G32240	AT3G61690
Csa4M061860	408	up	AT4G15000	AT3G61860
Csa4M062360	408	both	AT4G15000	AT3G62120
Csa4M062390	2427	down	AT3G22270	AT3G62150
Csa4M062920	1476	down	AT2G43020	AT3G62190
Csa4M063440	792	both	AT1G06680	AT3G62240
Csa4M063990	1347	up	AT1G06660	AT3G62260
Csa4M064010	1437	both	AT1G53645	AT3G62270
Csa4M064020	417	up	AT1G79040	AT3G62290
Csa4M064030	1110	up	AT1G56000	AT3G62310
Csa4M064050	1674	up	AT1G16680	AT3G62360
Csa4M064630	657	up	AT1G78380	AT3G62580
Csa4M076250	861	down	AT3G14450	AT3G62600
Csa4M081250	438	up	AT1G26910	AT3G62630
Csa4M082320	1479	up	AT3G14720	AT3G62660
Csa4M082370	1323	down	AT1G78850	AT3G62790
Csa4M082380	1323	both	AT1G78850	AT3G62810
Csa4M083470	1446	up	AT3G14860	AT3G62830
Csa4M083500	1350	down	AT5G56090	AT3G62870
Csa4M083570	1431	up	AT2G34250	AT3G62940
Csa4M083630	1305	down	AT3G15000	AT3G62980
Csa4M083660	1305	both	AT3G15010	AT3G63010
Csa4M083700	1044	both	AT1G53240	AT3G63070
Csa4M088720	1287	up	AT3G15030	AT3G63200
Csa4M089270	1638	up	AT1G53190	AT3G63300
Csa4M089780	411	up	AT4G05050	AT3G63410
Csa4M090290	999	up	AT5G65620	AT3G63440
Csa4M090360	1212	up	AT1G32790	AT3G63460
Csa4M093000	1587	up	AT3G02090	AT4G00026
Csa4M094000	1443	up	AT3G29360	AT4G00090
Csa4M095030	1836	up	AT1G67780	AT4G00100
Csa4M095050	3063	up	AT3G29320	AT4G00300
Csa4M095550	1338	both	AT2G22360	AT4G00330
Csa4M095600	513	up	AT5G65220	AT4G00430
Csa4M096610	1050	up	AT5G65020	AT4G00440
Csa4M098710	501	both		AT4G00570
Csa4M099760	3432	up	AT3G02130	AT4G00660
Csa4M102290	1851	up	AT3G29390	AT4G00755
Csa4M103350	1704	up	AT3G19820	AT4G00800
Csa4M103850	903	up	AT1G69830	AT4G00830
Csa4M106350	3231	up	AT5G17020	AT4G00840
Csa4M106860	1509	up	AT5G17010	AT4G00850
Csa4M109010	561	up	AT5G64210	AT4G01000
Csa4M109020	852	down	AT1G22280	AT4G01150
Csa4M110050	918	both	AT5G64260	AT4G01290
Csa4M110070	3789	up	AT5G64270	AT4G01310
Csa4M111590	1584	up	AT5G64300	AT4G01320
Csa4M111620	360	up		AT4G01570
Csa4M114200	1932	down	AT3G03140	AT4G01810
Csa4M114230	438	up	AT5G24610	AT4G02080
Csa4M121790	1296	up	AT4G27585	AT4G02280
Csa4M124860	1017	up	AT5G38840	AT4G02290
Csa4M124900	588	up	AT1G33140	AT4G02320
Csa4M126430	879	up	AT5G15780	AT4G02380
Csa4M129030	219	up	AT3G29970	AT4G02400
Csa4M133700	1713	down	AT5G17380	AT4G02425
Csa4M146240	312	up	AT1G48750	AT4G02450
Csa4M153800	855	up	AT1G74060	AT4G02480
Csa4M154320	987	both	AT5G06860	AT4G02500
Csa4M162850	1497	up	AT3G57400	AT4G02510
Csa4M165920	4149	both	AT5G13630	AT4G02570
Csa4M166930	243	down	AT1G01170	AT4G02580
Csa4M166940	945	up	AT5G03850	AT4G02590
Csa4M166960	816	both	AT3G57490	AT4G02610
Csa4M166980	3153	both	AT5G05170	AT4G02630
Csa4M167980	2319	both	AT3G57520	AT4G02680
Csa4M172540	1608	up	AT5G12480	AT4G02720
Csa4M179090	1386	up	AT4G33680	AT4G02840
Csa4M179110	1188	up	AT2G14260	AT4G02930
Csa4M179130	234	up		AT4G03000
Csa4M179160	1602	both	AT1G73150	AT4G03100
Csa4M179170	2043	both	AT5G09590	AT4G03120
Csa4M182240	276	up	AT4G33640	AT4G03260
Csa4M182260	519	down		AT4G03270
Csa4M187320	1968	up	AT1G58030	AT4G03390
Csa4M187860	1683	up	AT5G35220	AT4G03510
Csa4M188930	2811	both	AT5G35910	AT4G03560
Csa4M192100	294	down	AT5G18150	AT4G04350
Csa4M192110	1236	up	AT5G18170	AT4G04614
Csa4M192140	2127	up	AT3G03940	AT4G04885
Csa4M192210	732	up	AT3G04090	AT4G04970
Csa4M192220	1401	down	AT5G18280	AT4G05000
Csa4M193230	1296	down	AT2G41640	AT4G05050
Csa4M196810	2574	up	AT3G54220	AT4G05180
Csa4M197820	1311	down	AT5G01010	AT4G05390
Csa4M197830	1680	both	AT3G08590	AT4G05400
Csa4M214830	333	up	AT2G41430	AT4G05420
Csa4M252910	2928	up	AT1G31730	AT4G05530
Csa4M268000	1503	up	AT5G56350	AT4G07390
Csa4M268010	1947	both	AT5G56360	AT4G07960
Csa4M268050	1812	up	AT3G13490	AT4G07990
Csa4M268090	1350	up	AT5G19780	AT4G08300
Csa4M268110	3318	up	AT5G19820	AT4G08320
Csa4M269110	1116	up	AT5G19850	AT4G08685
Csa4M269710	2646	down	AT5G21160	AT4G08810
Csa4M269720	2748	up	AT2G27040	AT4G08910
Csa4M269740	2334	up	AT2G27090	AT4G08950
Csa4M274790	972	both	AT2G26990	AT4G09010
Csa4M279790	450	both	AT3G43810	AT4G09150
Csa4M279820	1359	up	AT5G49690	AT4G09320
Csa4M279860	1710	up	AT5G21990	AT4G09510
Csa4M279880	3357	up	AT3G11910	AT4G09720
Csa4M280520	936	up	AT3G58500	AT4G09750
Csa4M280530	1884	up	AT2G42520	AT4G09800
Csa4M280550	531	down	AT5G19860	AT4G09830
Csa4M280560	558	up	AT2G44300	AT4G09900
Csa4M280650	564	up	AT1G58170	AT4G09980
Csa4M285740	957	up	AT5G06720	AT4G10040
Csa4M285750	1017	both	AT5G06730	AT4G10070
Csa4M285760	1134	both	AT5G06720	AT4G10080
Csa4M285770	990	both	AT5G06720	AT4G10110
Csa4M285780	1056	both	AT5G06720	AT4G10340
Csa4M286380	1176	up	AT2G05990	AT4G10380
Csa4M286420	483	up	AT3G20790	AT4G10430
Csa4M286950	189	up	AT3G45140	AT4G10590
Csa4M286960	1353	down	AT3G45140	AT4G10730
Csa4M290220	411	both	AT5G65360	AT4G10800
Csa4M290740	1098	both	AT3G20820	AT4G10840
Csa4M290770	2394	up	AT1G80930	AT4G10960
Csa4M290800	1848	up	AT1G51190	AT4G10970
Csa4M290840	2274	down	AT5G19620	AT4G11080
Csa4M291890	1719	both	AT5G12860	AT4G11090
Csa4M292440	1359	up	AT5G03040	AT4G11150
Csa4M292970	1218	both	AT3G09630	AT4G11160
Csa4M293050	2385	both	AT5G02810	AT4G11175
Csa4M293070	615	both	AT5G02770	AT4G11220
Csa4M293160	1317	both	AT3G09570	AT4G11260
Csa4M293280	1038	up	AT2G37400	AT4G11290
Csa4M293300	1551	up	AT5G42450	AT4G11420
Csa4M293340	1311	up	AT3G26618	AT4G11570
Csa4M293850	651	up	AT3G53610	AT4G11600
Csa4M293860	642	both	AT3G53620	AT4G11630
Csa4M294910	213	both	AT5G59613	AT4G11820
Csa4M294930	750	up	AT5G02510	AT4G12230
Csa4M295440	1944	both	AT5G02500	AT4G12400
Csa4M295450	1509	up	AT2G37570	AT4G12420
Csa4M295480	1332	both	AT2G28840	AT4G12640
Csa4M296150	2475	down	AT1G07510	AT4G12650
Csa4M296180	651	down		AT4G12730
Csa4M297510	750	up	AT3G22110	AT4G12750
Csa4M303120	1797	up	AT5G02010	AT4G12770
Csa4M303690	660	up	AT3G09270	AT4G12800
Csa4M304220	2124	up	AT3G54010	AT4G12910
Csa4M304230	1194	both	AT3G54000	AT4G13010
Csa4M307370	981	down	AT3G09210	AT4G13430
Csa4M307390	1341	both	AT5G23860	AT4G13580
Csa4M307910	2286	both	AT2G38040	AT4G13710
Csa4M307940	2574	both	AT3G09090	AT4G13750
Csa4M307960	2040	up	AT2G38070	AT4G13780
Csa4M308540	1188	up	AT3G47120	AT4G13840
Csa4M308550	855	up	AT5G01530	AT4G13930
[truncated: 1,548 more rows]

## Sheet: A.thaliana
Supplementary Table S4 Orthologous mobile mRNAs identified in different heterograft systems
GeneID	CDSlength	mobileGene
AT1G01040	5733	up
AT1G01300	1458	up
AT1G01360	564	down
AT1G01540	1419	up
AT1G01720	870	down
AT1G01780	618	down
AT1G01800	888	down
AT1G02000	1305	down
AT1G02120	1797	both
AT1G02220	1185	down
AT1G02305	1089	both
AT1G02520	3837	down
AT1G02560	897	down
AT1G03220	1302	down
AT1G03230	1305	down
AT1G03600	525	down
AT1G04170	1398	up
AT1G04440	1407	both
AT1G04690	987	down
AT1G05260	981	both
AT1G06020	1038	down
AT1G06220	2964	down
AT1G06290	2028	both
AT1G06450	1083	down
AT1G06620	1098	both
AT1G06640	1110	both
AT1G06650	1110	down
AT1G06670	4731	down
AT1G06680	792	down
AT1G06870	1104	down
AT1G07610	138	both
AT1G07780	828	down
AT1G07810	3186	down
AT1G07830	435	down
AT1G07890	753	both
AT1G07900	573	up
AT1G07930	1350	both
AT1G08190	2943	both
AT1G08480	429	both
AT1G08570	828	up
AT1G08620	3630	down
AT1G08650	855	both
AT1G08720	2802	down
AT1G08930	1491	down
AT1G09040	2736	up
AT1G09070	975	both
AT1G09250	624	up
AT1G09340	1137	both
AT1G09480	1110	down
AT1G09560	660	both
AT1G09640	1245	both
AT1G09645	321	down
AT1G09750	1350	up
AT1G09770	2535	both
AT1G09970	2934	both
AT1G10290	2745	down
AT1G10890	867	both
AT1G10960	447	down
AT1G11050	1878	both
AT1G11260	1569	both
AT1G11430	699	down
AT1G11530	357	down
AT1G11580	1674	both
AT1G11650	1218	both
AT1G11660	2292	both
AT1G11680	1467	both
AT1G12010	963	up
AT1G12040	2235	down
AT1G12160	1407	down
AT1G12240	1995	both
AT1G12760	1227	down
AT1G12770	1656	down
AT1G12840	1128	down
AT1G12950	1569	down
AT1G13110	1515	down
AT1G13260	1035	down
AT1G13880	1275	down
AT1G13930	468	both
AT1G14000	1317	up
AT1G14040	2442	both
AT1G14250	1467	up
AT1G15380	525	up
AT1G15500	1857	up
AT1G15690	2313	both
AT1G15740	1758	down
AT1G15930	435	both
AT1G15950	1035	down
AT1G16150	2340	both
AT1G16160	2136	down
AT1G16180	1239	down
AT1G16410	1617	down
AT1G16880	873	down
AT1G17070	2550	up
AT1G17220	3081	down
AT1G17230	3306	down
AT1G17290	1632	both
AT1G17360	3186	down
AT1G17745	1956	up
AT1G17840	2112	down
AT1G17860	591	both
AT1G18460	2106	down
AT1G18500	1896	down
AT1G18570	1059	down
AT1G18730	528	down
AT1G18740	1149	down
AT1G18950	2253	both
AT1G19120	387	up
AT1G19150	813	down
AT1G19180	762	down
AT1G19530	354	down
AT1G19540	933	down
AT1G19740	837	down
AT1G19770	1182	both
AT1G19990	756	up
AT1G20020	1110	down
AT1G20090	588	down
AT1G20110	1806	both
AT1G20260	1464	down
AT1G20300	1614	down
AT1G20620	1479	both
AT1G20693	435	both
AT1G20696	444	both
AT1G20760	3060	down
AT1G20810	699	down
AT1G20823	594	both
AT1G20970	4095	down
AT1G20980	3108	both
AT1G21000	741	both
AT1G21050	738	up
AT1G21065	654	down
AT1G21230	2202	up
AT1G21240	2226	down
AT1G21250	2208	both
AT1G21400	1419	both
AT1G21450	1782	both
AT1G21630	3744	down
AT1G21660	1572	down
AT1G21680	2121	down
AT1G21750	1506	down
AT1G21760	987	down
AT1G22190	786	down
AT1G22410	1584	both
AT1G22770	3522	both
AT1G22880	1455	down
AT1G22930	3396	down
AT1G23130	483	both
AT1G23190	1752	up
AT1G23290	441	both
AT1G23710	888	both
AT1G23720	2688	both
AT1G23870	2604	both
AT1G24340	2130	down
AT1G24360	960	down
AT1G24490	1500	down
AT1G24530	1257	up
AT1G25275	258	down
AT1G25390	1890	down
AT1G25520	693	down
AT1G25550	1035	down
AT1G26550	429	both
AT1G26580	1482	down
AT1G26630	480	both
AT1G26730	2253	up
AT1G27000	915	down
AT1G27020	927	down
AT1G27030	933	both
AT1G27290	429	down
AT1G27320	3111	both
AT1G27330	207	both
AT1G27400	531	both
AT1G27460	2085	up
AT1G27680	1557	up
AT1G27950	582	down
AT1G27970	405	down
AT1G28250	309	down
AT1G28380	1839	down
AT1G28440	2991	down
AT1G29070	474	down
AT1G29150	1260	both
AT1G29260	954	down
AT1G29280	780	up
AT1G29320	1407	down
AT1G29340	2190	down
AT1G29550	723	both
AT1G29670	1092	down
AT1G29930	804	both
AT1G30270	1449	down
AT1G30380	393	both
AT1G30700	1584	down
AT1G30730	1581	up
AT1G30760	1605	down
AT1G30900	1896	down
AT1G31440	1320	both
AT1G31580	288	down
AT1G31710	2046	up
AT1G31730	2817	up
AT1G31780	2043	both
AT1G31800	1788	up
AT1G31885	972	down
AT1G31970	1614	both
AT1G32050	795	both
AT1G32060	1188	both
AT1G32160	1221	both
AT1G32170	1032	up
AT1G32220	891	up
AT1G32230	1770	up
AT1G32370	396	down
AT1G32460	279	both
AT1G32580	690	down
AT1G32690	603	down
AT1G32700	642	up
AT1G32810	3207	up
AT1G32920	237	both
AT1G32928	255	down
AT1G32990	669	both
AT1G33140	585	both
AT1G33230	1044	down
AT1G33590	1434	both
AT1G33600	1437	both
AT1G33680	2292	down
AT1G33800	894	down
AT1G33810	417	down
AT1G34190	1674	down
AT1G34210	1887	down
AT1G34260	4371	up
AT1G34300	2490	down
AT1G34360	1563	down
AT1G34370	1500	down
AT1G34420	2901	down
AT1G35160	888	up
AT1G35220	3018	down
AT1G35230	402	down
AT1G35620	1323	down
AT1G35680	663	down
AT1G35710	3363	both
AT1G35720	954	both
AT1G36160	6765	down
AT1G36180	7068	up
AT1G37130	2754	both
AT1G42550	2532	down
AT1G42970	1344	both
AT1G43170	1170	both
AT1G43670	1026	down
AT1G43700	1026	both
AT1G45976	978	down
AT1G47530	1455	both
AT1G47710	1176	down
AT1G47970	597	both
AT1G48300	858	both
AT1G48920	1674	both
AT1G49450	1416	down
AT1G49510	723	down
AT1G49580	1821	both
AT1G49820	1263	up
AT1G49860	765	both
AT1G50010	1353	both
AT1G50120	1599	down
AT1G50370	912	down
AT1G50480	1905	both
AT1G50520	1602	down
AT1G50660	2178	both
AT1G50740	360	down
AT1G50900	528	down
AT1G50920	2016	down
AT1G51060	399	down
AT1G51200	522	both
AT1G51390	828	down
AT1G51650	213	up
AT1G51660	1101	down
AT1G51700	585	down
AT1G51760	1323	both
AT1G51800	2685	down
AT1G52230	438	both
AT1G52320	2397	down
AT1G52400	1587	both
AT1G52410	2280	up
AT1G52420	2013	both
AT1G52780	3180	both
AT1G52910	528	both
AT1G52930	963	up
AT1G52980	1731	both
AT1G53190	1485	up
AT1G53210	1758	both
AT1G53300	2100	up
AT1G53430	3093	up
AT1G53490	915	down
AT1G53990	1104	up
AT1G54030	1254	both
AT1G54130	2148	down
AT1G54340	1251	both
AT1G54350	2121	down
AT1G54490	2844	down
AT1G54575	309	down
AT1G54580	411	both
AT1G54780	858	both
AT1G54890	1044	down
AT1G54970	1008	down
AT1G54990	1422	both
AT1G55020	2580	both
AT1G55090	2178	down
AT1G55480	1008	both
AT1G55850	2190	both
AT1G55920	945	both
AT1G56045	78	both
AT1G56500	3168	down
AT1G56510	3024	both
AT1G56660	1569	both
AT1G57620	639	up
AT1G57660	495	both
AT1G57720	1242	both
AT1G58190	3090	down
AT1G58230	7815	up
AT1G58270	1191	down
AT1G58380	855	both
AT1G58602	3417	both
AT1G59580	1131	up
AT1G59590	636	both
AT1G59610	2763	down
AT1G59700	705	down
AT1G59820	3642	down
AT1G59870	4410	both
AT1G59900	1170	up
AT1G59970	1083	down
AT1G60110	1797	down
AT1G60190	2061	down
AT1G60420	1737	both
AT1G61120	2634	up
AT1G61190	2904	both
AT1G61250	870	up
AT1G61350	1722	up
AT1G61470	837	down
AT1G61520	822	both
AT1G61610	2529	up
AT1G61620	933	down
AT1G61667	471	up
AT1G61770	903	up
AT1G61790	1041	both
AT1G61800	1167	up
AT1G61820	1551	down
AT1G61840	2445	down
AT1G62020	3651	both
AT1G62200	1773	down
AT1G62330	1959	both
AT1G62422	567	down
AT1G62480	459	both
AT1G62500	894	both
AT1G62540	1374	up
AT1G62560	1389	both
AT1G62570	1386	both
AT1G62600	1359	down
AT1G62660	1947	both
AT1G62740	1716	down
AT1G62910	1899	both
AT1G62970	2394	both
AT1G62975	780	up
AT1G63000	906	both
AT1G63420	1737	down
AT1G63460	504	down
AT1G63500	1464	down
AT1G63880	3054	up
AT1G63940	1482	down
AT1G64065	645	both
AT1G64090	816	down
AT1G64230	573	down
AT1G64330	1668	down
AT1G64360	258	down
AT1G64370	537	both
AT1G64430	1680	down
AT1G64500	1107	down
AT1G64520	804	both
AT1G64590	1005	down
AT1G64660	1326	down
AT1G64680	753	down
AT1G64710	1191	both
AT1G64900	1521	down
AT1G64950	1533	down
AT1G65220	1236	both
AT1G65230	861	down
AT1G65250	1119	down
AT1G65270	879	down
AT1G65280	1767	both
AT1G65290	381	down
AT1G65490	267	both
AT1G65500	261	down
AT1G65800	2544	both
AT1G65820	585	down
AT1G65840	1494	down
AT1G65930	1233	both
AT1G65960	1485	both
AT1G66090	1290	down
AT1G66180	1293	down
AT1G66800	960	up
AT1G66860	1302	down
AT1G66880	3891	both
AT1G67030	594	both
AT1G67350	297	down
AT1G67430	528	both
AT1G67470	1170	down
AT1G67550	2517	both
AT1G67560	2754	down
AT1G67730	957	both
AT1G67750	1227	up
AT1G67810	777	down
AT1G67880	1173	down
AT1G67940	792	up
AT1G68150	1125	up
AT1G68220	606	up
AT1G68440	921	both
AT1G68580	1947	down
AT1G68670	1065	down
AT1G68840	1059	up
AT1G68890	5148	down
AT1G69200	1851	down
AT1G69340	1689	down
AT1G69490	807	down
AT1G69510	414	down
AT1G69550	4203	down
AT1G69610	1911	down
AT1G69620	360	both
AT1G69700	555	up
AT1G69870	1863	both
AT1G70060	3981	down
AT1G70160	1572	down
AT1G70330	1353	both
AT1G70480	1017	down
AT1G70660	480	down
AT1G70700	804	both
AT1G70760	576	down
AT1G70810	498	both
AT1G70820	1848	up
AT1G70940	1923	up
AT1G71010	4947	both
AT1G71400	2544	both
AT1G71480	651	down
AT1G71500	864	both
AT1G71697	1041	up
AT1G71880	1542	both
AT1G71980	1347	both
AT1G72120	1674	both
AT1G72150	1722	both
AT1G72520	2781	both
AT1G72710	1398	down
AT1G72750	567	both
AT1G72770	1536	down
AT1G72900	1092	down
AT1G72910	1143	down
AT1G72940	1116	down
AT1G73080	3372	up
AT1G73130	1941	down
AT1G73450	3459	down
AT1G73670	1731	both
AT1G73740	1296	down
AT1G73885	579	down
AT1G73920	2115	down
AT1G74230	870	both
AT1G74250	1893	down
AT1G74380	1374	both
AT1G74430	816	down
AT1G74450	1194	down
AT1G74470	1404	both
AT1G74640	1113	down
AT1G74930	588	both
AT1G74940	669	down
AT1G75040	720	both
AT1G75280	933	down
AT1G75310	4347	down
AT1G75460	837	down
AT1G75540	996	both
AT1G75630	603	up
AT1G75750	297	down
AT1G75840	591	down
AT1G75920	1062	both
AT1G75950	483	both
AT1G75960	1635	up
AT1G76030	1461	up
AT1G76200	210	both
AT1G76450	744	down
AT1G76490	1929	both
AT1G76590	738	down
AT1G76600	651	down
AT1G76850	3273	both
AT1G76920	1125	down
AT1G77120	1140	up
AT1G77420	1149	up
AT1G77520	1146	up
AT1G77740	2265	down
AT1G77800	4128	down
AT1G77885	234	both
AT1G78070	1350	both
AT1G78080	1005	both
AT1G78100	1005	down
AT1G78110	1029	down
AT1G78300	780	both
AT1G78490	1440	up
AT1G78670	1059	down
AT1G78870	465	down
AT1G78900	1872	up
AT1G79340	1257	both
AT1G79970	723	down
AT1G80070	7080	both
AT1G80300	1875	both
AT1G80440	1065	down
AT1G80560	1218	up
AT1G80790	1905	both
AT1G80840	909	both
AT1G80910	1494	down
AT2G01490	852	both
AT2G01520	456	both
AT2G01530	456	up
AT2G01600	1716	both
AT2G01850	1002	down
AT2G01910	1827	up
AT2G02050	312	both
AT2G02100	234	both
AT2G02130	234	both
AT2G02180	912	down
AT2G02510	219	both
AT2G02560	3660	up
AT2G03120	1035	both
AT2G03890	1953	up
AT2G04400	1209	both
AT2G04495	609	down
AT2G04570	1053	down
AT2G04700	441	both
AT2G04865	2004	down
AT2G04880	1464	down
AT2G05170	2799	down
AT2G05260	1077	up
AT2G05380	351	both
AT2G05440	465	both
AT2G05510	384	up
AT2G05520	438	down
AT2G05710	2973	both
AT2G05990	1173	down
AT2G06025	867	down
AT2G09990	441	both
AT2G13100	1482	up
AT2G13560	1872	both
AT2G13790	1863	both
AT2G13900	1986	down
AT2G14080	3648	down
AT2G14560	624	both
AT2G14740	1887	up
AT2G14750	831	up
AT2G14890	576	both
AT2G15090	1446	down
AT2G15220	678	both
AT2G15620	1761	both
AT2G15970	594	both
AT2G16380	1644	down
AT2G16600	522	both
AT2G16740	447	down
AT2G16750	1854	down
AT2G16800	1119	down
AT2G16850	837	up
AT2G17040	831	both
AT2G17240	423	down
AT2G17290	1635	both
AT2G17380	486	down
AT2G17390	1035	down
AT2G17420	1137	both
AT2G17440	1581	down
AT2G17520	2526	both
AT2G17705	384	down
AT2G17710	459	both
AT2G17760	1542	up
AT2G17790	2364	down
AT2G17980	1884	down
AT2G18020	777	both
AT2G18040	360	both
AT2G18050	504	down
AT2G18090	2475	both
AT2G18110	696	down
AT2G18220	2295	down
AT2G18280	1185	both
AT2G18690	969	both
AT2G18730	1467	both
AT2G18790	3519	down
AT2G18960	2850	both
AT2G19110	3519	both
AT2G19130	2487	both
AT2G19480	1140	both
AT2G19540	1410	down
AT2G19710	2814	up
AT2G19790	432	up
AT2G20230	813	both
AT2G20260	438	both
AT2G20320	3090	down
AT2G20340	1473	up
AT2G20360	1209	down
AT2G20370	1860	down
AT2G20420	1266	both
AT2G20450	405	both
AT2G20580	2676	both
AT2G20690	816	down
AT2G20890	903	down
AT2G20960	2247	down
AT2G21045	510	up
AT2G21160	777	down
AT2G21190	810	down
AT2G21290	297	down
AT2G21380	3177	both
AT2G21390	3657	down
AT2G21600	588	down
AT2G22080	534	down
AT2G22125	6453	up
AT2G22270	987	up
AT2G22330	1632	up
AT2G22450	1431	down
AT2G22480	1614	both
AT2G22560	2844	down
AT2G22670	1017	both
AT2G22790	978	both
AT2G22860	264	down
AT2G22930	1329	down
AT2G23200	2505	up
AT2G23350	1989	up
AT2G24060	939	both
AT2G24090	438	both
AT2G24180	1512	both
AT2G24790	885	both
AT2G24820	1620	up
AT2G24980	1680	down
AT2G25080	711	down
AT2G25170	4155	down
AT2G25250	468	down
AT2G25430	1962	both
AT2G25490	1887	both
AT2G25650	1161	both
AT2G25790	2883	down
AT2G25900	948	down
AT2G26300	1152	down
AT2G26780	5481	down
AT2G26820	1392	both
AT2G26975	438	up
AT2G27030	546	down
AT2G27050	1755	both
AT2G27200	1614	up
AT2G27210	3021	down
AT2G27260	732	down
AT2G27600	1308	both
AT2G27830	573	both
AT2G28000	1761	both
AT2G28100	1521	up
AT2G28130	1377	down
AT2G28190	651	both
AT2G28290	10725	down
AT2G28315	1029	down
AT2G28320	2214	up
AT2G28520	2454	down
AT2G28570	237	both
AT2G28840	1371	down
AT2G28970	2361	up
AT2G29020	402	down
AT2G29140	2895	both
AT2G29210	2637	both
AT2G29320	810	down
AT2G29330	783	up
AT2G29510	2520	down
AT2G29560	1428	both
AT2G29700	438	down
AT2G29740	1425	down
AT2G29750	1446	up
AT2G29970	3009	both
AT2G30050	909	down
AT2G30060	654	down
AT2G30100	1512	down
AT2G30440	1023	both
AT2G30530	1116	both
AT2G30620	822	both
AT2G31200	441	down
AT2G31490	216	both
AT2G31790	1374	both
AT2G31945	288	down
AT2G32090	408	up
AT2G32150	792	down
AT2G32210	216	down
AT2G32240	4002	both
AT2G32260	999	both
AT2G32540	2268	up
AT2G32680	2673	down
AT2G32910	2076	down
AT2G32950	2028	both
AT2G33220	432	both
AT2G33410	1215	down
AT2G33450	432	both
AT2G33590	966	down
AT2G33740	549	down
AT2G33770	2724	both
AT2G33845	549	down
AT2G34250	1428	up
AT2G34430	801	down
AT2G34660	4872	up
AT2G34690	621	down
AT2G35020	1509	down
AT2G35050	3774	both
AT2G35260	1149	down
AT2G35370	498	both
AT2G35540	1773	down
AT2G35630	5937	down
AT2G35635	465	up
AT2G35810	600	down
AT2G35980	684	down
AT2G36120	768	both
AT2G36130	495	down
AT2G36160	453	both
AT2G36170	387	both
AT2G36220	792	down
AT2G36320	486	both
AT2G36380	4362	both
AT2G36390	2577	up
AT2G36540	750	both
AT2G36830	756	both
AT2G36890	897	down
AT2G36910	3861	both
AT2G36950	1161	down
AT2G37050	2805	up
AT2G37110	729	both
AT2G37430	537	down
AT2G37710	2028	down
AT2G37940	918	down
AT2G37970	678	both
AT2G37990	957	both
AT2G38120	1458	both
AT2G38140	357	down
AT2G38180	939	down
AT2G38230	930	down
AT2G38250	870	down
AT2G38310	624	both
AT2G38390	1050	up
AT2G38440	4200	down
AT2G38540	357	down
AT2G38760	966	up
AT2G38800	1839	both
AT2G38940	1605	down
AT2G39020	711	up
AT2G39030	687	both
AT2G39400	936	down
AT2G39420	954	both
AT2G39470	717	up
AT2G39780	780	up
AT2G39810	2784	down
AT2G39840	966	up
AT2G40060	777	down
AT2G40095	630	down
AT2G40100	831	down
AT2G40113	510	down
AT2G40316	831	up
AT2G40490	1185	both
AT2G40660	1170	down
AT2G40840	2868	up
AT2G40880	378	down
AT2G41090	576	down
AT2G41100	975	both
AT2G41110	486	down
AT2G41180	426	down
AT2G41220	4890	both
AT2G41640	1503	down
AT2G41650	201	both
AT2G42190	426	down
AT2G42240	909	up
AT2G42270	6519	down
AT2G42580	2076	down
AT2G42620	2082	down
AT2G42680	429	down
AT2G42750	1035	up
AT2G43030	816	down
AT2G43090	756	up
AT2G43100	771	down
AT2G43120	966	down
AT2G43530	258	both
AT2G43650	1965	down
AT2G43790	1188	both
AT2G43800	2685	up
AT2G43820	1350	down
AT2G43970	1638	down
AT2G44050	684	down
AT2G44080	408	both
AT2G44160	1785	down
AT2G44220	1212	up
AT2G44290	618	down
AT2G44310	429	down
AT2G44430	1941	down
AT2G44490	1683	down
AT2G44620	369	both
AT2G44670	282	both
AT2G44710	2430	up
AT2G44840	681	both
AT2G44870	747	down
AT2G45000	2220	up
AT2G45140	720	up
AT2G45300	1563	up
AT2G45620	2295	down
AT2G45740	711	up
AT2G45810	1587	down
AT2G45910	2505	down
AT2G45920	1203	both
AT2G46140	501	up
AT2G46220	726	down
AT2G46240	3132	up
AT2G46440	1866	down
AT2G46490	405	both
AT2G46520	2919	up
AT2G46600	408	both
AT2G46650	399	both
AT2G47110	474	both
AT2G47170	546	both
AT2G47240	1983	both
AT2G47400	375	both
AT2G47450	1122	down
AT2G47470	1086	up
AT2G47550	1683	down
AT2G47610	774	both
AT2G47800	4551	up
AT2G48010	1854	down
AT3G01220	861	down
AT3G01280	831	down
AT3G01420	1920	both
AT3G01480	1314	down
AT3G01520	528	both
AT3G01670	2469	down
AT3G01680	2223	up
AT3G01690	1086	down
AT3G02040	1086	down
AT3G02200	1254	down
AT3G02230	1074	both
AT3G02300	1416	both
AT3G02350	1686	down
AT3G02360	1461	down
AT3G02620	1212	up
AT3G02630	1191	both
AT3G02650	1731	down
AT3G02720	1167	down
AT3G02840	1140	down
AT3G02910	564	down
AT3G02990	1407	down
AT3G03380	3294	down
AT3G03610	972	down
AT3G03860	903	down
AT3G03960	1650	both
AT3G03990	804	both
AT3G04120	1017	down
AT3G04320	612	down
AT3G04400	423	both
AT3G04550	1350	down
AT3G04720	639	down
AT3G04790	831	both
AT3G04920	402	both
AT3G05200	1197	down
AT3G05220	1734	down
AT3G05380	3159	down
AT3G05500	741	down
AT3G05530	1275	both
AT3G05545	1278	up
AT3G05730	261	down
AT3G06170	1230	down
AT3G06300	900	both
AT3G06455	1038	up
AT3G06470	837	down
AT3G06500	1995	up
AT3G06760	705	down
AT3G06810	2475	down
AT3G06860	2178	up
AT3G06980	2346	up
AT3G07390	822	down
AT3G07430	699	down
AT3G07640	726	down
AT3G07650	1119	up
AT3G07680	627	both
AT3G07770	2400	down
AT3G07780	1701	both
AT3G07790	1527	down
AT3G07860	498	down
AT3G08640	1014	down
AT3G08930	1530	both
AT3G08940	864	both
AT3G09010	1182	down
AT3G09020	1236	both
AT3G09570	1320	down
AT3G09630	1221	both
AT3G09840	2430	down
AT3G09980	537	both
AT3G10110	522	up
AT3G10220	732	down
AT3G10500	1650	down
AT3G10540	1461	down
AT3G10800	2028	both
AT3G10860	219	both
AT3G10980	1692	up
AT3G10985	333	both
AT3G11170	1341	down
AT3G11400	966	both
AT3G11810	1047	both
AT3G11880	1332	down
AT3G12290	900	both
AT3G12360	1773	down
AT3G12390	612	both
AT3G12480	882	down
AT3G12740	1053	both
AT3G12810	6168	down
AT3G12980	5013	down
AT3G13200	693	both
AT3G13320	1326	down
AT3G13510	1260	down
AT3G13580	735	both
AT3G13610	1086	both
AT3G13650	561	up
AT3G13670	2112	up
AT3G13750	2544	both
AT3G13950	624	down
AT3G14100	1284	down
AT3G14415	1122	both
AT3G14420	1104	down
AT3G14595	399	down
AT3G14600	537	down
AT3G14620	1548	both
AT3G14650	1539	both
AT3G14660	1539	down
AT3G14690	1539	down
AT3G14720	1797	down
AT3G14840	3063	both
AT3G14940	2907	down
AT3G14990	1179	both
AT3G15000	1188	both
AT3G15210	669	both
AT3G15360	582	both
AT3G15450	762	down
AT3G15500	954	down
AT3G15730	2433	both
AT3G15760	408	down
AT3G15850	1116	down
AT3G16060	2055	down
AT3G16150	978	down
AT3G16220	774	up
AT3G16240	753	both
AT3G16260	2829	up
AT3G16270	2073	both
AT3G16370	1062	down
AT3G16390	1404	down
AT3G16400	1413	both
AT3G16410	1860	both
AT3G16420	897	both
AT3G16450	903	both
AT3G16460	2118	both
AT3G16720	915	both
AT3G16770	747	both
AT3G16780	630	both
AT3G16800	1056	down
AT3G16940	2538	down
AT3G17090	1155	up
AT3G17100	693	both
AT3G17410	1095	down
AT3G17430	1128	down
AT3G17700	2295	down
AT3G17712	2571	down
AT3G17820	1065	down
AT3G17900	2517	down
AT3G18050	1008	up
AT3G18060	1830	both
AT3G18080	1539	both
AT3G18190	1611	down
AT3G18290	3765	both
AT3G18440	1797	up
AT3G18560	588	both
AT3G18890	1926	both
AT3G19190	5520	down
AT3G19240	1947	up
AT3G19390	1359	both
AT3G19420	1836	both
AT3G19450	1098	both
AT3G19930	1545	down
AT3G20000	930	down
AT3G20100	1542	both
AT3G20170	1428	down
AT3G20510	360	up
AT3G20600	660	down
AT3G21200	954	down
AT3G21420	1095	both
AT3G21520	624	down
AT3G21690	1521	both
AT3G22310	1833	both
AT3G22370	1065	both
AT3G22440	1599	both
AT3G22850	747	both
AT3G22890	1392	both
AT3G22960	1791	both
AT3G23000	1290	down
AT3G23150	2322	down
AT3G23180	654	up
AT3G23300	1836	both
AT3G23390	318	both
AT3G23450	1359	up
AT3G23510	2604	up
AT3G23530	2604	down
AT3G23600	720	down
AT3G23820	1383	both
AT3G24070	789	down
AT3G24550	1959	down
AT3G24590	876	up
AT3G24770	300	down
AT3G25040	648	both
AT3G25070	636	both
AT3G25140	1680	both
AT3G25250	1266	down
AT3G25440	1335	down
AT3G25470	906	down
AT3G25545	804	down
AT3G25690	3015	down
AT3G25760	765	both
AT3G25770	762	both
AT3G25780	777	both
AT3G25890	999	down
AT3G25910	1119	down
AT3G26030	1434	down
AT3G26070	729	down
AT3G26080	705	down
AT3G26200	1503	down
AT3G26210	1506	down
AT3G26400	1599	down
AT3G26470	666	up
AT3G26580	1053	both
AT3G26618	1308	down
AT3G26710	804	down
AT3G26780	1200	down
AT3G26810	1728	up
AT3G26830	1473	both
AT3G27160	552	both
AT3G27170	2343	up
AT3G27470	1197	down
AT3G27670	5526	down
AT3G27690	801	down
AT3G27830	576	both
AT3G27850	564	both
AT3G27925	1320	down
AT3G28030	4440	down
AT3G28100	1062	down
AT3G28180	2022	down
AT3G28450	1818	both
AT3G28500	348	both
AT3G28510	1593	both
AT3G28580	1503	down
AT3G28880	2319	up
AT3G29000	585	both
AT3G29035	957	both
AT3G29180	1542	up
AT3G29310	1656	down
AT3G29320	2889	both
AT3G29670	1356	up
AT3G32930	750	down
AT3G43520	723	both
AT3G43670	2064	both
AT3G43800	684	both
AT3G44300	1020	both
AT3G44310	1041	both
AT3G44330	1698	both
AT3G44540	1482	down
AT3G44550	1491	down
AT3G44720	1275	both
AT3G44860	1047	both
AT3G44890	594	down
AT3G45010	1533	both
AT3G45140	2691	both
AT3G45300	1230	down
AT3G45640	1113	both
AT3G45710	1683	both
AT3G45730	219	both
AT3G45830	3897	both
AT3G45930	312	down
AT3G45970	798	both
AT3G46040	393	down
AT3G46060	651	down
AT3G46530	2508	down
AT3G46640	975	down
AT3G46780	1533	both
AT3G47430	684	up
AT3G47520	1212	down
AT3G47570	3033	down
AT3G47780	2808	down
AT3G47800	1077	both
AT3G47820	1530	both
AT3G48430	4083	down
AT3G48530	1275	both
AT3G48680	771	down
AT3G48730	1419	both
AT3G48760	1431	both
AT3G48780	1470	down
AT3G48880	930	down
AT3G48890	702	both
AT3G49110	1065	both
AT3G49120	1062	both
AT3G49180	1317	both
AT3G49220	1797	both
AT3G49470	654	down
AT3G49670	3009	up
AT3G49910	441	both
AT3G49940	744	up
AT3G50260	462	down
AT3G50300	1347	down
AT3G50520	693	down
AT3G50590	4845	down
AT3G50760	1026	down
AT3G50770	618	both
AT3G50930	1731	both
AT3G50950	2559	both
AT3G50970	582	both
AT3G51270	1386	up
AT3G51370	1140	both
AT3G51460	1794	up
AT3G51540	1317	down
AT3G51640	2529	down
AT3G51730	642	both
AT3G51740	2511	down
AT3G51850	1587	both
AT3G51860	1380	both
AT3G51910	819	down
AT3G52250	4971	down
AT3G52360	261	up
AT3G52430	1626	both
AT3G52590	387	down
AT3G52610	1428	down
AT3G52710	870	both
AT3G52800	513	down
AT3G52850	1872	down
AT3G52920	543	both
AT3G52960	705	both
AT3G53110	1491	both
AT3G53190	1452	both
AT3G53230	2448	down
AT3G53280	1497	down
AT3G53480	4353	down
AT3G53620	651	both
AT3G53630	585	down
AT3G53650	417	down
AT3G53870	750	both
AT3G54050	1254	down
AT3G54110	921	down
AT3G54200	708	down
AT3G54590	2100	down
AT3G54920	1506	up
AT3G55410	3054	down
AT3G55420	651	down
AT3G55460	789	down
AT3G55750	336	down
AT3G55800	1182	both
AT3G55980	1743	both
AT3G55990	1464	down
AT3G56200	1308	both
AT3G56680	1062	down
AT3G56880	738	down
AT3G56940	1230	down
AT3G57000	897	down
AT3G57280	681	down
AT3G57660	5013	up
AT3G58030	1311	down
AT3G58040	927	down
AT3G58050	3630	down
AT3G58110	2355	down
AT3G58530	1062	up
AT3G58680	429	both
AT3G59290	3075	up
AT3G59780	2061	down
AT3G59920	1335	both
AT3G59940	1257	up
AT3G60140	1734	down
AT3G60450	825	both
AT3G60690	513	down
AT3G60860	5382	down
AT3G61130	2022	both
AT3G61220	912	up
AT3G61430	861	down
AT3G61440	1107	down
AT3G61470	774	both
AT3G61540	1548	down
AT3G61580	1350	down
AT3G61600	1686	up
AT3G62250	474	both
AT3G62290	546	both
AT3G62360	3684	down
AT3G62370	1086	up
AT3G62410	396	both
AT3G62580	642	down
AT3G62680	942	down
AT3G62750	1494	up
AT3G63010	1077	down
AT3G63070	4044	down
AT3G63200	1155	down
AT3G63520	1617	both
AT4G00100	456	both
AT4G00230	2250	up
AT4G00700	3021	both
AT4G00780	900	down
AT4G00895	576	down
AT4G01050	1401	both
AT4G01150	495	down
AT4G01370	1131	down
AT4G01610	1080	both
AT4G01660	1872	down
AT4G01740	1959	down
AT4G01750	1104	both
AT4G01995	777	up
AT4G02120	1671	down
AT4G02350	2364	both
AT4G02370	504	down
AT4G02400	2568	both
AT4G02410	2025	down
AT4G02500	1386	both
AT4G02510	4512	both
AT4G02580	768	both
AT4G02650	1836	down
AT4G02790	1119	down
AT4G02920	1260	down
AT4G02990	1626	down
AT4G03180	558	down
AT4G03260	2034	up
AT4G03280	690	down
AT4G03420	933	down
AT4G03550	5343	up
AT4G04020	957	down
AT4G04570	1965	both
AT4G04610	1398	both
AT4G04840	462	up
AT4G04960	2061	down
AT4G04970	5307	down
AT4G04990	912	both
AT4G05150	1434	both
AT4G05320	1374	both
AT4G05530	765	down
AT4G08350	3126	both
AT4G08390	1119	up
AT4G08455	732	up
AT4G08520	546	up
AT4G08685	480	down
AT4G08920	2046	both
AT4G08930	888	down
AT4G09020	2295	up
AT4G09030	384	both
AT4G09160	2007	down
AT4G09320	510	both
AT4G09460	711	up
AT4G09650	705	both
AT4G09730	1866	down
AT4G09750	969	up
AT4G09830	576	down
AT4G10180	1632	down
AT4G10300	405	down
AT4G10340	843	both
AT4G10500	1050	up
AT4G11000	1221	both
AT4G11120	1188	down
AT4G11150	693	both
AT4G11211	66	both
AT4G11280	1488	both
AT4G11290	981	up
AT4G11320	1116	both
AT4G11360	474	both
AT4G11380	2751	down
AT4G11530	2010	down
AT4G11570	1122	up
AT4G11630	678	down
AT4G11790	1332	both
AT4G11880	666	down
AT4G12070	1452	down
AT4G12080	1071	up
AT4G12290	2226	down
AT4G12545	327	both
AT4G12570	2622	up
AT4G13010	990	both
AT4G13050	1104	down
AT4G13270	648	down
AT4G13390	1290	down
AT4G13510	1506	both
AT4G13520	189	down
AT4G13570	375	both
AT4G13615	216	both
AT4G13620	1167	down
AT4G13660	954	down
AT4G13670	1164	both
AT4G13940	1458	both
AT4G14220	1116	down
AT4G14410	852	down
AT4G14560	507	down
AT4G14570	2295	down
AT4G14615	231	both
AT4G14630	669	both
AT4G14870	534	down
AT4G14890	465	up
AT4G15000	408	both
AT4G15260	1080	both
AT4G15420	1686	down
AT4G15470	771	both
AT4G15475	1833	down
AT4G15540	1044	down
AT4G15545	1014	down
AT4G15570	2457	down
AT4G15610	582	both
AT4G15800	351	down
AT4G15880	1470	down
AT4G15910	315	down
AT4G15940	669	down
AT4G16190	1122	both
AT4G16310	4887	down
AT4G16380	765	down
AT4G16430	1404	down
AT4G16480	1749	up
AT4G16660	2604	both
AT4G16780	855	down
AT4G16830	1068	down
AT4G16850	942	both
AT4G16980	495	down
AT4G17250	2226	down
AT4G17270	1032	both
AT4G17500	807	both
AT4G17520	1083	both
AT4G17560	678	down
AT4G17600	789	down
AT4G17770	2589	up
AT4G17840	1269	both
AT4G17940	825	both
AT4G18197	1173	down
AT4G18205	1134	down
AT4G18210	1173	down
AT4G18640	2037	both
AT4G18930	546	down
AT4G18950	1380	both
AT4G19100	645	up
AT4G19140	912	down
AT4G19170	1788	down
AT4G19190	1788	down
AT4G19200	540	both
AT4G19210	1818	both
AT4G19600	1626	down
AT4G19690	1044	down
AT4G19810	1140	down
AT4G19840	741	both
AT4G19960	2472	down
AT4G20070	1578	down
AT4G20170	1515	up
AT4G20260	681	both
AT4G20270	2979	up
AT4G20360	1431	both
AT4G20830	1713	both
AT4G20860	1593	down
AT4G20890	1335	both
AT4G21105	207	both
AT4G21110	438	both
AT4G21120	1785	down
AT4G21450	945	both
AT4G21470	1140	both
AT4G21534	1446	down
AT4G21740	471	down
AT4G21790	876	down
AT4G21930	552	down
AT4G21960	993	both
AT4G21980	414	down
AT4G22010	1626	down
AT4G22310	327	both
AT4G22670	1326	both
AT4G22690	1674	down
AT4G22890	975	down
AT4G23170	798	both
AT4G23180	2010	both
AT4G23270	1938	both
AT4G23440	2895	down
AT4G23550	915	down
AT4G23630	828	both
AT4G23710	321	both
AT4G23840	1794	down
AT4G23885	234	up
AT4G23980	1917	down
AT4G24020	2880	down
AT4G24026	237	up
AT4G24050	999	down
AT4G24100	2130	down
AT4G24280	2157	both
AT4G24340	1017	both
AT4G24380	705	down
AT4G24400	1338	up
AT4G24450	3837	up
AT4G24480	2871	down
AT4G24570	942	down
AT4G24690	2115	both
AT4G24805	744	down
AT4G24960	408	up
AT4G25550	603	up
AT4G25630	963	down
AT4G25820	864	down
AT4G25900	957	down
AT4G25910	711	down
AT4G25970	1908	up
AT4G26050	1152	down
AT4G26090	2730	both
AT4G26110	1119	up
AT4G26450	2127	up
AT4G26710	213	down
AT4G26870	1599	down
AT4G26970	2988	both
AT4G27030	972	down
AT4G27070	1428	up
AT4G27260	1839	down
AT4G27310	672	down
AT4G27380	471	both
AT4G27430	3177	both
AT4G27440	1206	both
AT4G27500	1839	both
AT4G27680	1197	both
AT4G27710	1557	down
AT4G27780	1065	down
AT4G27870	2286	down
AT4G28300	1491	both
AT4G28490	3000	both
AT4G28570	2247	up
AT4G28710	4551	both
AT4G28880	1248	down
AT4G29160	660	down
AT4G29350	396	both
AT4G29380	4485	down
AT4G29490	1461	down
AT4G29780	1623	both
AT4G29950	2487	down
AT4G30210	2139	down
AT4G30530	753	both
AT4G30960	1326	both
AT4G31100	2361	down
AT4G31354	198	both
AT4G31490	2847	both
AT4G31730	477	down
AT4G31800	933	down
AT4G31940	1575	down
AT4G31980	2043	down
AT4G31985	156	both
AT4G32020	546	both
AT4G32060	1497	down
AT4G32240	252	both
AT4G32350	2199	down
AT4G32480	864	down
AT4G32850	2298	up
AT4G33030	1434	down
AT4G33060	1515	down
AT4G33080	1560	up
AT4G33420	978	down
AT4G33510	1524	down
AT4G33520	2850	down
AT4G33540	1068	down
AT4G33610	348	both
AT4G33720	492	down
AT4G33920	1143	down
AT4G34030	1764	down
AT4G34050	780	both
AT4G34110	1890	both
AT4G34120	717	down
AT4G34150	744	down
AT4G34260	2532	both
AT4G34390	2586	down
AT4G34450	2661	both
AT4G34640	1233	down
AT4G34700	354	both
AT4G34920	957	both
AT4G35560	3153	up
AT4G35600	1263	down
AT4G35630	1293	up
AT4G35890	1572	both
AT4G36040	486	both
AT4G36130	777	both
AT4G36140	4824	up
AT4G36760	1938	both
AT4G36810	1116	down
AT4G37120	1611	both
AT4G37220	609	down
AT4G37260	963	both
AT4G37300	522	down
AT4G37410	1506	both
AT4G37520	990	down
AT4G37790	837	down
AT4G37820	1599	down
AT4G37880	1167	down
AT4G38460	981	down
AT4G38470	1728	down
AT4G38620	849	down
AT4G38920	495	both
AT4G39050	3168	down
AT4G39080	2466	down
AT4G39200	327	both
AT4G39320	501	up
AT4G39350	3255	both
AT4G39400	3591	down
AT4G39660	1431	down
AT4G39670	690	down
AT4G39675	213	both
AT4G39690	1953	down
AT4G39730	546	both
AT4G39840	1356	down
AT4G39880	537	both
AT4G39940	882	both
AT4G39950	1626	both
AT4G39960	1344	down
AT4G39980	1578	both
AT5G01460	1530	down
AT5G01500	1248	down
AT5G01530	873	both
AT5G01590	1584	down
AT5G01750	654	down
AT5G01800	654	both
AT5G01880	480	down
AT5G01980	1482	up
AT5G02120	333	down
AT5G02160	390	down
AT5G02240	762	down
AT5G02310	6021	down
AT5G02450	327	both
AT5G02480	1527	both
AT5G02610	441	down
AT5G02790	708	down
AT5G02870	1224	down
AT5G02880	4509	down
AT5G03080	681	up
AT5G03150	1512	down
AT5G03280	3885	down
AT5G03290	1125	both
AT5G03300	1038	down
AT5G03320	1263	both
AT5G03460	270	both
AT5G03545	213	both
AT5G04140	4947	up
AT5G04170	1065	both
AT5G04290	4482	up
AT5G04410	1704	down
AT5G04460	2592	down
AT5G04510	1476	down
AT5G04720	2436	both
AT5G04800	426	down
AT5G04930	3477	both
AT5G05140	1311	both
AT5G05190	1848	both
AT5G05230	1092	down
AT5G05270	630	up
AT5G05410	1008	down
AT5G05450	1782	down
AT5G05780	927	up
AT5G06290	822	down
AT5G06360	783	both
AT5G06460	3234	up
AT5G06680	2517	down
AT5G07090	789	up
AT5G07270	1542	down
AT5G07370	861	down
AT5G07710	1407	down
AT5G07780	1395	down
AT5G07830	1632	down
AT5G07960	324	down
AT5G07990	1542	both
AT5G08020	1815	down
AT5G08050	477	both
AT5G08060	396	down
AT5G08260	1443	up
AT5G08300	1044	down
AT5G08330	720	up
AT5G08420	1176	down
AT5G08680	1680	both
AT5G08690	1671	both
AT5G09220	1482	down
AT5G09810	1134	both
AT5G10010	1305	both
AT5G10190	1467	up
AT5G10380	906	down
AT5G10610	1503	up
AT5G10625	339	both
AT5G10960	834	both
AT5G11140	726	down
AT5G11230	1056	down
AT5G11240	1848	down
AT5G11490	2553	both
AT5G11500	648	both
AT5G11650	1173	down
AT5G11680	624	down
AT5G11710	1683	both
AT5G11740	186	both
AT5G11790	1035	both
AT5G11890	864	up
AT5G11900	597	down
AT5G12130	1155	down
AT5G12170	1359	up
AT5G12400	4809	down
AT5G12470	1161	down
AT5G13030	1902	down
AT5G13100	1065	up
AT5G13720	789	down
AT5G13740	1461	down
AT5G13810	825	down
AT5G13930	1188	both
AT5G14200	1230	down
AT5G14710	375	down
AT5G14910	537	down
AT5G14970	1068	down
AT5G15130	1647	down
AT5G15610	1329	down
AT5G15750	549	down
AT5G15970	201	up
AT5G15980	2007	up
AT5G16010	807	up
AT5G16260	1560	up
AT5G16270	3096	both
AT5G16470	315	both
AT5G16720	2028	up
AT5G16730	2562	up
AT5G16880	1224	down
AT5G16910	3438	up
AT5G16990	1032	up
AT5G17170	816	down
AT5G17190	393	down
AT5G17330	1509	both
AT5G17560	534	down
AT5G17890	4842	up
AT5G17920	2298	both
AT5G17990	1335	both
AT5G18140	1002	down
AT5G18310	504	down
AT5G18520	1323	both
AT5G18650	804	both
AT5G19120	1161	both
AT5G19140	705	both
AT5G19230	570	both
AT5G19240	600	down
AT5G19550	1218	down
AT5G19680	987	down
AT5G19690	2340	down
AT5G19780	1353	down
AT5G19940	720	down
AT5G19990	1260	up
AT5G20000	1260	down
AT5G20010	666	both
AT5G20080	987	down
AT5G20150	771	both
AT5G20190	873	both
AT5G20230	591	both
AT5G20250	2535	down
AT5G20350	1863	both
AT5G20400	1047	both
AT5G20500	408	both
AT5G20900	564	down
AT5G21020	129	both
AT5G21070	678	down
AT5G21090	657	up
AT5G21990	1665	down
AT5G22300	1068	both
AT5G22430	519	both
AT5G22580	336	down
AT5G22630	1278	both
AT5G22640	2616	both
AT5G22690	3027	up
AT5G22950	690	up
AT5G23010	1521	both
AT5G23020	1512	both
AT5G23120	1212	down
AT5G23150	4179	both
AT5G23510	921	down
AT5G23535	480	up
AT5G23570	1878	down
AT5G23820	495	both
AT5G23850	1629	down
AT5G23860	1350	down
AT5G23890	2841	down
AT5G24165	228	down
AT5G24210	1053	up
AT5G24230	1110	down
AT5G24460	903	both
AT5G24490	927	down
AT5G24530	1026	both
AT5G24610	441	both
AT5G24650	780	down
AT5G24880	1332	down
AT5G24930	1221	both
AT5G25120	1491	down
AT5G25130	1491	both
AT5G25250	1413	both
AT5G25280	663	both
AT5G25560	987	both
AT5G25930	3018	down
AT5G25980	1644	both
AT5G26030	1401	down
AT5G26260	1056	both
AT5G26280	1053	both
AT5G26290	1002	both
AT5G26300	1050	down
AT5G26667	627	down
AT5G26820	1797	up
AT5G26830	2130	down
AT5G26860	2823	up
AT5G27060	2874	up
AT5G27120	1602	down
AT5G27150	1617	both
AT5G27270	3117	up
AT5G27280	639	down
AT5G27350	1425	up
AT5G27420	1107	both
AT5G27470	1356	up
AT5G27620	1011	down
AT5G27720	390	up
AT5G27850	564	both
AT5G27990	555	up
AT5G28500	1305	down
AT5G33320	1227	both
AT5G34930	1923	both
AT5G35160	1977	up
AT5G35320	678	down
AT5G35450	2706	both
AT5G35460	1146	up
AT5G35580	1485	down
AT5G35630	1293	both
AT5G35730	1374	down
AT5G35840	3336	down
AT5G35940	1335	up
AT5G36180	1326	down
AT5G36230	1236	both
AT5G36250	1347	down
AT5G37070	513	down
AT5G37130	2634	up
AT5G37510	2247	down
AT5G37540	1329	down
AT5G37740	537	both
AT5G38210	2061	down
AT5G38344	642	down
AT5G38840	2208	down
AT5G38940	672	up
AT5G38980	279	both
AT5G38990	2643	down
AT5G39000	2622	up
AT5G39030	2421	down
AT5G39210	471	down
AT5G39500	4332	both
AT5G39510	666	both
AT5G39570	1146	down
AT5G39670	615	down
AT5G39785	1824	down
AT5G40200	1779	both
AT5G40250	1131	down
AT5G40280	1449	down
AT5G40760	1548	both
AT5G40850	1110	down
AT5G40910	3315	both
AT5G40950	597	down
AT5G41370	2304	down
AT5G41600	774	both
AT5G41700	450	both
AT5G41750	3207	down
AT5G41770	2118	both
AT5G41790	4761	both
AT5G41940	1650	down
AT5G41950	1698	both
AT5G42050	1050	both
AT5G42090	1320	down
AT5G42180	954	down
AT5G42250	1173	down
AT5G42270	2115	both
AT5G42310	2130	up
AT5G42390	3798	both
AT5G42470	1149	down
AT5G42670	885	down
AT5G42800	1149	up
AT5G42825	294	up
AT5G42980	357	both
AT5G43050	477	down
AT5G43100	1896	both
AT5G43150	276	up
AT5G43330	999	up
AT5G43370	1575	down
AT5G43420	1128	down
AT5G43460	465	both
AT5G43530	3834	down
AT5G43600	1431	down
AT5G43630	2496	both
AT5G43760	1590	both
AT5G44020	819	up
AT5G44030	3150	both
AT5G44060	453	down
AT5G44070	1458	down
AT5G44180	5085	down
AT5G44240	3420	down
AT5G44350	1005	down
AT5G44460	546	up
AT5G44480	1311	up
AT5G44530	2523	down
AT5G44580	297	both
AT5G44585	237	down
AT5G45060	3498	down
AT5G45110	1761	both
AT5G45130	603	both
AT5G45280	1176	up
AT5G45380	2115	down
AT5G45390	879	both
AT5G45510	3669	both
AT5G45620	1161	up
AT5G45680	627	down
AT5G45750	651	both
AT5G46030	363	down
AT5G46110	1248	both
AT5G46250	1269	down
AT5G46330	3522	up
AT5G46400	3111	up
AT5G46410	1371	down
AT5G46420	1962	both
AT5G46430	402	down
AT5G46470	3384	both
AT5G46520	3507	both
AT5G46750	1209	down
AT5G46760	1779	both
AT5G47010	3765	up
AT5G47120	744	both
AT5G47200	609	both
AT5G47230	903	both
AT5G47240	1110	down
AT5G47320	639	down
AT5G47390	1098	down
AT5G47420	849	up
AT5G47780	1851	down
AT5G47790	1110	down
AT5G47840	852	down
AT5G47860	1296	down
AT5G47890	294	both
AT5G47910	2766	both
AT5G48300	1563	both
AT5G48385	1677	both
AT5G48560	1497	both
AT5G48610	1065	down
AT5G48620	2727	up
AT5G48810	423	both
AT5G48930	1302	both
AT5G49160	4605	up
AT5G49480	483	down
AT5G49520	1200	both
AT5G49700	831	down
AT5G49760	2862	both
AT5G49810	3216	up
AT5G49880	2181	down
AT5G49910	2157	both
AT5G50100	645	down
AT5G50180	1041	up
AT5G50310	2001	down
AT5G50760	552	up
AT5G51070	2838	both
AT5G51200	5517	down
AT5G51840	738	up
AT5G51880	753	down
AT5G52100	897	down
AT5G52240	663	down
AT5G52310	2133	both
AT5G52420	729	down
AT5G52440	783	both
AT5G52640	2118	both
AT5G52750	420	down
AT5G52810	978	down
AT5G52820	1422	down
AT5G52920	1740	down
AT5G53110	1149	up
AT5G53140	1263	both
AT5G53160	567	down
AT5G53280	819	down
AT5G53400	915	up
AT5G53460	6627	both
AT5G53480	2613	both
AT5G53750	1227	up
AT5G53830	732	both
AT5G53970	1245	both
AT5G54110	801	both
AT5G54145	192	up
AT5G54160	1092	both
AT5G54390	1122	both
AT5G54540	894	both
AT5G54760	342	down
AT5G54770	1050	both
AT5G54800	1167	up
AT5G54860	1476	down
AT5G55050	1131	down
AT5G55070	1395	both
AT5G55180	1398	down
AT5G55450	315	down
AT5G55480	2301	down
AT5G55500	1605	down
AT5G55660	2337	down
AT5G55960	1947	both
AT5G56010	2100	both
AT5G56030	2187	both
AT5G56140	948	both
AT5G56170	507	down
AT5G56340	1191	down
AT5G56360	1944	down
AT5G56530	1263	down
AT5G56540	183	down
AT5G56630	1458	up
AT5G56680	1719	down
AT5G56750	1041	down
AT5G56870	2175	both
AT5G57015	1308	down
AT5G57220	1476	both
AT5G57655	1434	down
AT5G57660	1068	both
AT5G57710	2973	both
AT5G57800	1899	up
AT5G57815	237	down
AT5G57870	2343	down
AT5G58040	3591	down
AT5G58100	2838	down
AT5G58110	591	down
AT5G58120	3141	down
AT5G58140	2748	up
AT5G58410	5622	up
AT5G58420	789	both
AT5G58450	3198	down
AT5G58490	975	both
AT5G58530	822	up
AT5G58560	924	down
AT5G58710	615	up
AT5G58750	1161	down
AT5G58940	1413	down
AT5G59320	348	down
AT5G59380	678	down
AT5G59390	1686	down
AT5G59450	1833	down
AT5G59570	897	down
AT5G59670	2607	up
AT5G59680	2664	down
AT5G59690	312	both
AT5G59710	1845	down
AT5G59730	1905	down
AT5G59790	1272	down
AT5G59820	489	down
AT5G59910	453	both
AT5G60170	2964	down
AT5G60360	1086	both
AT5G60390	1350	both
AT5G60600	2226	down
AT5G60690	2529	down
AT5G60760	2217	down
AT5G60980	1383	up
AT5G61030	930	down
AT5G61210	903	both
AT5G61380	1857	down
AT5G61440	738	both
AT5G61780	2958	down
AT5G62000	2580	both
AT5G62020	900	down
AT5G62300	375	down
AT5G62350	609	both
AT5G62460	924	down
AT5G62670	2871	down
AT5G62690	1353	both
AT5G62700	1353	down
AT5G62740	861	down
AT5G62810	1524	both
AT5G62865	504	down
AT5G63560	1281	down
AT5G63570	1425	up
AT5G63940	2118	both
AT5G64030	2490	both
AT5G64220	3153	both
AT5G64270	3810	both
AT5G64300	1632	down
AT5G64310	396	both
AT5G64390	2601	down
AT5G64400	489	both
AT5G64440	1824	down
AT5G64740	3255	both
AT5G64750	1176	down
AT5G64813	1029	down
AT5G64940	2286	down
AT5G65220	522	down
AT5G65450	2196	up
AT5G65620	2376	down
AT5G65670	1017	down
AT5G65690	2013	down
AT5G65700	3012	down
AT5G65730	879	up
AT5G65750	3078	both
AT5G65780	3057	up
AT5G65900	1902	down
AT5G65950	3573	down
AT5G65960	1182	up
AT5G66040	363	both
AT5G66052	204	down
AT5G66570	999	both
AT5G66620	1935	down
AT5G66690	1446	both
AT5G66760	1905	down
AT5G66880	1086	both
AT5G67070	390	up
AT5G67300	918	both
AT5G67330	1539	down
AT5G67385	1815	down
AT5G67400	990	up
AT5G67470	2700	both
AT5G67500	912	down
AT5G67560	555	down
AT5G67590	465	down

## Sheet: V.vinifera
Supplementary Table S4 Orthologous mobile mRNAs identified in different heterograft systems
GeneID	CDSlength	mobileGene	Orthologous gene ID in A.thaliana	Orthologous gene ID in A.thaliana after filter dublicates
GSVIVT01000021001	396	up	AT3G06130	AT1G01050
GSVIVT01000034001	2256	up	AT3G05240	AT1G01080
GSVIVT01000035001	900	down	AT3G05250	AT1G01090
GSVIVT01000037001	1167	both	AT5G27450	AT1G01160
GSVIVT01000040001	3225	both	AT1G54920	AT1G01220
GSVIVT01000042001	843	down	AT5G27490	AT1G01230
GSVIVT01000080001	1101	up	AT1G54990	AT1G01260
GSVIVT01000081001	966	up	AT1G55000	AT1G01320
GSVIVT01000084001	2703	down	AT1G55020	AT1G01490
GSVIVT01000123001	2199	up	AT1G27770	AT1G01540
GSVIVT01000130001	1761	down	AT2G14820	AT1G01620
GSVIVT01000141001	687	up	AT3G49940	AT1G01720
GSVIVT01000146001	1590	both	AT5G67385	AT1G01820
GSVIVT01000149001	1002	up	AT5G67380	AT1G01880
GSVIVT01000151001	723	down	AT4G24230	AT1G01900
GSVIVT01000154001	930	up	AT5G67370	AT1G02090
GSVIVT01000156001	1758	both	AT5G67360	AT1G02100
GSVIVT01000162001	723	up	AT4G37470	AT1G02130
GSVIVT01000169001	2049	both	AT5G67340	AT1G02180
GSVIVT01000170001	1902	both	AT5G43100	AT1G02305
GSVIVT01000173001	1233	both	AT2G23150	AT1G02370
GSVIVT01000192001	951	down	AT4G37370	AT1G02500
GSVIVT01000209001	885	down	AT4G00300	AT1G02520
GSVIVT01000212001	2520	up	AT2G23200	AT1G02850
GSVIVT01000215001	966	up	AT4G37280	AT1G03070
GSVIVT01000217001	2490	both	AT4G37270	AT1G03090
GSVIVT01000223001	918	up	AT5G67270	AT1G03130
GSVIVT01000232001	813	both	AT4G38620	AT1G03280
GSVIVT01000235001	1194	down	AT3G10572	AT1G03350
GSVIVT01000238001	1044	down	AT4G09570	AT1G03380
GSVIVT01000247001	2079	up	AT1G33420	AT1G03475
GSVIVT01000249001	534	down	AT5G23550	AT1G03560
GSVIVT01000253001	1482	both	AT5G08450	AT1G03687
GSVIVT01000255001	606	down		AT1G03750
GSVIVT01000258001	1047	up	AT5G23530	AT1G03860
GSVIVT01000259001	1452	up	AT4G36480	AT1G04020
GSVIVT01000266001	1674	down	AT5G26360	AT1G04040
GSVIVT01000268001	2253	up	AT5G23490	AT1G04080
GSVIVT01000275001	324	up	AT3G43520	AT1G04170
GSVIVT01000315001	684	down	AT5G04290	AT1G04230
GSVIVT01000380001	450	up	AT3G43810	AT1G04530
GSVIVT01000391001	1464	up	AT5G17330	AT1G04640
GSVIVT01000416001	891	down	AT4G03210	AT1G04690
GSVIVT01000442001	2019	both	AT4G03260	AT1G04760
GSVIVT01000451001	948	down	AT4G03270	AT1G04950
GSVIVT01000452001	120	up		AT1G04990
GSVIVT01000453001	504	down	AT4G03280	AT1G05000
GSVIVT01000499001	1590	up	AT3G14690	AT1G05010
GSVIVT01000512001	564	up	ATMG00520	AT1G05070
GSVIVT01000514001	2658	down	AT3G24190	AT1G05150
GSVIVT01000521001	300	both	AT5G13930	AT1G05200
GSVIVT01000524001	663	up	AT1G04760	AT1G05320
GSVIVT01000534001	1419	down	AT1G67900	AT1G05570
GSVIVT01000546001	1152	up	AT3G26430	AT1G05680
GSVIVT01000549001	1254	both	AT1G13020	AT1G05790
GSVIVT01000553001	342	up	AT1G26355	AT1G05840
GSVIVT01000557001	1959	up	AT1G13030	AT1G05850
GSVIVT01000564001	1350	both	AT3G26310	AT1G05870
GSVIVT01000572001	2106	down	AT1G13120	AT1G05960
GSVIVT01000579001	1443	up	AT1G24530	AT1G06070
GSVIVT01000588001	1476	up	AT1G13190	AT1G06110
GSVIVT01000592001	1212	up	AT1G67750	AT1G06150
GSVIVT01000593001	1605	both	AT3G26100	AT1G06240
GSVIVT01000596001	3930	both	AT5G37190	AT1G06390
GSVIVT01000597001	867	up	AT1G67730	AT1G06410
GSVIVT01000623001	2331	down	AT1G53590	AT1G06570
GSVIVT01000669001	2115	up	AT3G54500	AT1G06680
GSVIVT01000721001	708	down	AT3G04730	AT1G06900
GSVIVT01000743001	408	down	AT2G30570	AT1G06950
GSVIVT01000762001	1026	up	AT4G19540	AT1G07080
GSVIVT01000784001	1518	up	AT2G42880	AT1G07200
GSVIVT01000788001	942	up		AT1G07230
GSVIVT01000789001	849	up	AT3G58660	AT1G07310
GSVIVT01000791001	678	up	AT3G58830	AT1G07380
GSVIVT01000816001	1056	up	AT3G22290	AT1G07420
GSVIVT01000817001	1539	both	AT3G58750	AT1G07430
GSVIVT01000857001	519	up	AT2G41430	AT1G07540
GSVIVT01000913001	1758	down	AT5G13110	AT1G07570
GSVIVT01000948001	660	up	AT5G21090	AT1G07650
GSVIVT01000974001	456	up	AT2G21580	AT1G07670
GSVIVT01000981001	486	both	AT4G18590	AT1G07705
GSVIVT01000982001	507	up	AT2G27510	AT1G07710
GSVIVT01001003001	3894	up	AT5G22450	AT1G07720
GSVIVT01001043001	2289	up	AT5G35180	AT1G07890
GSVIVT01001044001	2484	down	AT5G51350	AT1G07930
GSVIVT01001081001	498	both	AT2G33550	AT1G07960
GSVIVT01001089001	714	down	AT5G13330	AT1G07990
GSVIVT01001093001	819	both	AT5G13430	AT1G08200
GSVIVT01001097001	1173	down	AT5G61840	AT1G08230
GSVIVT01001098001	1326	both	AT5G13420	AT1G08350
GSVIVT01001099001	774	down	AT5G13410	AT1G08380
GSVIVT01001101001	1323	up	AT1G11680	AT1G08410
GSVIVT01001120001	1611	both	AT5G61790	AT1G08440
GSVIVT01001122001	2484	down	AT5G47910	AT1G08450
GSVIVT01001124001	840	down	AT5G13870	AT1G08530
GSVIVT01001129001	1242	up	AT3G16560	AT1G08620
GSVIVT01001130001	342	up	AT1G09690	AT1G08830
GSVIVT01001138001	864	up	AT1G09760	AT1G09090
GSVIVT01001140001	372	down	AT5G47870	AT1G09210
GSVIVT01001149001	3456	both	AT3G22380	AT1G09300
GSVIVT01001165001	1410	both	AT4G02720	AT1G09380
GSVIVT01001168001	2739	both	AT4G14920	AT1G09390
GSVIVT01001171001	516	down		AT1G09430
GSVIVT01001172001	567	down	AT4G02715	AT1G09570
GSVIVT01001173001	882	up	AT3G22550	AT1G09575
GSVIVT01001182001	513	down	AT3G22630	AT1G09600
GSVIVT01001194001	2208	both	AT1G03090	AT1G09620
GSVIVT01001195001	3138	up	AT4G02710	AT1G09690
GSVIVT01001203001	666	down	AT1G03070	AT1G09730
GSVIVT01001252001	468	up	AT3G09270	AT1G09760
GSVIVT01001297001	336	down	AT4G12510	AT1G09810
GSVIVT01001298001	492	up	AT1G62500	AT1G09850
GSVIVT01001301001	978	up	AT5G47570	AT1G09920
GSVIVT01001307001	369	both	AT4G16520	AT1G09970
GSVIVT01001328001	732	both	AT3G03490	AT1G10020
GSVIVT01001361001	5760	both	AT1G05570	AT1G10130
GSVIVT01001371001	1752	both	AT2G44430	AT1G10170
GSVIVT01001428001	1911	down	AT1G71710	AT1G10240
GSVIVT01001441001	3144	up	AT3G63460	AT1G10430
GSVIVT01001445001	1575	up	AT5G13800	AT1G10630
GSVIVT01001446001	3642	down	AT3G14470	AT1G10750
GSVIVT01001448001	1935	up	AT3G14470	AT1G10840
GSVIVT01001467001	2019	up	AT3G51950	AT1G10950
GSVIVT01001478001	2667	down	AT3G23900	AT1G11020
GSVIVT01001479001	438	up	AT1G65820	AT1G11320
GSVIVT01001527001	657	down	AT5G48385	AT1G11340
GSVIVT01001596001	1167	down	AT1G34220	AT1G11360
GSVIVT01001600001	1875	up	AT1G71830	AT1G11380
GSVIVT01001603001	1710	down	AT5G09360	AT1G11390
GSVIVT01001672001	462	both	AT3G26420	AT1G11480
GSVIVT01001680001	879	both	AT1G21320	AT1G11580
GSVIVT01001786001	1167	down	AT1G35470	AT1G11680
GSVIVT01001806001	681	up	AT5G40870	AT1G11720
GSVIVT01001813001	873	down	AT3G01820	AT1G11820
GSVIVT01001825001	3423	both	AT3G01780	AT1G11910
GSVIVT01001833001	807	down	AT3G27250	AT1G11940
GSVIVT01001835001	2145	down	AT3G27260	AT1G11950
GSVIVT01001845001	957	down	AT5G50960	AT1G12000
GSVIVT01001846001	1470	up	AT3G26000	AT1G12220
GSVIVT01001847001	1551	down	AT5G40760	AT1G12244
GSVIVT01001852001	1296	down	AT3G26020	AT1G12310
GSVIVT01001863001	1713	both	AT3G23920	AT1G12500
GSVIVT01001914001	1080	down	AT1G72680	AT1G12530
GSVIVT01001963001	525	down	AT5G17530	AT1G12570
GSVIVT01001969001	381	both		AT1G12820
GSVIVT01001971001	615	both	AT4G02890	AT1G12880
GSVIVT01001977001	639	down	AT5G54770	AT1G12900
GSVIVT01001996001	750	up	AT1G61800	AT1G12910
GSVIVT01001999001	1044	both	AT3G47860	AT1G13020
GSVIVT01002027001	1392	both	AT5G23450	AT1G13030
GSVIVT01002029001	2379	down	AT4G04920	AT1G13120
GSVIVT01002036001	927	down	AT5G41950	AT1G13190
GSVIVT01002075001	555	up	AT3G49870	AT1G13220
GSVIVT01002125001	1092	both	AT4G17520	AT1G13280
GSVIVT01002243001	546	both	AT1G61065	AT1G13360
GSVIVT01002244001	2976	down	AT2G35630	AT1G13380
GSVIVT01002272001	789	up	AT4G39900	AT1G13410
GSVIVT01002278001	1689	both	AT3G11830	AT1G13440
GSVIVT01002505001	987	up	AT5G08280	AT1G13530
GSVIVT01002527001	1716	down	AT5G48570	AT1G13560
GSVIVT01002581001	441	both	AT4G38060	AT1G13570
GSVIVT01002655001	813	down	AT4G21660	AT1G13580
GSVIVT01002723001	543	both	AT3G50430	AT1G13700
GSVIVT01002745001	1314	both	AT4G00390	AT1G13950
GSVIVT01002809001	684	up	AT4G05180	AT1G14040
GSVIVT01003099001	867	both	AT5G09810	AT1G14410
GSVIVT01003114001	2661	both	AT4G02680	AT1G14450
GSVIVT01003123001	9663	both	AT4G02660	AT1G14700
GSVIVT01003140001	1710	up	AT3G22960	AT1G14710
GSVIVT01003165001	1299	up	AT4G34200	AT1G14870
GSVIVT01003166001	1713	up	AT3G19490	AT1G15130
GSVIVT01003168001	471	down	AT2G01640	AT1G15250
GSVIVT01003170001	522	both	AT4G35220	AT1G15290
GSVIVT01003172001	519	up	AT4G35220	AT1G15340
GSVIVT01003178001	1647	down	AT3G19420	AT1G15440
GSVIVT01003212001	1803	down	AT4G21550	AT1G15520
GSVIVT01003220001	519	up	AT1G29150	AT1G15690
GSVIVT01003222001	2253	up	AT1G14040	AT1G15710
GSVIVT01003255001	420	down	AT5G48660	AT1G15750
GSVIVT01003301001	276	both	AT5G55160	AT1G15760
GSVIVT01003307001	312	down	AT5G55160	AT1G15780
GSVIVT01003326001	1389	both	AT5G47560	AT1G15810
GSVIVT01003352001	1620	up	AT4G12610	AT1G15820
GSVIVT01003416001	2514	down	AT2G22400	AT1G15950
GSVIVT01003431001	843	both	AT4G40060	AT1G16670
GSVIVT01003434001	4915	down	AT5G10370	AT1G16800
GSVIVT01003469001	1740	down	AT5G56030	AT1G16890
GSVIVT01003478001	678	down	AT3G13110	AT1G17020
GSVIVT01003549001	1728	down	AT4G37190	AT1G17100
GSVIVT01003659001	795	up	AT4G21450	AT1G17120
GSVIVT01003667001	561	down	AT1G11390	AT1G17180
GSVIVT01003670001	1263	down	AT4G21430	AT1G17210
GSVIVT01003673001	210	down		AT1G17220
GSVIVT01003677001	750	up	AT1G11380	AT1G17260
GSVIVT01003678001	1131	down	AT1G61620	AT1G17280
GSVIVT01003679001	477	up	AT1G11360	AT1G17370
GSVIVT01003683001	1140	down	AT2G44730	AT1G17420
GSVIVT01003693001	684	up	AT4G17600	AT1G17550
GSVIVT01003711001	588	up	AT3G49640	AT1G17840
GSVIVT01003713001	1971	down	AT5G49665	AT1G17870
GSVIVT01003715001	399	both	AT5G65660	AT1G17880
GSVIVT01003728001	1509	both	AT2G24280	AT1G17950
GSVIVT01003756001	1035	down	AT2G43240	AT1G17980
GSVIVT01003757001	1746	down	AT1G65430	AT1G18060
GSVIVT01003759001	2091	down	AT3G03305	AT1G18250
GSVIVT01003774001	1023	down	AT4G37210	AT1G18270
GSVIVT01003837001	927	down	AT4G35260	AT1G18390
GSVIVT01003842001	384	down	AT2G17200	AT1G18550
GSVIVT01003850001	2673	up	AT5G10540	AT1G18740
GSVIVT01003868001	2292	down	AT2G24230	AT1G18900
GSVIVT01003912001	1695	up	AT5G36950	AT1G19000
GSVIVT01003935001	666	down	AT5G58590	AT1G19010
GSVIVT01003940001	1818	down	AT5G54960	AT1G19110
GSVIVT01003968001	2454	down	AT3G01720	AT1G19130
GSVIVT01003971001	768	up	AT5G40670	AT1G19220
GSVIVT01003975001	987	both	AT5G40650	AT1G19300
GSVIVT01003996001	1356	both	AT5G24830	AT1G19520
GSVIVT01004000001	3402	up	AT5G16270	AT1G19530
GSVIVT01004004001	1878	up	AT5G48380	AT1G19580
GSVIVT01004008001	3318	down	AT1G65580	AT1G19660
GSVIVT01004079001	2325	up	AT2G42490	AT1G19690
GSVIVT01004082001	582	down	AT1G70590	AT1G19835
GSVIVT01004084001	1446	up	AT1G70580	AT1G19860
GSVIVT01004121001	876	up	AT3G25530	AT1G19880
GSVIVT01004125001	1449	down	AT4G02600	AT1G19920
GSVIVT01004128001	477	down	AT3G07580	AT1G20020
GSVIVT01004304001	1314	up	AT5G67570	AT1G20080
GSVIVT01004465001	2847	both	AT5G65700	AT1G20110
GSVIVT01004516001	1884	up	AT4G39790	AT1G20200
GSVIVT01004567001	696	up	AT2G17700	AT1G20580
GSVIVT01004707001	2868	down	AT5G47490	AT1G20670
GSVIVT01004716001	5940	both	AT4G17330	AT1G20920
GSVIVT01004797001	663	both	AT1G02090	AT1G20925
GSVIVT01004811001	750	down	AT1G62360	AT1G20960
GSVIVT01004812001	900	up	AT4G04210	AT1G20980
GSVIVT01004820001	1698	up	AT1G12000	AT1G21270
GSVIVT01004860001	3732	up	AT2G22300	AT1G21320
GSVIVT01004914001	444	both	AT1G12310	AT1G21450
GSVIVT01004930001	615	both	AT5G50915	AT1G21580
GSVIVT01004938001	972	down	AT1G28100	AT1G21680
GSVIVT01004942001	2304	both	AT5G62000	AT1G21700
GSVIVT01004944001	420	down	AT3G26740	AT1G21720
GSVIVT01005023001	1137	up	AT3G52180	AT1G22040
GSVIVT01005038001	1197	down	AT3G10140	AT1G22060
GSVIVT01005040001	690	up	AT3G57280	AT1G22180
GSVIVT01005051001	945	down	AT3G10300	AT1G22410
GSVIVT01005090001	2268	up	AT2G23460	AT1G22430
GSVIVT01005133001	2259	up	AT4G16370	AT1G22540
GSVIVT01005189001	708	down	AT4G35840	AT1G22620
GSVIVT01005190001	2757	up	AT4G35830	AT1G22700
GSVIVT01005195001	4824	up	AT4G35790	AT1G22930
GSVIVT01005201001	696	up	AT5G22620	AT1G23160
GSVIVT01005204001	3867	down	AT4G03550	AT1G23170
GSVIVT01005250001	1368	down	AT5G04730	AT1G23290
GSVIVT01005258001	555	up	AT1G65720	AT1G23450
GSVIVT01005260001	1539	both	AT5G66520	AT1G23740
GSVIVT01005287001	438	down	AT3G07420	AT1G23750
GSVIVT01005380001	852	up	AT5G47120	AT1G23780
GSVIVT01005455001	1059	up	AT1G62960	AT1G23890
GSVIVT01005596001	1212	down	AT4G37870	AT1G24020
GSVIVT01005693001	240	down		AT1G24040
GSVIVT01005713001	1728	up	AT1G11340	AT1G24095
GSVIVT01005753001	1167	up	AT3G26570	AT1G24460
GSVIVT01005853001	952	up	AT3G51390	AT1G24530
GSVIVT01005924001	1341	down	AT4G13020	AT1G24610
GSVIVT01005930001	1533	up	AT4G24530	AT1G24620
GSVIVT01005970001	2805	down	AT3G55200	AT1G24706
GSVIVT01005972001	525	up	AT2G39390	AT1G25280
GSVIVT01006035001	1842	both	AT1G62750	AT1G25340
GSVIVT01006065001	225	both	AT1G05010	AT1G25550
GSVIVT01006161001	1149	down	AT4G16600	AT1G26110
GSVIVT01006166001	705	up	AT4G37870	AT1G26355
GSVIVT01006264001	678	down	AT1G65590	AT1G26665
GSVIVT01006267001	3108	down	AT5G16300	AT1G26830
GSVIVT01006333001	1707	down	AT4G35890	AT1G26850
GSVIVT01006353001	1860	up	AT4G21380	AT1G26880
GSVIVT01006374001	480	both	AT4G08685	AT1G26910
GSVIVT01006396001	1017	up	AT1G61720	AT1G27000
GSVIVT01006448001	2044	up	AT4G21670	AT1G27090
GSVIVT01006470001	861	down	AT4G14960	AT1G27480
GSVIVT01006497001	1065	up	AT2G17630	AT1G27500
GSVIVT01006598001	277	up		AT1G27510
GSVIVT01006710001	663	up	AT4G21570	AT1G27600
GSVIVT01006714001	1448	down	AT5G28740	AT1G27680
GSVIVT01006715001	630	down	AT4G05000	AT1G27750
GSVIVT01006725001	134	up		AT1G27760
GSVIVT01006769001	1716	both	AT5G09590	AT1G27770
GSVIVT01006770001	1947	both	AT4G37900	AT1G27980
GSVIVT01006772001	351	down	AT5G10550	AT1G28100
GSVIVT01006775001	198	down	AT2G32210	AT1G28200
GSVIVT01006776001	2307	down	AT5G10560	AT1G28320
GSVIVT01006778001	1122	both	AT4G30960	AT1G28380
GSVIVT01006780001	1893	up	AT2G04865	AT1G28440
GSVIVT01006944001	537	both	AT2G20860	AT1G28490
GSVIVT01006976001	3516	up	AT3G13300	AT1G28520
GSVIVT01007072001	1065	up	AT4G40080	AT1G28580
GSVIVT01007122001	315	down		AT1G28760
GSVIVT01007223001	636	up	AT5G66090	AT1G29120
GSVIVT01007327001	2613	up	AT5G47690	AT1G29150
GSVIVT01007345001	1356	up	AT2G35660	AT1G29195
GSVIVT01007403001	516	both	AT2G43090	AT1G29370
GSVIVT01007404001	561	down	AT4G16720	AT1G29380
GSVIVT01007428001	3354	down	AT5G65770	AT1G29395
GSVIVT01007521001	1032	up	AT1G13440	AT1G29400
GSVIVT01007540001	3171	up	AT3G48470	AT1G29820
GSVIVT01007549001	1407	up	AT1G67710	AT1G29940
GSVIVT01007554001	1236	up	AT3G48460	AT1G29980
GSVIVT01007575001	2370	down	AT5G63190	AT1G30070
GSVIVT01007576001	2241	up	AT5G50280	AT1G30220
GSVIVT01007578001	768	both	AT4G13940	AT1G30280
GSVIVT01007595001	693	both	AT3G48330	AT1G30330
GSVIVT01007597001	2253	up	AT3G57520	AT1G30360
GSVIVT01007614001	1458	down	AT3G48290	AT1G30380
GSVIVT01007624001	606	up	AT4G24730	AT1G30440
GSVIVT01007644001	720	down		AT1G30460
GSVIVT01007647001	2484	down	AT4G24690	AT1G30470
GSVIVT01007665001	1836	down	AT5G63120	AT1G30500
GSVIVT01007667001	264	both	AT1G70600	AT1G30510
GSVIVT01007682001	1452	up	AT4G34140	AT1G30550
GSVIVT01007688001	2361	up	AT5G56040	AT1G30630
GSVIVT01007696001	549	up	AT3G45770	AT1G30810
GSVIVT01007699001	747	down	AT1G17100	AT1G30845
GSVIVT01007703001	4314	down	AT4G24680	AT1G30910
GSVIVT01007705001	1071	both	AT5G63040	AT1G30970
GSVIVT01007719001	330	down	AT5G63030	AT1G31200
GSVIVT01007730001	1233	up	AT5G33320	AT1G31280
GSVIVT01007740001	651	up	AT5G14750	AT1G31690
GSVIVT01007752001	1416	up	AT5G62790	AT1G31730
GSVIVT01007760001	1956	down	AT1G27500	AT1G31800
GSVIVT01007761001	159	up		AT1G31830
GSVIVT01007763001	393	down	AT2G36330	AT1G31930
GSVIVT01007764001	1971	both	AT1G27510	AT1G32080
GSVIVT01007770001	1674	up	AT5G26360	AT1G32170
GSVIVT01007772001	537	up	AT4G20970	AT1G32200
GSVIVT01007789001	2154	up	AT1G60140	AT1G32230
GSVIVT01007791001	471	up	AT3G01430	AT1G32340
GSVIVT01007794001	555	down	AT1G63800	AT1G32450
GSVIVT01007809001	1596	down	AT5G62890	AT1G32640
GSVIVT01007816001	1179	up	AT5G62570	AT1G32730
GSVIVT01007839001	561	up	AT1G70060	AT1G32900
GSVIVT01007843001	777	both	AT1G19000	AT1G33060
GSVIVT01007865001	492	up	AT5G61030	AT1G33110
GSVIVT01007866001	2031	both	AT5G61040	AT1G33260
GSVIVT01007875001	6282	both	AT5G61140	AT1G33420
GSVIVT01007880001	2646	down	AT1G74310	AT1G33590
GSVIVT01007889001	912	up	AT5G07950	AT1G33970
GSVIVT01007908001	432	both	AT5G61170	AT1G33980
GSVIVT01007932001	606	up	AT3G29270	AT1G34000
GSVIVT01007940001	489	down	AT3G25400	AT1G34190
GSVIVT01007954001	480	both	AT1G13950	AT1G34220
GSVIVT01007958001	3033	both	AT5G07740	AT1G34260
GSVIVT01007963001	885	down	AT5G07720	AT1G34320
GSVIVT01007965001	1602	up	AT5G61380	AT1G34340
GSVIVT01007982001	855	up	AT5G61430	AT1G34360
GSVIVT01007996001	1056	both	AT1G74470	AT1G34570
GSVIVT01007997001	1131	down	AT3G47520	AT1G35210
GSVIVT01008002001	1368	up	AT1G74680	AT1G35470
GSVIVT01008020001	1542	down	AT1G26850	AT1G35620
GSVIVT01008028001	594	both	AT5G39850	AT1G36160
GSVIVT01008029001	306	up		AT1G36240
GSVIVT01008047001	1641	up	AT5G62530	AT1G36370
GSVIVT01008051001	2097	up	AT5G62760	AT1G36390
GSVIVT01008060001	1032	down	AT5G62740	AT1G36990
GSVIVT01008065001	792	up	AT3G01470	AT1G37130
GSVIVT01008068001	1023	both	AT2G47140	AT1G42480
GSVIVT01008073001	3162	up	AT5G62680	AT1G42540
GSVIVT01008074001	2871	down	AT5G62670	AT1G42960
GSVIVT01008077001	1218	up	AT1G74740	AT1G43850
GSVIVT01008078001	2382	down	AT1G18900	AT1G43900
GSVIVT01008079001	4659	up	AT3G47890	AT1G44446
GSVIVT01008093001	810	down	AT5G62610	AT1G44575
GSVIVT01008097001	1803	both	AT1G74830	AT1G44770
GSVIVT01008107001	1503	down	AT5G60980	AT1G44820
GSVIVT01008116001	414	up	AT1G26355	AT1G44910
GSVIVT01008128001	1371	down	AT5G60920	AT1G44920
GSVIVT01008133001	906	both	AT3G08900	AT1G45000
GSVIVT01008169001	699	both	AT1G51210	AT1G45180
GSVIVT01008170001	4284	up	AT3G42660	AT1G45230
GSVIVT01008183001	183	up		AT1G45249
GSVIVT01008184001	1026	both	AT5G08160	AT1G45688
GSVIVT01008187001	474	down	AT5G08180	AT1G47240
GSVIVT01008188001	1779	up	AT1G72550	AT1G47250
GSVIVT01008189001	348	up	AT3G01435	AT1G47270
GSVIVT01008201001	2898	both	AT5G23060	AT1G47330
GSVIVT01008217001	2286	up	AT1G18550	AT1G47480
GSVIVT01008226001	1950	both	AT5G38640	AT1G47530
GSVIVT01008238001	1077	down	AT4G39230	AT1G47670
GSVIVT01008242001	2094	down	AT3G18520	AT1G47980
GSVIVT01008253001	474	up	AT1G68660	AT1G48110
GSVIVT01008256001	651	down		AT1G48270
GSVIVT01008258001	2016	up	AT3G18480	AT1G48280
GSVIVT01008264001	1320	up	AT4G36220	AT1G48300
GSVIVT01008267001	1422	both	AT1G49050	AT1G48310
GSVIVT01008268001	1929	up	AT3G25800	AT1G48320
GSVIVT01008273001	747	down	AT1G73885	AT1G48380
GSVIVT01008288001	474	both	AT5G38420	AT1G48410
GSVIVT01008294001	1026	up	AT1G73840	AT1G48480
GSVIVT01008297001	2448	down	AT3G18370	AT1G49000
GSVIVT01008303001	987	down	AT1G25340	AT1G49040
GSVIVT01008311001	969	down	AT5G65720	AT1G49050
GSVIVT01008331001	1503	both	AT4G24280	AT1G49340
GSVIVT01008338001	1263	down	AT3G18240	AT1G49380
GSVIVT01008343001	828	down	AT1G73760	AT1G49540
GSVIVT01008345001	1311	up	AT1G73740	AT1G49620
GSVIVT01008354001	939	both	AT3G18210	AT1G49730
GSVIVT01008370001	1692	both	AT5G52450	AT1G49760
GSVIVT01008377001	780	up	AT1G18060	AT1G49850
GSVIVT01008378001	1260	both	AT5G08690	AT1G49880
GSVIVT01008395001	3957	down	AT3G18100	AT1G49890
GSVIVT01008398001	1524	up	AT3G18080	AT1G50010
GSVIVT01008405001	1125	up	AT3G18050	AT1G50030
GSVIVT01008408001	1806	up	AT3G18040	AT1G50180
GSVIVT01008421001	282	both	AT1G24620	AT1G50380
GSVIVT01008423001	735	both	AT1G18250	AT1G50480
GSVIVT01008429001	1476	both	AT3G18000	AT1G50640
GSVIVT01008433001	1773	both	AT3G17970	AT1G50840
GSVIVT01008450001	969	down	AT3G17940	AT1G50890
GSVIVT01008461001	4530	both	AT1G18270	AT1G51200
GSVIVT01008469001	522	down	AT2G01670	AT1G51210
GSVIVT01008472001	573	up	AT3G17840	AT1G51440
GSVIVT01008474001	1146	up	AT1G77405	AT1G51600
GSVIVT01008482001	1944	down	AT1G10170	AT1G51720
GSVIVT01008492001	2103	both	AT5G63320	AT1G51920
GSVIVT01008499001	324	up	AT5G20090	AT1G51940
GSVIVT01008506001	1413	both	AT1G56110	AT1G52140
GSVIVT01008528001	630	up	AT1G67430	AT1G52150
GSVIVT01008553001	456	up	AT5G13080	AT1G52230
GSVIVT01008567001	1767	up	AT5G14120	AT1G52320
GSVIVT01008573001	825	down	AT5G50740	AT1G52360
GSVIVT01008582001	1887	up	AT5G63540	AT1G52380
GSVIVT01008591001	1125	down	AT5G51140	AT1G52570
GSVIVT01008595001	813	both	AT5G50790	AT1G52590
GSVIVT01008615001	453	up	AT5G50870	AT1G52740
GSVIVT01008617001	2202	up	AT3G26890	AT1G52780
GSVIVT01008621001	1542	up	AT5G23670	AT1G52870
GSVIVT01008630001	846	up	AT5G14040	AT1G53050
GSVIVT01008635001	243	both	AT5G50920	AT1G53160
GSVIVT01008636001	2241	down	AT5G50920	AT1G53190
GSVIVT01008647001	1581	up	AT5G50970	AT1G53210
GSVIVT01008668001	681	up	AT5G61820	AT1G53240
GSVIVT01008673001	2523	down	AT5G03650	AT1G53270
GSVIVT01008701001	1155	up	AT5G42250	AT1G53280
GSVIVT01008706001	1896	down	AT3G26040	AT1G53440
GSVIVT01008708001	1584	up	AT5G20890	AT1G53540
GSVIVT01008718001	618	up	AT4G35750	AT1G53590
GSVIVT01008720001	183	down		AT1G53710
GSVIVT01008725001	672	both	AT2G47730	AT1G53730
GSVIVT01008740001	4698	both	AT4G35800	AT1G53750
GSVIVT01008741001	423	down	AT1G76065	AT1G53840
GSVIVT01008752001	759	up	AT1G60420	AT1G53910
GSVIVT01008758001	1545	both	AT1G76010	AT1G54070
GSVIVT01008761001	1464	up	AT1G20200	AT1G54100
GSVIVT01008797001	1527	down	AT1G77260	AT1G54115
GSVIVT01008802001	6450	up	AT1G21580	AT1G54130
GSVIVT01008812001	1776	down	AT2G01170	AT1G54320
GSVIVT01008820001	1446	both	AT5G09220	AT1G54350
GSVIVT01008822001	1626	down	AT1G21680	AT1G54490
GSVIVT01008831001	2028	down	AT1G21700	AT1G54710
GSVIVT01008836001	615	both	AT1G21720	AT1G54920
GSVIVT01008839001	792	down	AT1G01720	AT1G54990
GSVIVT01008846001	1119	down	AT1G77490	AT1G55000
GSVIVT01008862001	1614	both	AT1G44446	AT1G55020
GSVIVT01008866001	813	both	AT1G44575	AT1G55110
GSVIVT01008885001	822	up	AT1G44770	AT1G55140
GSVIVT01008886001	1509	up	AT4G08310	AT1G55150
GSVIVT01008892001	762	both	AT1G57620	AT1G55170
GSVIVT01008893001	600	down	AT1G44820	AT1G55180
GSVIVT01008897001	912	down	AT1G60360	AT1G55260
GSVIVT01008907001	999	up	AT5G08640	AT1G55270
GSVIVT01008934001	588	down	AT1G66400	AT1G55340
GSVIVT01008935001	1995	both	AT1G37130	AT1G55350
GSVIVT01008938001	822	up	AT4G08500	AT1G55360
GSVIVT01008944001	4608	up	AT1G77800	AT1G55535
GSVIVT01008951001	897	down	AT1G36390	AT1G55540
GSVIVT01008954001	1665	down	AT1G36370	AT1G55850
GSVIVT01008971001	693	down	AT1G22060	AT1G55870
GSVIVT01008973001	825	up	AT1G22040	AT1G56070
GSVIVT01008976001	237	up		AT1G56110
GSVIVT01008977001	2070	down	AT4G39680	AT1G56170
GSVIVT01008984001	1995	down	AT5G10180	AT1G56220
GSVIVT01008991001	6522	both	AT1G36160	AT1G56330
GSVIVT01008996001	480	up	AT4G08685	AT1G56423
GSVIVT01009000001	135	up		AT1G56700
GSVIVT01009001001	3222	up	AT4G30100	AT1G56720
GSVIVT01009003001	4236	up	AT1G78060	AT1G57540
GSVIVT01009005001	1776	down	AT1G78070	AT1G57620
GSVIVT01009021001	846	both	AT5G65020	AT1G57680
GSVIVT01009033001	2076	both	AT4G08920	AT1G58100
GSVIVT01009038001	360	up		AT1G58200
GSVIVT01009043001	2091	both	AT1G78240	AT1G58230
GSVIVT01009065001	504	both	AT4G08950	AT1G58290
GSVIVT01009070001	1113	both	AT1G22410	AT1G58350
GSVIVT01009072001	750	down	AT5G10360	AT1G58370
GSVIVT01009076001	480	up	AT1G78300	AT1G59600
GSVIVT01009078001	1164	down	AT1G22430	AT1G59650
GSVIVT01009079001	1035	down	AT4G09010	AT1G59710
GSVIVT01009081001	564	up	AT1G35210	AT1G59725
GSVIVT01009083001	939	down	AT4G40060	AT1G59750
GSVIVT01009087001	2328	down	AT4G09020	AT1G59900
GSVIVT01009090001	621	both	AT1G72230	AT1G59960
GSVIVT01009093001	660	both	AT2G14095	AT1G59990
GSVIVT01009098001	1041	down	AT1G72200	AT1G60010
GSVIVT01009106001	1341	up	AT5G05340	AT1G60060
GSVIVT01009107001	1122	up	AT5G05340	AT1G60140
GSVIVT01009127001	612	up	AT1G28200	AT1G60190
GSVIVT01009141001	474	both	AT5G65430	AT1G60200
GSVIVT01009152001	603	down	AT2G22500	AT1G60360
GSVIVT01009173001	1854	down	AT1G09730	AT1G60420
GSVIVT01009175001	1545	up	AT1G58200	AT1G60470
GSVIVT01009177001	1698	down	AT1G58200	AT1G60550
GSVIVT01009182001	471	up	AT4G38060	AT1G60650
GSVIVT01009194001	9234	both	AT1G58230	AT1G60710
GSVIVT01009197001	747	down	AT4G24470	AT1G60870
GSVIVT01009206001	5475	both	AT1G70320	AT1G61065
GSVIVT01009208001	2016	up	AT1G70320	AT1G61520
GSVIVT01009216001	621	down	AT1G09920	AT1G61620
GSVIVT01009226001	1545	down	AT5G26780	AT1G61720
GSVIVT01009228001	1362	down	AT4G24400	AT1G61800
GSVIVT01009238001	957	both	AT5G65670	AT1G61820
GSVIVT01009241001	1533	up	AT1G58290	AT1G62360
GSVIVT01009245001	1146	up	AT1G27600	AT1G62500
GSVIVT01009256001	1935	both	AT5G49660	AT1G62750
GSVIVT01009258001	1188	both	AT1G50010	AT1G62960
GSVIVT01009260001	1452	both	AT5G49630	AT1G63020
GSVIVT01009262001	303	up		AT1G63110
GSVIVT01009272001	2736	up	AT1G58370	AT1G63250
GSVIVT01009273001	1026	up	AT4G08150	AT1G63770
GSVIVT01009290001	1944	both	AT4G07960	AT1G63800
GSVIVT01009293001	732	both	AT4G37750	AT1G63810
GSVIVT01009296001	783	both	AT1G44920	AT1G63900
GSVIVT01009302001	3093	down	AT1G44910	AT1G63940
GSVIVT01009312001	1257	up	AT3G49800	AT1G64110
GSVIVT01009315001	1545	down	AT1G27480	AT1G64140
GSVIVT01009316001	315	down		AT1G64230
GSVIVT01009320001	3003	down	AT1G10130	AT1G64350
GSVIVT01009341001	636	up	AT1G59600	AT1G64390
GSVIVT01009345001	1566	up	AT5G43190	AT1G64520
GSVIVT01009348001	504	up	AT3G03990	AT1G64550
GSVIVT01009354001	1341	up	AT1G27760	AT1G64570
GSVIVT01009356001	3234	both	AT1G27750	AT1G64720
GSVIVT01009359001	462	down		AT1G64790
GSVIVT01009361001	1743	both	AT1G49890	AT1G64810
GSVIVT01009367001	237	both	AT2G23090	AT1G64850
GSVIVT01009371001	1491	up	AT5G67360	AT1G64860
GSVIVT01009374001	1137	down	AT4G33920	AT1G64880
GSVIVT01009379001	426	up	AT4G24220	AT1G64940
GSVIVT01009387001	1245	down	AT1G47240	AT1G64980
GSVIVT01009390001	1338	down	AT4G37340	AT1G65060
GSVIVT01009394001	2610	down	AT3G47110	AT1G65290
GSVIVT01009404001	405	both	AT3G28740	AT1G65430
GSVIVT01009408001	543	up		AT1G65440
GSVIVT01009424001	786	both	AT4G37260	AT1G65580
GSVIVT01009430001	927	up	AT3G16150	AT1G65590
GSVIVT01009436001	708	up	AT4G07390	AT1G65720
GSVIVT01009438001	1143	down	AT1G60060	AT1G65810
GSVIVT01009442001	1314	both	AT3G19320	AT1G65820
GSVIVT01009448001	483	down	AT3G57870	AT1G65840
GSVIVT01009455001	1866	both	AT1G49760	AT1G65890
GSVIVT01009464001	471	up		AT1G65980
GSVIVT01009465001	399	both	AT1G45180	AT1G66140
GSVIVT01009470001	1311	up	AT1G01540	AT1G66150
GSVIVT01009472001	5061	down	AT5G67090	AT1G66340
GSVIVT01009475001	891	up	AT1G45688	AT1G66350
GSVIVT01009478001	1347	both	AT3G49180	AT1G66400
GSVIVT01009484001	2343	both	AT5G42920	AT1G66430
GSVIVT01009485001	792	both	AT1G45249	AT1G66680
GSVIVT01009487001	225	both	AT1G45230	AT1G66950
GSVIVT01009499001	1773	up	AT2G26570	AT1G67040
GSVIVT01009529001	912	down	AT5G23540	AT1G67120
GSVIVT01009559001	915	up	AT2G26540	AT1G67170
GSVIVT01009576001	1986	both	AT4G33300	AT1G67250
GSVIVT01009577001	1638	up	AT2G26510	AT1G67310
GSVIVT01009583001	1527	down	AT5G25900	AT1G67430
GSVIVT01009585001	2157	down	AT4G37100	AT1G67560
GSVIVT01009587001	369	up	AT2G26500	AT1G67710
GSVIVT01009616001	1422	down	AT5G42650	AT1G67720
GSVIVT01009624001	822	both	AT3G50820	AT1G67730
GSVIVT01009625001	1956	up	AT5G42660	AT1G67750
GSVIVT01009627001	1668	down	AT2G16090	AT1G67900
GSVIVT01009629001	1440	down	AT1G47530	AT1G67930
GSVIVT01009630001	1041	up	AT1G13570	AT1G68020
GSVIVT01009634001	711	up	AT2G23760	AT1G68070
GSVIVT01009670001	861	up	AT4G16580	AT1G68100
GSVIVT01009682001	1293	both	AT3G26618	AT1G68140
GSVIVT01009710001	1575	down	AT1G47330	AT1G68220
GSVIVT01009711001	999	down	AT5G42760	AT1G68400
GSVIVT01009713001	1617	both	AT1G75210	AT1G68490
GSVIVT01009715001	1557	down	AT2G16250	AT1G68530
GSVIVT01009717001	696	up	AT5G42770	AT1G68560
GSVIVT01009725001	2244	up	AT1G19520	AT1G68580
GSVIVT01009727001	189	up		AT1G68660
GSVIVT01009728001	1104	down	AT1G47270	AT1G68720
GSVIVT01009730001	444	down	AT1G19530	AT1G68750
GSVIVT01009731001	927	up	AT1G75280	AT1G68890
GSVIVT01009735001	819	both	AT1G19580	AT1G69070
GSVIVT01009737001	783	both	AT1G47250	AT1G69230
GSVIVT01009747001	1575	up	AT1G27680	AT1G69310
GSVIVT01009748001	408	up	AT1G75350	AT1G69780
GSVIVT01009759001	1872	up	AT2G21520	AT1G69830
GSVIVT01009760001	1068	both	AT1G19660	AT1G69850
GSVIVT01009762001	1365	up	AT5G45190	AT1G69910
GSVIVT01009772001	1056	down	AT1G19690	AT1G69935
GSVIVT01009775001	1392	both	AT1G75420	AT1G70000
GSVIVT01009796001	1311	down	AT1G09850	AT1G70060
GSVIVT01009803001	1404	up	AT2G27190	AT1G70090
GSVIVT01009805001	1077	up	AT1G75500	AT1G70160
GSVIVT01009813001	3189	down	AT2G21390	AT1G70190
GSVIVT01009826001	2337	down	AT1G05150	AT1G70210
GSVIVT01009829001	2697	both	AT4G36180	AT1G70250
GSVIVT01009832001	495	up	AT4G34720	AT1G70320
GSVIVT01009840001	351	up	AT1G30845	AT1G70370
GSVIVT01009847001	1629	up	AT1G19880	AT1G70580
GSVIVT01009850001	183	up		AT1G70590
GSVIVT01009860001	513	both	AT1G19860	AT1G70600
GSVIVT01009864001	1341	down	AT3G27230	AT1G70780
GSVIVT01009870001	156	up	AT1G75590	AT1G70820
GSVIVT01009871001	2982	down	AT1G19835	AT1G70830
GSVIVT01009876001	1452	down	AT1G19920	AT1G70850
GSVIVT01009879001	2613	down	AT1G75660	AT1G70890
GSVIVT01009888001	477	up	AT1G75690	AT1G70940
GSVIVT01009901001	2061	both	AT1G75730	AT1G71010
GSVIVT01009907001	765	both	AT3G51240	AT1G71080
GSVIVT01009919001	201	both	AT4G34870	AT1G71180
GSVIVT01009928001	951	down	AT1G75800	AT1G71220
GSVIVT01009931001	2457	up	AT4G24190	AT1G71695
GSVIVT01009943001	1620	up	AT1G20080	AT1G71710
GSVIVT01009947001	594	up	AT4G35020	AT1G71730
GSVIVT01009951001	603	up	AT2G17787	AT1G71790
GSVIVT01009956001	1140	up	AT1G20110	AT1G71830
GSVIVT01009965001	957	up	AT2G16800	AT1G71980
GSVIVT01009966001	1263	up	AT1G11320	AT1G72180
GSVIVT01009969001	501	down	AT4G22000	AT1G72190
GSVIVT01009970001	582	up	AT4G35900	AT1G72200
GSVIVT01009981001	1287	down	AT1G77000	AT1G72220
GSVIVT01009984001	831	up	AT1G43900	AT1G72230
GSVIVT01010006001	966	down	AT1G17950	AT1G72390
GSVIVT01010007001	1008	both	AT1G21450	AT1G72430
GSVIVT01010013001	1575	down	AT1G43850	AT1G72440
GSVIVT01010018001	840	up	AT1G77090	AT1G72510
GSVIVT01010061001	627	up	AT5G44670	AT1G72530
GSVIVT01010108001	1179	both	AT2G03890	AT1G72550
GSVIVT01010124001	1254	down	AT2G37240	AT1G72650
GSVIVT01010143001	789	down	AT1G68890	AT1G72680
GSVIVT01010152001	588	up	AT3G30530	AT1G72710
GSVIVT01010154001	1170	both	AT1G13560	AT1G72770
GSVIVT01010169001	927	up	AT1G13580	AT1G72820
GSVIVT01010170001	609	both	AT3G02360	AT1G72830
GSVIVT01010184001	1425	both	AT3G19820	AT1G72880
GSVIVT01010187001	798	up	AT3G19900	AT1G73080
GSVIVT01010240001	873	down	AT2G02180	AT1G73110
GSVIVT01010243001	762	down	AT2G02160	AT1G73280
GSVIVT01010274001	234	both	AT2G02100	AT1G73740
GSVIVT01010295001	4788	down	AT1G24460	AT1G73760
GSVIVT01010298001	2781	up	AT1G67720	AT1G73840
GSVIVT01010318001	1356	up	AT4G15415	AT1G73885
GSVIVT01010322001	498	down	AT5G24314	AT1G74050
GSVIVT01010328001	1143	up	AT3G04120	AT1G74310
GSVIVT01010330001	1176	both	AT3G01750	AT1G74470
GSVIVT01010357001	1872	down	AT3G50930	AT1G74590
GSVIVT01010359001	2763	down	AT1G67560	AT1G74680
GSVIVT01010364001	2235	down	AT5G43230	AT1G74740
GSVIVT01010449001	615	down	AT1G67430	AT1G74790
GSVIVT01010510001	2907	down	AT1G67310	AT1G74830
GSVIVT01010526001	1590	down	AT1G27980	AT1G74880
GSVIVT01010541001	189	up	AT4G00585	AT1G74950
GSVIVT01010547001	1683	down	AT5G52230	AT1G74960
GSVIVT01010554001	1035	up	AT5G13930	AT1G75210
GSVIVT01010599001	1539	both	AT5G07270	AT1G75280
GSVIVT01010600001	2658	up	AT4G00730	AT1G75350
GSVIVT01010612001	4617	down	AT2G45550	AT1G75390
GSVIVT01010616001	1839	down	AT5G62090	AT1G75420
GSVIVT01010623001	591	up	AT4G25500	AT1G75440
GSVIVT01010631001	537	down	AT5G51990	AT1G75500
GSVIVT01010722001	894	down	AT2G25100	AT1G75560
GSVIVT01010739001	183	up	AT1G05870	AT1G75590
GSVIVT01010742001	1551	both	AT1G65430	AT1G75660
GSVIVT01010751001	3003	both	AT1G05960	AT1G75690
GSVIVT01010754001	672	down	AT3G59400	AT1G75730
GSVIVT01010766001	534	down		AT1G75780
GSVIVT01010769001	4218	up	AT1G20960	AT1G75800
GSVIVT01010835001	1611	up	AT2G43400	AT1G75990
GSVIVT01010836001	1065	down	AT1G06070	AT1G76010
GSVIVT01010840001	1110	up	AT1G06110	AT1G76065
GSVIVT01010854001	291	down	AT3G59540	AT1G76160
GSVIVT01010871001	2454	both	AT4G30020	AT1G76390
GSVIVT01010902001	981	up	AT2G19080	AT1G76400
GSVIVT01010906001	876	up	AT5G57280	AT1G76440
GSVIVT01010910001	366	down	AT5G57290	AT1G76490
GSVIVT01010939001	1278	both	AT2G47730	AT1G76520
GSVIVT01010945001	840	up	AT3G62770	AT1G76610
GSVIVT01010951001	2256	down	AT4G13420	AT1G76690
GSVIVT01010964001	4197	down	AT3G62900	AT1G76810
GSVIVT01010986001	972	up	AT3G62940	AT1G76890
GSVIVT01010999001	687	up	AT2G47900	AT1G77000
GSVIVT01011007001	1839	down	AT2G47940	AT1G77090
GSVIVT01011019001	345	up	AT2G47970	AT1G77260
GSVIVT01011020001	3435	both	AT2G47980	AT1G77405
GSVIVT01011035001	507	both		AT1G77490
GSVIVT01011037001	843	up	AT3G63010	AT1G77800
GSVIVT01011044001	2856	down	AT1G03380	AT1G78060
GSVIVT01011052001	1737	up	AT1G23160	AT1G78070
GSVIVT01011059001	7230	both	AT2G48060	AT1G78240
GSVIVT01011061001	1596	up	AT4G02990	AT1G78300
GSVIVT01011067001	1053	both	AT1G03350	AT1G78380
GSVIVT01011070001	1032	down	AT1G63900	AT1G78630
GSVIVT01011074001	1290	both	AT4G02920	AT1G78850
GSVIVT01011079001	627	up	AT3G63120	AT1G78870
GSVIVT01011082001	855	up	AT3G63140	AT1G78930
GSVIVT01011083001	1026	down	AT4G02800	AT1G78940
GSVIVT01011089001	774	both	AT3G23600	AT1G78950
GSVIVT01011091001	711	up	AT3G23600	AT1G79000
GSVIVT01011103001	2004	down	AT4G02880	AT1G79070
GSVIVT01011146001	1470	both	AT2G35940	AT1G79160
GSVIVT01011152001	789	up	AT5G06370	AT1G79210
GSVIVT01011155001	1656	up	AT3G08510	AT1G79230
GSVIVT01011185001	2583	down	AT2G38280	AT1G79550
GSVIVT01011252001	948	up	AT3G20930	AT1G79570
GSVIVT01011272001	609	down	AT3G20970	AT1G79710
GSVIVT01011280001	1512	both	AT5G46100	AT1G79720
GSVIVT01011283001	636	down		AT1G79750
GSVIVT01011324001	498	down	AT1G64850	AT1G79830
GSVIVT01011327001	741	both	AT2G20770	AT1G79850
GSVIVT01011349001	1935	up	AT3G28730	AT1G79870
GSVIVT01011351001	1476	up	AT1G49040	AT1G79930
GSVIVT01011352001	918	up	AT3G28715	AT1G79940
GSVIVT01011353001	840	up	AT5G39890	AT1G80070
GSVIVT01011359001	360	both	AT2G02760	AT1G80270
GSVIVT01011382001	1182	down	AT4G14960	AT1G80280
GSVIVT01011384001	594	both	AT5G39850	AT1G80300
GSVIVT01011386001	987	up	AT3G47640	AT1G80350
GSVIVT01011387001	2175	up	AT1G26830	AT1G80360
GSVIVT01011412001	321	up	AT5G15230	AT1G80400
GSVIVT01011428001	1017	both	AT5G39785	AT1G80420
GSVIVT01011429001	2367	down	AT3G01180	AT1G80530
GSVIVT01011433001	1206	up	AT5G39660	AT1G80570
GSVIVT01011434001	240	up		AT1G80600
GSVIVT01011450001	1494	down	AT3G01120	AT1G80680
GSVIVT01011451001	831	up	AT5G15330	AT1G80750
GSVIVT01011458001	507	both	AT5G39570	AT1G80930
GSVIVT01011462001	684	up		AT1G80940
GSVIVT01011472001	2670	up	AT3G29185	AT2G01140
GSVIVT01011478001	963	up	AT3G29200	AT2G01170
GSVIVT01011484001	3114	both	AT5G15400	AT2G01210
GSVIVT01011487001	2106	up	AT5G15410	AT2G01390
GSVIVT01011492001	252	up	AT5G39360	AT2G01470
GSVIVT01011496001	2628	down	AT5G15450	AT2G01480
GSVIVT01011498001	354	up	AT3G01050	AT2G01580
GSVIVT01011504001	2949	up	AT3G29320	AT2G01640
GSVIVT01011511001	813	down	AT5G15530	AT2G01650
GSVIVT01011514001	5247	down	AT5G15540	AT2G01670
GSVIVT01011562001	981	both	AT2G46290	AT2G01680
GSVIVT01011563001	1449	down	AT2G02040	AT2G01690
GSVIVT01011572001	1926	both	AT2G30070	AT2G01720
GSVIVT01011573001	3426	down	AT2G01980	AT2G01850
GSVIVT01011574001	1776	both	AT2G01970	AT2G01870
GSVIVT01011583001	909	down	AT1G59960	AT2G01930
GSVIVT01011589001	927	down	AT2G01930	AT2G01970
GSVIVT01011593001	1452	up	AT1G68100	AT2G01980
GSVIVT01011599001	975	both	AT1G14700	AT2G02040
GSVIVT01011601001	2019	both	AT1G14710	AT2G02100
GSVIVT01011603001	999	down	AT2G01850	AT2G02160
GSVIVT01011610001	486	up	AT1G66140	AT2G02180
GSVIVT01011619001	5304	up	AT1G24706	AT2G02410
GSVIVT01011634001	2109	both	AT1G68020	AT2G02480
GSVIVT01011650001	1287	both	AT4G16110	AT2G02560
GSVIVT01011659001	942	up	AT1G68070	AT2G02760
GSVIVT01011664001	2184	down	AT2G01690	AT2G02860
GSVIVT01011665001	1350	down	AT2G01680	AT2G02870
GSVIVT01011666001	1452	up	AT1G24610	AT2G02960
GSVIVT01011676001	393	both	AT5G17190	AT2G02970
GSVIVT01011678001	612	up	AT2G01650	AT2G03200
GSVIVT01011679001	1155	up	AT3G17860	AT2G03820
GSVIVT01011687001	606	down	AT1G14870	AT2G03870
GSVIVT01011711001	420	up	AT1G70780	AT2G03890
GSVIVT01011714001	1854	up	AT1G70820	AT2G04160
GSVIVT01011718001	936	down	AT1G70830	AT2G04240
GSVIVT01011719001	417	up	AT1G70850	AT2G04305
GSVIVT01011724001	456	down	AT1G70890	AT2G04350
GSVIVT01011740001	1686	down	AT2G01480	AT2G04865
GSVIVT01011745001	909	up	AT2G01470	AT2G05070
GSVIVT01011755001	333	both	AT1G70940	AT2G05120
GSVIVT01011756001	864	down	AT1G70940	AT2G05620
GSVIVT01011764001	4476	both	AT1G71010	AT2G05710
GSVIVT01011778001	444	up	AT5G17450	AT2G05920
GSVIVT01011790001	1368	up	AT1G66680	AT2G05990
GSVIVT01011794001	2469	both	AT1G15130	AT2G06520
GSVIVT01011797001	1260	both	AT5G08690	AT2G07050
GSVIVT01011810001	1104	both	AT2G01140	AT2G09990
GSVIVT01011814001	2409	down	AT1G17980	AT2G12400
GSVIVT01011820001	462	down	AT3G07650	AT2G13360
GSVIVT01011834001	183	both		AT2G13540
GSVIVT01011835001	2406	both	AT1G49540	AT2G13610
GSVIVT01011842001	2142	up	AT2G01210	AT2G13650
GSVIVT01011846001	582	both	AT1G68220	AT2G14095
GSVIVT01011864001	1212	up	AT3G18290	AT2G14110
GSVIVT01011887001	1446	down	AT1G13410	AT2G14255
GSVIVT01011892001	525	up	AT1G68490	AT2G14740
GSVIVT01011894001	573	down	AT1G13380	AT2G14820
GSVIVT01011904001	2640	up	AT1G68560	AT2G14910
GSVIVT01011906001	573	down	AT1G13360	AT2G15820
GSVIVT01011907001	1194	up	AT3G02540	AT2G15900
GSVIVT01011913001	1044	up	AT1G68580	AT2G15980
GSVIVT01011942001	1071	down	AT1G25550	AT2G16060
GSVIVT01011963001	2658	up	AT1G17120	AT2G16090
GSVIVT01011971001	1695	up	AT1G26110	AT2G16130
GSVIVT01011972001	3369	both	AT1G13220	AT2G16250
GSVIVT01011979001	2964	down	AT1G68750	AT2G16365
GSVIVT01011981001	2031	up	AT3G25620	AT2G16370
GSVIVT01012004001	3456	down	AT1G68720	AT2G16390
GSVIVT01012025001	1188	up	AT1G13530	AT2G16405
GSVIVT01012026001	1176	both	AT1G13530	AT2G16485
GSVIVT01012042001	2076	up	AT3G18610	AT2G16500
GSVIVT01012044001	11883	both	AT5G23110	AT2G16530
GSVIVT01012047001	1197	down	AT5G23130	AT2G16800
GSVIVT01012052001	330	up	AT4G14320	AT2G16920
GSVIVT01012066001	708	up	AT1G79210	AT2G16980
GSVIVT01012068001	4995	both	AT4G19900	AT2G17030
GSVIVT01012080001	396	both	AT3G22230	AT2G17040
GSVIVT01012092001	540	up	AT1G31200	AT2G17200
GSVIVT01012107001	5568	up	AT3G17750	AT2G17230
GSVIVT01012108001	1686	down	AT5G05010	AT2G17290
GSVIVT01012114001	2232	down	AT2G35060	AT2G17390
GSVIVT01012116001	3717	both	AT2G35050	AT2G17410
GSVIVT01012117001	4917	up	AT5G44800	AT2G17420
GSVIVT01012121001	651	down	AT1G70190	AT2G17500
GSVIVT01012131001	2859	down	AT5G44790	AT2G17630
GSVIVT01012136001	870	down	AT2G32260	AT2G17700
GSVIVT01012145001	1128	up	AT1G30970	AT2G17787
GSVIVT01012154001	999	down	AT3G47630	AT2G17930
GSVIVT01012158001	936	both	AT1G30910	AT2G17970
GSVIVT01012196001	852	both	AT1G69310	AT2G18040
GSVIVT01012198001	912	up	AT5G15490	AT2G18050
GSVIVT01012199001	441	up	AT3G02080	AT2G18220
GSVIVT01012210001	1032	up	AT5G46110	AT2G18250
GSVIVT01012230001	396	down	AT1G26355	AT2G18710
GSVIVT01012236001	801	down	AT1G13700	AT2G18790
GSVIVT01012244001	810	up	AT3G08900	AT2G18840
GSVIVT01012255001	2700	down	AT1G69070	AT2G18860
GSVIVT01012343001	1686	down	AT5G09360	AT2G18940
GSVIVT01012392001	690	down	AT5G19440	AT2G19080
GSVIVT01012395001	609	both	AT3G12390	AT2G19270
GSVIVT01012455001	213	down		AT2G19680
GSVIVT01012469001	345	both	AT1G15780	AT2G19760
GSVIVT01012514001	1758	down	AT5G64390	AT2G19810
GSVIVT01012516001	261	down	AT4G33640	AT2G19880
GSVIVT01012518001	765	down	AT3G21175	AT2G20050
GSVIVT01012539001	438	down	AT5G09570	AT2G20190
GSVIVT01012577001	1629	up	AT3G16520	AT2G20260
GSVIVT01012636001	1014	both	AT5G54770	AT2G20300
GSVIVT01012639001	1512	up	AT1G11580	AT2G20320
GSVIVT01012646001	3012	down	AT4G04885	AT2G20410
GSVIVT01012648001	1182	down	AT1G61800	AT2G20420
GSVIVT01012650001	1623	down	AT1G61820	AT2G20610
GSVIVT01012665001	1098	up	AT3G21630	AT2G20710
GSVIVT01012669001	1143	both	AT1G11940	AT2G20770
GSVIVT01012684001	1290	down	AT1G11910	AT2G20830
GSVIVT01012696001	1689	up	AT4G26910	AT2G20860
GSVIVT01012705001	1959	up	AT4G28200	AT2G20890
GSVIVT01012711001	2886	up	AT1G11820	AT2G20930
GSVIVT01012712001	1317	down	AT4G21990	AT2G21060
GSVIVT01012723001	3141	down	AT1G11720	AT2G21140
GSVIVT01012724001	4338	up	AT1G64570	AT2G21240
GSVIVT01012727001	537	up	AT4G21960	AT2G21350
GSVIVT01012742001	1536	up	AT4G04770	AT2G21390
GSVIVT01012775001	2124	up	AT4G27510	AT2G21520
GSVIVT01012841001	2295	down	AT1G15690	AT2G21580
GSVIVT01012842001	1146	both	AT5G20400	AT2G21600
GSVIVT01012851001	1602	up	AT5G34940	AT2G21630
GSVIVT01012862001	1065	down	AT4G32060	AT2G21660
GSVIVT01012865001	729	down	AT5G25280	AT2G21870
GSVIVT01012867001	1656	up	AT2G12400	AT2G22010
GSVIVT01012882001	255	up		AT2G22125
GSVIVT01012888001	543	down	AT5G45290	AT2G22140
GSVIVT01012895001	1470	down	AT3G46920	AT2G22240
GSVIVT01012904001	2442	down	AT1G31930	AT2G22300
GSVIVT01013015001	2208	down	AT1G31930	AT2G22400
GSVIVT01013055001	1026	down	AT1G32170	AT2G22500
GSVIVT01013057001	2784	down	AT3G03050	AT2G22590
GSVIVT01013060001	1377	down	AT1G32200	AT2G22990
GSVIVT01013086001	1173	both	AT1G32230	AT2G23090
GSVIVT01013090001	1506	up	AT1G32230	AT2G23150
GSVIVT01013092001	945	up		AT2G23200
GSVIVT01013106001	489	up	AT3G02990	AT2G23420
GSVIVT01013115001	1989	both	AT1G32340	AT2G23460
GSVIVT01013134001	621	up	AT5G52980	AT2G23740
GSVIVT01013149001	789	down	AT4G17900	AT2G23760
GSVIVT01013151001	366	up		AT2G23810
GSVIVT01013155001	1218	up	AT4G17890	AT2G23840
GSVIVT01013156001	1017	both	AT1G32640	AT2G23930
GSVIVT01013160001	813	down	AT2G35230	AT2G24020
GSVIVT01013164001	4374	up	AT3G02890	AT2G24230
GSVIVT01013171001	1200	down	AT1G32450	AT2G24280
GSVIVT01013197001	468	down	AT4G17960	AT2G24360
GSVIVT01013204001	3090	up	AT3G54230	AT2G24370
GSVIVT01013222001	540	both	AT2G44610	AT2G24540
GSVIVT01013232001	1152	down	AT5G46560	AT2G24570
GSVIVT01013233001	1530	up	AT4G18030	AT2G25100
GSVIVT01013234001	1674	up	AT4G18020	AT2G25180
GSVIVT01013249001	3885	down	AT5G47020	AT2G25280
GSVIVT01013265001	741	up	AT1G32730	AT2G25320
GSVIVT01013267001	189	down	AT4G17670	AT2G25490
GSVIVT01013268001	4614	down	AT4G17140	AT2G25530
GSVIVT01013270001	8406	down	AT4G17140	AT2G25670
GSVIVT01013280001	801	both	AT2G44680	AT2G25737
GSVIVT01013364001	399	down	AT1G20580	AT2G25760
GSVIVT01013381001	1905	up	AT1G20670	AT2G25970
GSVIVT01013395001	1881	down	AT1G76390	AT2G26000
GSVIVT01013397001	1218	up	AT5G42360	AT2G26060
GSVIVT01013398001	564	up	AT1G42480	AT2G26080
GSVIVT01013399001	1083	up	AT2G33700	AT2G26140
GSVIVT01013400001	2805	up	AT1G42540	AT2G26250
GSVIVT01013402001	2484	down	AT5G24360	AT2G26260
GSVIVT01013410001	1833	both	AT1G76400	AT2G26280
GSVIVT01013422001	300	up	AT1G76440	AT2G26340
GSVIVT01013426001	1062	up	AT2G33620	AT2G26500
GSVIVT01013428001	1479	up	AT2G33610	AT2G26510
GSVIVT01013432001	960	up	AT2G33590	AT2G26540
GSVIVT01013452001	2766	down	AT1G20980	AT2G26570
GSVIVT01013454001	1419	up	AT2G33570	AT2G26640
GSVIVT01013458001	666	down	AT1G76610	AT2G26650
GSVIVT01013471001	2910	both	AT5G64740	AT2G26660
GSVIVT01013486001	969	up	AT5G12330	AT2G26670
GSVIVT01013489001	3345	down	AT3G54440	AT2G26710
GSVIVT01013532001	1245	up	AT3G07940	AT2G26890
GSVIVT01013540001	2415	both	AT2G43160	AT2G26920
GSVIVT01013548001	2037	down	AT1G05790	AT2G27030
GSVIVT01013614001	3345	up	AT5G08470	AT2G27050
GSVIVT01013625001	1395	down	AT2G26000	AT2G27110
GSVIVT01013628001	795	both	AT5G45190	AT2G27190
GSVIVT01013629001	165	up		AT2G27210
GSVIVT01013671001	1719	down	AT1G34190	AT2G27230
GSVIVT01013674001	657	up	AT3G03773	AT2G27285
GSVIVT01013675001	771	up	AT1G71790	AT2G27510
GSVIVT01013695001	1800	down	AT5G09360	AT2G27920
GSVIVT01013702001	1518	up	AT4G09730	AT2G27970
GSVIVT01013704001	534	up	AT1G71730	AT2G28000
GSVIVT01013718001	378	up	AT1G70370	AT2G28100
GSVIVT01013724001	414	down	AT1G23750	AT2G28105
GSVIVT01013734001	930	down	AT1G23740	AT2G28110
GSVIVT01013736001	771	both	AT5G14740	AT2G28190
GSVIVT01013763001	720	both	AT1G60470	AT2G28290
GSVIVT01013769001	1011	up	AT1G60550	AT2G28330
GSVIVT01013772001	3378	up	AT1G23450	AT2G28350
GSVIVT01013810001	987	up	AT1G10750	AT2G28370
GSVIVT01013859001	924	down	AT5G61670	AT2G28390
GSVIVT01013868001	612	down	AT4G17530	AT2G28520
GSVIVT01013903001	429	up	AT4G17500	AT2G28550
GSVIVT01013931001	648	up	AT5G51190	AT2G28720
GSVIVT01013935001	729	up	AT5G51190	AT2G28840
GSVIVT01013975001	1377	up	AT5G07590	AT2G28890
GSVIVT01013978001	1035	both	AT5G58230	AT2G28900
GSVIVT01014037001	2190	down	AT5G61480	AT2G29060
GSVIVT01014061001	3099	up	AT5G07400	AT2G29380
GSVIVT01014074001	255	both	AT2G05070	AT2G29500
GSVIVT01014091001	579	both	AT3G14790	AT2G29550
GSVIVT01014101001	1125	down	AT1G78630	AT2G29580
GSVIVT01014147001	3192	down	AT1G53440	AT2G29630
GSVIVT01014155001	2274	up	AT4G27190	AT2G29890
GSVIVT01014163001	3357	both	AT1G50840	AT2G30070
GSVIVT01014171001	1233	up	AT2G34250	AT2G30080
GSVIVT01014205001	1095	both	AT1G78850	AT2G30100
GSVIVT01014212001	816	both	AT5G51300	AT2G30110
GSVIVT01014215001	462	up	AT1G78870	AT2G30130
GSVIVT01014219001	3903	down	AT3G14980	AT2G30140
GSVIVT01014220001	1182	down	AT1G53280	AT2G30260
GSVIVT01014222001	1614	up	AT1G53270	AT2G30280
GSVIVT01014240001	1743	down	AT1G53210	AT2G30300
GSVIVT01014248001	1392	up	AT5G54080	AT2G30360
GSVIVT01014254001	1470	both	AT1G53190	AT2G30490
GSVIVT01014263001	834	up	AT3G15110	AT2G30520
GSVIVT01014275001	771	up	AT3G15140	AT2G30570
GSVIVT01014289001	1530	down	AT3G15200	AT2G30620
GSVIVT01014290001	552	both	AT3G15190	AT2G30700
GSVIVT01014309001	1317	down	AT3G23560	AT2G30800
GSVIVT01014315001	1524	up	AT5G53850	AT2G30860
GSVIVT01014335001	2139	both	AT1G53050	AT2G30950
GSVIVT01014339001	504	up	AT3G15352	AT2G31130
GSVIVT01014340001	198	both	AT3G15353	AT2G31200
GSVIVT01014343001	1494	down	AT3G15355	AT2G31580
GSVIVT01014344001	5130	up	AT4G21700	AT2G31650
GSVIVT01014360001	567	up	AT3G15360	AT2G31670
GSVIVT01014386001	768	down	AT4G27450	AT2G31800
GSVIVT01014394001	1191	down	AT4G27430	AT2G31890
GSVIVT01014407001	789	up	AT1G52870	AT2G32150
GSVIVT01014409001	3777	both	AT5G54440	AT2G32210
GSVIVT01014414001	1086	up	AT5G54380	AT2G32260
GSVIVT01014421001	663	down	AT4G21570	AT2G32415
GSVIVT01014430001	1077	up	AT5G54290	AT2G32520
GSVIVT01014439001	696	both	AT5G54270	AT2G32730
GSVIVT01014442001	1620	both	AT5G54250	AT2G32950
GSVIVT01014499001	2589	both	AT4G27290	AT2G32980
GSVIVT01014552001	411	up	AT4G36130	AT2G33340
GSVIVT01014570001	1185	down	AT5G48150	AT2G33450
GSVIVT01014580001	408	up	AT5G54640	AT2G33550
GSVIVT01014611001	3375	both	AT4G32640	AT2G33570
GSVIVT01014624001	171	up		AT2G33590
GSVIVT01014639001	825	down	AT3G13110	AT2G33610
GSVIVT01014640001	603	down	AT3G13120	AT2G33620
GSVIVT01014662001	1053	up	AT5G55630	AT2G33700
GSVIVT01014672001	1545	both	AT4G26630	AT2G33710
GSVIVT01014673001	633	up	AT4G14540	AT2G33730
GSVIVT01014681001	1569	up	AT5G55700	AT2G33835
GSVIVT01014685001	849	up	AT4G25434	AT2G33845
GSVIVT01014694001	2148	down	AT1G55870	AT2G34090
GSVIVT01014698001	4437	up	AT1G70320	AT2G34160
GSVIVT01014701001	234	up	AT5G55850	AT2G34190
GSVIVT01014702001	636	up	AT3G07680	AT2G34250
GSVIVT01014703001	2133	down	AT1G55850	AT2G34420
GSVIVT01014707001	1380	both	AT5G55860	AT2G34480
GSVIVT01014711001	999	up	AT5G47750	AT2G34660
GSVIVT01014718001	627	down	AT4G26600	AT2G35050
GSVIVT01014728001	621	up	AT5G55940	AT2G35060
GSVIVT01014782001	447	up	AT3G13310	AT2G35230
GSVIVT01014838001	1440	up	AT4G26510	AT2G35630
GSVIVT01014841001	1329	up	AT3G13340	AT2G35635
GSVIVT01014843001	996	up	AT3G13350	AT2G35660
GSVIVT01014849001	2790	up	AT5G56250	AT2G35680
GSVIVT01014854001	1869	down	AT5G56270	AT2G35840
GSVIVT01014856001	2289	down	AT3G13380	AT2G35860
GSVIVT01014864001	2211	down	AT5G56290	AT2G35940
GSVIVT01014924001	318	down	AT5G46630	AT2G36080
GSVIVT01014988001	903	up	AT4G00550	AT2G36305
GSVIVT01014993001	5337	down	AT3G43300	AT2G36330
GSVIVT01015004001	4965	down	AT3G14270	AT2G36460
GSVIVT01015005001	2220	down	AT3G43240	AT2G36480
GSVIVT01015018001	2421	both	AT3G43190	AT2G36490
GSVIVT01015032001	1554	down	AT1G74960	AT2G36570
GSVIVT01015040001	1128	down	AT1G17370	AT2G36620
GSVIVT01015050001	570	down	AT1G19130	AT2G36630
GSVIVT01015053001	2271	both	AT1G19110	AT2G36670
GSVIVT01015054001	1560	down	AT5G20680	AT2G36870
GSVIVT01015062001	1527	up	AT1G54100	AT2G36880
GSVIVT01015069001	2112	down	AT2G05920	AT2G36910
GSVIVT01015070001	363	up	AT5G20570	AT2G37025
GSVIVT01015078001	1089	down	AT3G45310	AT2G37040
GSVIVT01015094001	2367	down	AT5G35560	AT2G37050
GSVIVT01015103001	759	down	AT2G31670	AT2G37120
GSVIVT01015120001	933	down	AT1G72830	AT2G37150
GSVIVT01015143001	555	down	AT5G20610	AT2G37170
GSVIVT01015146001	4644	both	AT5G20490	AT2G37190
GSVIVT01015156001	1107	both	AT1G72770	AT2G37220
GSVIVT01015158001	3915	down	AT4G29790	AT2G37240
GSVIVT01015162001	2310	up	AT5G57035	AT2G37250
GSVIVT01015171001	537	down	AT5G57020	AT2G37260
GSVIVT01015173001	1242	down	AT3G13920	AT2G37270
GSVIVT01015176001	1425	both	AT1G72710	AT2G37330
GSVIVT01015179001	585	both	AT5G57000	AT2G37630
GSVIVT01015183001	1992	down	AT1G72880	AT2G37770
GSVIVT01015190001	816	down	AT3G47590	AT2G37860
GSVIVT01015197001	1782	up	AT5G56900	AT2G38040
GSVIVT01015203001	2502	down	AT3G13750	AT2G38120
GSVIVT01015211001	3075	both	AT2G26080	AT2G38130
GSVIVT01015242001	3540	down	AT4G29440	AT2G38140
GSVIVT01015251001	357	up	AT5G56710	AT2G38280
GSVIVT01015254001	1554	down	AT5G56680	AT2G38290
GSVIVT01015258001	657	down	AT4G29160	AT2G38370
GSVIVT01015264001	858	down	AT5G57620	AT2G38470
GSVIVT01015265001	1095	both	AT2G19810	AT2G38620
GSVIVT01015275001	843	both	AT2G35680	AT2G38640
GSVIVT01015278001	1161	up	AT4G29310	AT2G39000
GSVIVT01015281001	396	both	AT2G19760	AT2G39090
GSVIVT01015282001	1485	both	AT5G56590	AT2G39140
GSVIVT01015287001	4050	down	AT4G29380	AT2G39340
GSVIVT01015288001	1278	up	AT5G19740	AT2G39390
GSVIVT01015297001	1311	both	AT4G29130	AT2G39450
GSVIVT01015299001	408	down		AT2G39580
GSVIVT01015303001	1563	down	AT2G19880	AT2G39710
GSVIVT01015308001	993	down	AT4G26080	AT2G39720
GSVIVT01015311001	1776	up	AT5G25880	AT2G39730
GSVIVT01015322001	2337	up	AT5G19690	AT2G39920
GSVIVT01015335001	627	down	AT4G28910	AT2G39930
GSVIVT01015338001	3252	both	AT2G20050	AT2G39940
GSVIVT01015342001	1302	down	AT4G28880	AT2G39950
GSVIVT01015347001	2754	both	AT4G29060	AT2G40000
GSVIVT01015350001	513	up	AT4G29080	AT2G40010
GSVIVT01015355001	3465	both	AT3G06880	AT2G40060
GSVIVT01015358001	489	both	AT1G65980	AT2G40070
GSVIVT01015367001	1236	up	AT5G19550	AT2G40090
GSVIVT01015370001	2796	up	AT4G32730	AT2G40140
GSVIVT01015377001	528	up	AT3G24590	AT2G40190
GSVIVT01015410001	207	up		AT2G40590
GSVIVT01015412001	1998	down	AT3G15990	AT2G40650
GSVIVT01015413001	1947	down	AT5G19600	AT2G40760
GSVIVT01015415001	2727	up	AT1G52360	AT2G40830
GSVIVT01015416001	579	down	AT3G24480	AT2G40840
GSVIVT01015417001	501	up		AT2G40890
GSVIVT01015428001	1224	down	AT4G13360	AT2G40950
GSVIVT01015438001	786	both	AT2G25670	AT2G40980
GSVIVT01015442001	4515	both	AT2G26890	AT2G41060
GSVIVT01015451001	1605	up	AT5G25510	AT2G41380
GSVIVT01015453001	864	both	AT5G19930	AT2G41420
GSVIVT01015454001	1236	down	AT5G19950	AT2G41430
GSVIVT01015472001	1746	down	AT2G26640	AT2G41640
GSVIVT01015477001	1317	both	AT1G11020	AT2G41740
GSVIVT01015479001	2619	up	AT2G26650	AT2G41770
GSVIVT01015491001	645	down	AT4G17486	AT2G41900
GSVIVT01015493001	954	both	AT1G68140	AT2G42005
GSVIVT01015501001	978	down	AT5G20070	AT2G42040
GSVIVT01015509001	1983	down	AT5G20170	AT2G42110
GSVIVT01015512001	1197	both	AT1G55270	AT2G42280
GSVIVT01015518001	681	both	AT3G57340	AT2G42490
GSVIVT01015520001	453	down	AT5G20160	AT2G42610
GSVIVT01015524001	609	up	AT4G32390	AT2G42620
GSVIVT01015527001	1041	up	AT5G16970	AT2G42680
GSVIVT01015535001	594	down	AT2G26670	AT2G42740
GSVIVT01015538001	606	down	AT5G20150	AT2G42760
GSVIVT01015550001	867	up	AT5G20190	AT2G42880
GSVIVT01015565001	795	down	AT1G15340	AT2G43090
GSVIVT01015579001	2055	both	AT5G52580	AT2G43120
GSVIVT01015582001	1290	both	AT3G01300	AT2G43160
GSVIVT01015583001	852	both	AT5G32440	AT2G43240
GSVIVT01015596001	189	both		AT2G43400
GSVIVT01015652001	498	up	AT2G14110	AT2G43790
GSVIVT01015673001	1014	down	AT5G64290	AT2G43970
GSVIVT01015676001	2538	up	AT5G64300	AT2G44060
GSVIVT01015682001	855	both	AT1G72220	AT2G44150
GSVIVT01015684001	1167	up	AT1G08200	AT2G44430
GSVIVT01015754001	924	down	AT5G64260	AT2G44610
GSVIVT01015767001	1827	up	AT1G17840	AT2G44680
GSVIVT01015776001	750	both	AT5G10360	AT2G44710
GSVIVT01015792001	969	down	AT4G20840	AT2G44730
GSVIVT01015815001	2157	both	AT5G61990	AT2G44860
GSVIVT01015817001	2766	both	AT1G05320	AT2G45280
GSVIVT01015850001	1719	down	AT4G15110	AT2G45290
GSVIVT01015880001	1101	both	AT1G30970	AT2G45300
GSVIVT01015895001	408	both	AT3G22142	AT2G45440
GSVIVT01015906001	924	up	AT1G03475	AT2G45540
GSVIVT01015995001	1398	down	AT5G37530	AT2G45550
GSVIVT01016053001	1221	both	AT5G48930	AT2G45680
GSVIVT01016062001	1323	up	AT1G73110	AT2G45690
GSVIVT01016089001	933	up	AT1G30550	AT2G45850
GSVIVT01016099001	1218	up	AT1G79710	AT2G45860
GSVIVT01016100001	1080	down	AT1G79720	AT2G46000
GSVIVT01016103001	606	up	AT1G80940	AT2G46020
GSVIVT01016115001	1188	up	AT3G21220	AT2G46100
GSVIVT01016135001	1311	up	AT4G31590	AT2G46170
GSVIVT01016156001	1254	both	AT3G21190	AT2G46210
GSVIVT01016162001	2208	down	AT5G04460	AT2G46220
GSVIVT01016172001	1314	up	AT5G58330	AT2G46240
GSVIVT01016187001	1515	both	AT3G10410	AT2G46270
GSVIVT01016195001	885	down	AT1G60650	AT2G46290
GSVIVT01016209001	1251	up	AT5G04310	AT2G46400
GSVIVT01016210001	954	down	AT5G04320	AT2G46500
GSVIVT01016221001	891	both	AT2G39140	AT2G46520
GSVIVT01016227001	603	up	AT3G54840	AT2G46560
GSVIVT01016238001	978	down	AT5G04250	AT2G46680
GSVIVT01016239001	903	both	AT3G09830	AT2G46760
GSVIVT01016257001	1737	down	AT2G37040	AT2G46830
GSVIVT01016262001	1401	down	AT2G01720	AT2G46870
GSVIVT01016265001	558	both	AT3G54810	AT2G47010
GSVIVT01016266001	1752	up	AT4G30080	AT2G47060
GSVIVT01016268001	813	down	AT2G39000	AT2G47070
GSVIVT01016274001	492	down	AT2G37190	AT2G47110
GSVIVT01016276001	597	up	AT2G37170	AT2G47115
GSVIVT01016282001	1377	down	AT3G54960	AT2G47140
GSVIVT01016283001	333	up	AT3G01390	AT2G47330
GSVIVT01016286001	1080	down	AT3G54950	AT2G47390
GSVIVT01016295001	606	both	AT3G54890	AT2G47470
GSVIVT01016309001	4149	up	AT3G52250	AT2G47510
GSVIVT01016313001	879	up	AT2G40010	AT2G47520
GSVIVT01016318001	483	both	AT1G07930	AT2G47730
GSVIVT01016324001	438	up	AT3G52300	AT2G47760
GSVIVT01016351001	1191	up	AT5G13610	AT2G47780
GSVIVT01016366001	636	down	AT2G39950	AT2G47900
GSVIVT01016368001	1797	both	AT2G39940	AT2G47940
GSVIVT01016373001	1182	up	AT3G55800	AT2G47970
GSVIVT01016377001	927	up	AT2G39920	AT2G47980
GSVIVT01016382001	570	both	AT3G55770	AT2G48060
GSVIVT01016383001	696	down	AT3G11320	AT3G01050
GSVIVT01016396001	324	up	AT2G29500	AT3G01120
GSVIVT01016398001	336	down	AT1G53540	AT3G01180
GSVIVT01016431001	726	up	AT5G59050	AT3G01300
GSVIVT01016433001	843	up	AT5G05930	AT3G01390
GSVIVT01016463001	2340	up	AT5G05970	AT3G01430
GSVIVT01016467001	2160	down	AT3G55610	AT3G01435
GSVIVT01016472001	582	up	AT3G11400	AT3G01470
GSVIVT01016483001	822	up	AT1G07420	AT3G01500
GSVIVT01016485001	810	down	AT1G07430	AT3G01560
GSVIVT01016487001	807	up	AT5G06060	AT3G01720
GSVIVT01016490001	3153	both	AT5G60020	AT3G01750
GSVIVT01016504001	735	up	AT5G02140	AT3G01780
GSVIVT01016510001	2286	both	AT2G39710	AT3G01820
GSVIVT01016524001	2046	down	AT5G13820	AT3G01900
GSVIVT01016537001	213	down		AT3G02050
GSVIVT01016562001	1062	up	AT3G55460	AT3G02080
GSVIVT01016567001	1290	down	AT5G02500	AT3G02100
GSVIVT01016576001	285	up	AT5G59970	AT3G02160
GSVIVT01016577001	240	up	AT5G59970	AT3G02260
GSVIVT01016585001	3567	down	AT3G12590	AT3G02360
GSVIVT01016589001	4713	up	AT2G39580	AT3G02420
GSVIVT01016593001	609	both	AT3G46010	AT3G02470
GSVIVT01016595001	528	both	AT5G59850	AT3G02490
GSVIVT01016596001	651	up	AT5G59840	AT3G02520
GSVIVT01016597001	2700	down	AT3G55410	AT3G02540
GSVIVT01016599001	1839	down	AT5G13660	AT3G02550
GSVIVT01016615001	756	down	AT4G01470	AT3G02560
GSVIVT01016617001	3948	down	AT3G55320	AT3G02570
GSVIVT01016639001	1626	both	AT3G55260	AT3G02600
GSVIVT01016640001	1200	down	AT2G39450	AT3G02700
GSVIVT01016650001	1749	up	AT4G14210	AT3G02750
GSVIVT01016652001	2913	up	AT1G17260	AT3G02760
GSVIVT01016654001	2127	both	AT1G53730	AT3G02790
GSVIVT01016655001	1281	up	AT1G53750	AT3G02850
GSVIVT01016663001	918	both	AT1G17280	AT3G02890
GSVIVT01016666001	450	up		AT3G02990
GSVIVT01016667001	2013	both	AT1G53840	AT3G03050
GSVIVT01016674001	4959	down	AT3G14270	AT3G03220
GSVIVT01016680001	2241	down	AT3G43240	AT3G03270
GSVIVT01016682001	1860	down	AT3G14240	AT3G03305
GSVIVT01016684001	327	both	AT1G53910	AT3G03380
GSVIVT01016691001	2367	down	AT5G40990	AT3G03490
GSVIVT01016693001	2682	up	AT3G14205	AT3G03550
GSVIVT01016696001	3093	up	AT1G72440	AT3G03590
GSVIVT01016698001	579	down	AT1G72430	AT3G03610
GSVIVT01016701001	381	both	AT1G54070	AT3G03690
GSVIVT01016716001	3036	both	AT1G72390	AT3G03740
GSVIVT01016719001	999	up	AT3G14110	AT3G03773
GSVIVT01016720001	1224	down	AT1G17370	AT3G03920
GSVIVT01016721001	720	down	AT1G74950	AT3G03940
GSVIVT01016735001	5376	both	AT1G54115	AT3G03990
GSVIVT01016738001	2784	down	AT1G17420	AT3G04090
GSVIVT01016739001	1434	both	AT5G07990	AT3G04120
GSVIVT01016740001	639	down	AT1G72530	AT3G04240
GSVIVT01016749001	1608	down	AT1G54130	AT3G04340
GSVIVT01016776001	972	down	AT3G11470	AT3G04400
GSVIVT01016777001	2061	both	AT1G72650	AT3G04580
GSVIVT01016781001	2430	down	AT3G13990	AT3G04730
GSVIVT01016790001	1011	down	AT1G72830	AT3G04740
GSVIVT01016794001	15804	down	AT1G67120	AT3G04780
GSVIVT01016795001	303	up	AT4G10450	AT3G04820
GSVIVT01016807001	1416	up	AT1G72710	AT3G05040
GSVIVT01016815001	2151	up	AT5G12000	AT3G05060
GSVIVT01016816001	1521	up	AT1G72770	AT3G05070
GSVIVT01016817001	1176	up	AT3G13940	AT3G05150
GSVIVT01016844001	849	down	AT1G55170	AT3G05240
GSVIVT01016847001	1521	up	AT1G55150	AT3G05250
GSVIVT01016848001	702	both	AT1G55140	AT3G05480
GSVIVT01016849001	2526	both	AT3G13750	AT3G05500
GSVIVT01016851001	1905	both	AT3G13772	AT3G05545
GSVIVT01016867001	750	both	AT1G55110	AT3G05560
GSVIVT01016876001	2853	up	AT1G55180	AT3G05590
GSVIVT01016879001	8319	both	AT3G21250	AT3G05660
GSVIVT01016886001	369	up	AT2G19680	AT3G05700
GSVIVT01016891001	1401	up	AT1G51720	AT3G05710
GSVIVT01016913001	618	up	AT4G29160	AT3G06035
GSVIVT01016930001	171	up	AT1G51920	AT3G06050
GSVIVT01016949001	1071	up	AT3G16370	AT3G06060
GSVIVT01016969001	2034	both	AT4G32850	AT3G06130
GSVIVT01016972001	1095	up	AT3G16500	AT3G06150
GSVIVT01016975001	1527	down	AT1G51940	AT3G06190
GSVIVT01016997001	1923	down	AT1G79750	AT3G06270
GSVIVT01017003001	1821	up	AT2G25760	AT3G06350
GSVIVT01017010001	2508	up	AT1G52150	AT3G06480
GSVIVT01017032001	1830	both	AT3G13470	AT3G06490
GSVIVT01017041001	576	up	AT3G16250	AT3G06860
GSVIVT01017042001	525	both	AT3G16240	AT3G06868
GSVIVT01017046001	879	up	AT4G29080	AT3G06880
GSVIVT01017062001	1446	down	AT2G25737	AT3G07040
GSVIVT01017064001	933	up	AT1G45688	AT3G07050
GSVIVT01017069001	741	both	AT1G79870	AT3G07180
GSVIVT01017071001	435	both	AT1G52230	AT3G07340
GSVIVT01017072001	570	up	AT1G79850	AT3G07420
GSVIVT01017081001	348	both	AT1G15250	AT3G07580
GSVIVT01017085001	231	down		AT3G07640
GSVIVT01017086001	2154	up	AT3G16060	AT3G07650
GSVIVT01017101001	1590	up	AT1G52320	AT3G07660
GSVIVT01017110001	2355	up	AT1G79930	AT3G07680
GSVIVT01017111001	1917	up	AT3G16010	AT3G07720
GSVIVT01017121001	2802	both	AT1G52360	AT3G07750
GSVIVT01017123001	921	down	AT1G52380	AT3G07940
GSVIVT01017132001	2052	both	AT3G15940	AT3G08020
GSVIVT01017153001	1029	up	AT1G80420	AT3G08505
GSVIVT01017155001	1251	up	AT1G80400	AT3G08510
GSVIVT01017171001	1185	up	AT1G80360	AT3G08590
GSVIVT01017172001	1566	up	AT1G80350	AT3G08650
GSVIVT01017201001	4614	up	AT1G15520	AT3G08760
GSVIVT01017204001	9429	down	AT1G15520	AT3G08900
GSVIVT01017205001	5373	up	AT1G52780	AT3G08947
GSVIVT01017211001	1668	up	AT1G80300	AT3G09030
GSVIVT01017215001	1995	up	AT1G80280	AT3G09085
GSVIVT01017218001	411	up	AT1G52740	AT3G09100
GSVIVT01017219001	1041	down	AT3G15610	AT3G09270
GSVIVT01017243001	2451	up	AT1G15440	AT3G09350
GSVIVT01017253001	825	both	AT3G15690	AT3G09390
GSVIVT01017289001	390	down	AT2G34160	AT3G09410
GSVIVT01017300001	360	up	AT1G52590	AT3G09550
GSVIVT01017308001	1287	both	AT5G11170	AT3G09570
GSVIVT01017316001	1014	both	AT3G15730	AT3G09630
GSVIVT01017317001	465	up	AT1G52570	AT3G09740
GSVIVT01017330001	738	up	AT1G15340	AT3G09830
GSVIVT01017346001	7044	both	AT1G80070	AT3G09860
GSVIVT01017348001	2841	up	AT4G32250	AT3G10030
GSVIVT01017381001	3789	both	AT1G15290	AT3G10040
GSVIVT01017424001	2304	up	AT1G15690	AT3G10050
GSVIVT01017448001	1317	up	AT1G15710	AT3G10140
GSVIVT01017493001	792	up	AT1G15760	AT3G10190
GSVIVT01017494001	1695	up	AT1G80530	AT3G10230
GSVIVT01017521001	1305	up	AT1G80570	AT3G10300
GSVIVT01017522001	1095	up	AT1G80600	AT3G10330
GSVIVT01017553001	606	down	AT1G80680	AT3G10340
GSVIVT01017638001	933	both	AT3G17240	AT3G10410
GSVIVT01017647001	2154	both	AT3G62270	AT3G10550
GSVIVT01017649001	1713	both	AT1G48110	AT3G10572
GSVIVT01017651001	1044	up	AT3G06480	AT3G10650
GSVIVT01017670001	3057	both	AT2G22300	AT3G10690
GSVIVT01017672001	693	up	AT3G17365	AT3G10740
GSVIVT01017675001	507	both	AT1G02500	AT3G10850
GSVIVT01017680001	1083	down	AT3G62220	AT3G10870
GSVIVT01017681001	1542	up	AT1G56720	AT3G10920
GSVIVT01017690001	1176	down	AT3G17510	AT3G10980
GSVIVT01017698001	1719	down	AT1G48280	AT3G11130
GSVIVT01017699001	1113	both	AT1G48300	AT3G11320
GSVIVT01017700001	2034	down	AT1G48310	AT3G11400
GSVIVT01017703001	420	up	AT1G48320	AT3G11470
GSVIVT01017723001	504	both	AT3G16640	AT3G11530
GSVIVT01017727001	2448	both	AT3G16630	AT3G11660
GSVIVT01017737001	1098	up	AT3G21420	AT3G11760
GSVIVT01017745001	993	up	AT5G48970	AT3G11780
GSVIVT01017749001	1488	up	AT4G15770	AT3G11830
GSVIVT01017751001	666	up	AT4G15780	AT3G12010
GSVIVT01017763001	1707	up	AT4G15720	AT3G12020
GSVIVT01017781001	1431	up	AT5G18580	AT3G12060
GSVIVT01017783001	1683	up	AT2G39090	AT3G12110
GSVIVT01017789001	1416	down	AT5G18610	AT3G12120
GSVIVT01017795001	384	up	AT4G15630	AT3G12203
GSVIVT01017796001	447	both	AT4G15610	AT3G12250
GSVIVT01017808001	1350	both	AT5G18670	AT3G12270
GSVIVT01017812001	1233	both		AT3G12320
GSVIVT01017820001	6801	both	AT2G28290	AT3G12340
GSVIVT01017821001	3675	both		AT3G12360
GSVIVT01017822001	1488	both	AT3G06350	AT3G12390
GSVIVT01017835001	2079	down	AT5G18830	AT3G12490
GSVIVT01017849001	654	up	AT4G15520	AT3G12580
GSVIVT01017852001	417	both	AT4G21860	AT3G12590
GSVIVT01017855001	726	up	AT3G06270	AT3G12620
GSVIVT01017864001	726	up	AT4G15470	AT3G12630
GSVIVT01017868001	1299	both	AT5G35630	AT3G12680
GSVIVT01017870001	2136	down	AT5G18980	AT3G12720
GSVIVT01017871001	132	down		AT3G12760
GSVIVT01017872001	1227	down	AT3G06190	AT3G13040
GSVIVT01017873001	1692	down	AT5G19010	AT3G13060
GSVIVT01017887001	1533	both	AT3G06150	AT3G13110
GSVIVT01017897001	507	down	AT5G27430	AT3G13120
GSVIVT01017899001	711	both	AT5G19140	AT3G13300
GSVIVT01017905001	1350	down	AT5G19180	AT3G13310
GSVIVT01017907001	657	up	AT3G06060	AT3G13340
GSVIVT01017908001	606	both	AT3G06050	AT3G13350
GSVIVT01017912001	585	up	AT3G06035	AT3G13380
GSVIVT01017923001	486	down	AT5G18380	AT3G13460
GSVIVT01017925001	2118	down	AT5G19330	AT3G13470
GSVIVT01017931001	267	down	AT4G19600	AT3G13540
GSVIVT01017938001	2901	down	AT3G22380	AT3G13580
GSVIVT01017942001	1320	down	AT4G14950	AT3G13650
GSVIVT01017944001	435	both	AT1G03130	AT3G13670
GSVIVT01017946001	801	up	AT2G32150	AT3G13750
GSVIVT01017959001	2031	down	AT1G31690	AT3G13770
GSVIVT01017973001	678	both	AT4G14910	AT3G13772
GSVIVT01017978001	312	both	AT3G22440	AT3G13920
GSVIVT01017982001	888	up	AT3G22480	AT3G13940
GSVIVT01017994001	642	down	AT3G22530	AT3G13990
GSVIVT01018000001	741	both		AT3G14100
GSVIVT01018007001	939	down	AT3G22590	AT3G14110
GSVIVT01018008001	462	down	AT3G22600	AT3G14205
GSVIVT01018021001	2154	up	AT4G14770	AT3G14240
GSVIVT01018023001	3339	both	AT3G22790	AT3G14270
GSVIVT01018029001	1293	down	AT4G14750	AT3G14440
GSVIVT01018044001	576	both	AT3G22840	AT3G14460
GSVIVT01018057001	1077	up	AT3G22890	AT3G14470
GSVIVT01018060001	429	down	AT5G08290	AT3G14690
GSVIVT01018073001	1245	up	AT3G55760	AT3G14750
GSVIVT01018077001	552	up	AT3G22950	AT3G14790
GSVIVT01018079001	1257	down	AT3G22960	AT3G14840
GSVIVT01018080001	1098	down	AT3G22970	AT3G14940
GSVIVT01018086001	1314	up	AT2G26640	AT3G14980
GSVIVT01018091001	2469	up	AT4G14570	AT3G15110
GSVIVT01018096001	1014	down	AT1G04230	AT3G15140
GSVIVT01018099001	579	both	AT5G43700	AT3G15190
GSVIVT01018102001	705	both	AT5G43680	AT3G15200
GSVIVT01018108001	729	down	AT4G14660	AT3G15210
GSVIVT01018109001	2709	up	AT3G23070	AT3G15352
GSVIVT01018113001	357	both	AT5G09500	AT3G15353
GSVIVT01018114001	561	down	AT2G30620	AT3G15354
GSVIVT01018119001	2928	up	AT5G43630	AT3G15355
GSVIVT01018120001	1215	both	AT4G14500	AT3G15360
GSVIVT01018144001	1107	both	AT4G24000	AT3G15610
GSVIVT01018156001	2040	down	AT1G12244	AT3G15690
GSVIVT01018164001	837	up	AT4G00050	AT3G15730
GSVIVT01018165001	636	down	AT4G00050	AT3G15940
GSVIVT01018183001	621	both	AT4G16720	AT3G15990
GSVIVT01018184001	954	up	AT3G51000	AT3G16010
GSVIVT01018226001	2079	down	AT5G22060	AT3G16060
GSVIVT01018256001	1023	up	AT3G60340	AT3G16150
GSVIVT01018274001	1014	both	AT1G02100	AT3G16240
GSVIVT01018290001	1086	both	AT4G17520	AT3G16250
GSVIVT01018291001	618	up	AT1G02130	AT3G16370
GSVIVT01018292001	546	both	AT3G60270	AT3G16500
GSVIVT01018314001	2439	both	AT2G44710	AT3G16520
GSVIVT01018323001	1554	up	AT5G24910	AT3G16560
GSVIVT01018326001	867	down	AT2G44680	AT3G16630
GSVIVT01018331001	2517	up	AT3G60240	AT3G16640
GSVIVT01018335001	951	down	AT1G17020	AT3G16720
GSVIVT01018343001	612	up	AT3G60220	AT3G16760
GSVIVT01018345001	702	up	AT1G02180	AT3G16780
GSVIVT01018392001	1335	both	AT1G64810	AT3G16785
GSVIVT01018447001	1953	down	AT5G62170	AT3G16850
GSVIVT01018468001	2904	down	AT2G28100	AT3G16857
GSVIVT01018476001	1644	both	AT5G62190	AT3G17000
GSVIVT01018511001	1629	both	AT4G25360	AT3G17020
GSVIVT01018518001	1578	up	AT3G12340	AT3G17090
GSVIVT01018540001	693	up	AT5G62290	AT3G17170
GSVIVT01018555001	1557	both	AT2G45290	AT3G17240
GSVIVT01018556001	921	up	AT5G51550	AT3G17365
GSVIVT01018563001	2115	both	AT4G25290	AT3G17390
GSVIVT01018596001	717	up	AT4G25280	AT3G17510
GSVIVT01018604001	564	up	AT5G62360	AT3G17700
GSVIVT01018659001	2517	up	AT5G51430	AT3G17750
GSVIVT01018681001	1695	down	AT3G47450	AT3G17840
GSVIVT01018727001	570	down	AT4G35940	AT3G17860
GSVIVT01018731001	4551	down	AT4G38600	AT3G17900
GSVIVT01018732001	1371	both	AT5G66120	AT3G17940
GSVIVT01018748001	750	up	AT5G66140	AT3G17970
GSVIVT01018764001	2238	both	AT4G10770	AT3G18000
GSVIVT01018772001	1089	up	AT1G20020	AT3G18040
GSVIVT01018777001	981	down	AT3G19860	AT3G18050
GSVIVT01018780001	1961	down	AT3G51240	AT3G18080
GSVIVT01018781001	687	down	AT3G51240	AT3G18100
GSVIVT01018783001	11046	both	AT2G17930	AT3G18210
GSVIVT01018788001	1644	up	AT2G17970	AT3G18240
GSVIVT01018796001	267	up		AT3G18290
GSVIVT01018801001	357	up	AT2G18040	AT3G18370
GSVIVT01018807001	552	both	AT2G18050	AT3G18480
GSVIVT01018810001	1011	down	AT2G16530	AT3G18520
GSVIVT01018818001	555	up	AT4G38960	AT3G18610
GSVIVT01018820001	1050	up	AT4G38970	AT3G18730
GSVIVT01018827001	4089	up	AT2G16485	AT3G18770
GSVIVT01018832001	1230	both	AT4G36220	AT3G18820
GSVIVT01018842001	1482	down	AT4G36250	AT3G18870
GSVIVT01018850001	1098	up	AT1G75500	AT3G19000
GSVIVT01018860001	486	both	AT1G75440	AT3G19130
GSVIVT01018863001	168	both		AT3G19190
GSVIVT01018878001	393	down	AT3G50980	AT3G19240
GSVIVT01018882001	1104	up	AT4G39090	AT3G19320
GSVIVT01018883001	2310	up	AT3G26750	AT3G19370
GSVIVT01018913001	1080	down	AT5G04370	AT3G19420
GSVIVT01018930001	648	down	AT1G01050	AT3G19490
GSVIVT01018936001	525	down	AT2G18250	AT3G19720
GSVIVT01018943001	2286	down	AT4G36550	AT3G19820
GSVIVT01018960001	2775	down	AT4G36630	AT3G19860
GSVIVT01018966001	306	down		AT3G19900
GSVIVT01018975001	1755	both	AT5G66770	AT3G19920
GSVIVT01018981001	1515	both	AT3G50670	AT3G19950
GSVIVT01018985001	966	up	AT4G36650	AT3G20015
GSVIVT01019006001	1731	up	AT4G36710	AT3G20240
GSVIVT01019014001	459	up	AT4G36750	AT3G20250
GSVIVT01019029001	1971	up	AT2G01390	AT3G20290
GSVIVT01019031001	858	down	AT4G36830	AT3G20930
GSVIVT01019033001	744	down	AT1G19300	AT3G20970
GSVIVT01019035001	582	down	AT3G50770	AT3G21070
GSVIVT01019037001	573	down	AT3G50830	AT3G21090
GSVIVT01019042001	1398	up	AT4G36860	AT3G21175
GSVIVT01019044001	1575	up	AT3G50780	AT3G21190
GSVIVT01019046001	3948	down	AT2G23740	AT3G21220
GSVIVT01019051001	384	up	AT3G59540	AT3G21250
GSVIVT01019060001	1347	up	AT1G08450	AT3G21420
GSVIVT01019076001	1386	both	AT3G02750	AT3G21630
GSVIVT01019078001	1290	up	AT5G36230	AT3G21670
GSVIVT01019111001	339	down	AT3G02790	AT3G21810
GSVIVT01019114001	666	both	AT4G12800	AT3G22142
GSVIVT01019146001	1137	up	AT4G27650	AT3G22230
GSVIVT01019158001	1917	both	AT1G31800	AT3G22290
GSVIVT01019235001	1323	both	AT5G13000	AT3G22360
GSVIVT01019298001	6141	down		AT3G22380
GSVIVT01019325001	387	up	AT3G03590	AT3G22430
GSVIVT01019328001	1275	down	AT5G17690	AT3G22440
GSVIVT01019351001	2796	down	AT3G14470	AT3G22480
GSVIVT01019372001	954	down	AT5G12210	AT3G22530
GSVIVT01019374001	1662	down	AT3G59970	AT3G22550
GSVIVT01019377001	630	down	AT1G61520	AT3G22590
GSVIVT01019391001	2763	down	AT4G23460	AT3G22600
GSVIVT01019392001	2553	up	AT5G41360	AT3G22630
GSVIVT01019397001	3729	down	AT5G52530	AT3G22790
GSVIVT01019403001	900	up	AT4G25700	AT3G22810
GSVIVT01019405001	1302	down	AT3G61490	AT3G22840
GSVIVT01019407001	963	down	AT5G56030	AT3G22890
GSVIVT01019409001	633	down	AT4G25740	AT3G22950
GSVIVT01019412001	1473	down	AT1G63940	AT3G22960
GSVIVT01019423001	1941	down	AT5G41580	AT3G22970
GSVIVT01019442001	2511	up	AT1G64110	AT3G23050
GSVIVT01019446001	1200	down	AT4G23650	AT3G23070
GSVIVT01019448001	1518	down	AT1G64140	AT3G23490
GSVIVT01019450001	720	up	AT4G23690	AT3G23560
GSVIVT01019467001	4911	both	AT3G59140	AT3G23600
GSVIVT01019470001	177	up		AT3G23660
GSVIVT01019483001	1011	both	AT4G23740	AT3G23730
GSVIVT01019484001	447	both	AT1G64230	AT3G23900
GSVIVT01019489001	186	up	AT3G61640	AT3G23920
GSVIVT01019490001	351	both	AT3G55570	AT3G24050
GSVIVT01019500001	1065	both	AT4G01100	AT3G24190
GSVIVT01019509001	978	down	AT1G64350	AT3G24480
GSVIVT01019511001	1029	down	AT4G11070	AT3G24590
GSVIVT01019515001	918	both		AT3G24650
GSVIVT01019523001	1890	both	AT1G64390	AT3G24730
GSVIVT01019540001	519	down	AT4G10970	AT3G25400
GSVIVT01019546001	1830	both	AT5G42080	AT3G25530
GSVIVT01019556001	3672	down	AT4G10930	AT3G25620
GSVIVT01019563001	369	both	AT5G42050	AT3G25800
GSVIVT01019566001	2049	down	AT4G23980	AT3G26000
GSVIVT01019568001	2226	up	AT4G23990	AT3G26020
GSVIVT01019581001	3492	up	AT4G23990	AT3G26040
GSVIVT01019589001	3972	down	AT4G23990	AT3G26100
GSVIVT01019594001	804	up	AT1G64520	AT3G26300
GSVIVT01019600001	2625	down	AT4G24020	AT3G26310
GSVIVT01019607001	1821	down	AT5G28540	AT3G26330
GSVIVT01019609001	2151	both	AT1G64550	AT3G26420
GSVIVT01019629001	1065	down	AT4G10790	AT3G26430
GSVIVT01019635001	2082	down	AT4G10760	AT3G26570
GSVIVT01019643001	2190	up	AT4G10730	AT3G26618
GSVIVT01019645001	2040	up	AT4G24120	AT3G26740
GSVIVT01019647001	1278	down	AT5G41950	AT3G26744
GSVIVT01019648001	1197	up	AT5G41940	AT3G26750
GSVIVT01019654001	855	up	AT1G26665	AT3G26890
GSVIVT01019660001	1431	up	AT4G24140	AT3G26932
GSVIVT01019665001	1119	down	AT5G42090	AT3G27060
GSVIVT01019679001	336	both	AT5G24510	AT3G27080
GSVIVT01019680001	1980	both	AT1G32900	AT3G27170
GSVIVT01019684001	1155	both	AT1G64720	AT3G27230
GSVIVT01019702001	1899	down	AT1G33060	AT3G27250
GSVIVT01019720001	1086	both	AT4G10430	AT3G27260
GSVIVT01019727001	1311	up	AT1G33260	AT3G27460
GSVIVT01019730001	1449	both	AT1G63770	AT3G27520
GSVIVT01019731001	1488	up	AT1G63770	AT3G27690
GSVIVT01019733001	2343	down	AT5G41330	AT3G27700
GSVIVT01019741001	948	down	AT4G11410	AT3G27730
GSVIVT01019743001	648	down	AT1G01620	AT3G27830
GSVIVT01019756001	1110	down	AT4G11570	AT3G28030
GSVIVT01019771001	1578	up	AT3G48990	AT3G28210
GSVIVT01019787001	1317	up	AT4G00660	AT3G28450
GSVIVT01019798001	183	up		AT3G28715
GSVIVT01019817001	1425	up	AT1G63110	AT3G28730
GSVIVT01019820001	1788	both	AT1G07705	AT3G28740
GSVIVT01019835001	537	up	AT4G11650	AT3G28960
GSVIVT01019841001	276	down	AT4G11650	AT3G29185
GSVIVT01019849001	816	up	AT4G11650	AT3G29200
GSVIVT01019858001	1515	down	AT4G23030	AT3G29270
GSVIVT01019869001	4080	up	AT1G63020	AT3G29320
GSVIVT01019870001	2097	down	AT4G22990	AT3G29390
GSVIVT01019871001	1737	up	AT1G12570	AT3G30390
GSVIVT01019873001	1911	both	AT4G12290	AT3G30530
GSVIVT01019884001	762	down	AT4G22920	AT3G42170
GSVIVT01019892001	720	both	AT4G22880	AT3G42660
GSVIVT01019896001	648	up	AT1G12530	AT3G43190
GSVIVT01019913001	639	down	AT4G37740	AT3G43240
GSVIVT01019914001	1059	down	AT1G12500	AT3G43300
GSVIVT01019920001	1158	down	AT1G62960	AT3G43520
GSVIVT01019943001	828	up	AT3G42170	AT3G43740
GSVIVT01019958001	1752	both	AT5G15270	AT3G43810
GSVIVT01019969001	1113	down	AT5G39660	AT3G44530
GSVIVT01019977001	1122	down	AT2G02970	AT3G44830
GSVIVT01019978001	1776	both	AT2G02960	AT3G45010
GSVIVT01019984001	2772	down	AT5G39785	AT3G45140
GSVIVT01019985001	363	both	AT1G26880	AT3G45300
GSVIVT01019987001	750	up	AT1G74590	AT3G45310
GSVIVT01020023001	1173	down	AT2G02870	AT3G45620
GSVIVT01020031001	1608	up	AT2G02860	AT3G45770
GSVIVT01020033001	768	up	AT1G69780	AT3G46010
GSVIVT01020061001	807	down	AT1G14410	AT3G46220
GSVIVT01020065001	924	down	AT1G27000	AT3G46290
GSVIVT01020069001	2658	up	AT1G69830	AT3G46550
GSVIVT01020071001	1122	up	AT5G62740	AT3G46620
GSVIVT01020076001	2949	down	AT1G69850	AT3G46780
GSVIVT01020078001	966	up	AT3G01470	AT3G46920
GSVIVT01020088001	1200	down	AT1G27090	AT3G46970
GSVIVT01020089001	366	both	AT5G39950	AT3G47110
GSVIVT01020090001	924	down	AT1G59725	AT3G47450
GSVIVT01020093001	2211	down	AT1G59710	AT3G47520
GSVIVT01020095001	414	up	AT1G69910	AT3G47590
GSVIVT01020105001	2109	both	AT1G74790	AT3G47630
GSVIVT01020116001	1533	up	AT1G59650	AT3G47640
GSVIVT01020122001	633	up	AT1G69935	AT3G47860
GSVIVT01020128001	921	up	AT1G10430	AT3G47890
GSVIVT01020131001	1146	up	AT3G28450	AT3G47950
GSVIVT01020132001	903	up	AT1G70000	AT3G48000
GSVIVT01020139001	594	both	AT1G59900	AT3G48030
GSVIVT01020141001	1422	both	AT1G70090	AT3G48050
GSVIVT01020148001	1563	down	AT1G70160	AT3G48290
GSVIVT01020165001	528	down	AT1G60010	AT3G48330
GSVIVT01020167001	975	down	AT1G70210	AT3G48460
GSVIVT01020171001	651	up	AT1G24095	AT3G48470
GSVIVT01020175001	1782	both	AT1G59990	AT3G48560
GSVIVT01020181001	750	up	AT1G24040	AT3G48750
GSVIVT01020183001	462	down	AT1G24020	AT3G48990
GSVIVT01020208001	1110	up	AT1G23890	AT3G49160
GSVIVT01020224001	1617	up	AT3G48000	AT3G49180
GSVIVT01020229001	2052	up	AT1G60190	AT3G49220
GSVIVT01020233001	2487	both	AT1G60200	AT3G49350
GSVIVT01020258001	1176	both	AT3G28960	AT3G49490
GSVIVT01020286001	1347	down	AT1G12220	AT3G49640
GSVIVT01020401001	1053	both	AT5G08530	AT3G49800
GSVIVT01020404001	831	both	AT1G56070	AT3G49870
GSVIVT01020410001	252	up	AT3G22230	AT3G49910
GSVIVT01020441001	435	both	AT1G79070	AT3G49940
GSVIVT01020456001	1158	both	AT1G16670	AT3G50210
GSVIVT01020495001	2718	down	AT1G17220	AT3G50370
GSVIVT01020534001	1341	up	AT2G20710	AT3G50430
GSVIVT01020535001	330	up		AT3G50530
GSVIVT01020539001	1173	up	AT1G03687	AT3G50670
GSVIVT01020541001	237	up	AT5G42110	AT3G50690
GSVIVT01020557001	870	up	AT3G15354	AT3G50770
GSVIVT01020560001	912	up	AT4G32480	AT3G50780
GSVIVT01020568001	2625	down	AT1G03750	AT3G50820
GSVIVT01020575001	750	up	AT4G28390	AT3G50830
GSVIVT01020578001	510	up	AT1G53160	AT3G50930
GSVIVT01020579001	1707	up	AT5G44280	AT3G50940
GSVIVT01020581001	852	both	AT4G28400	AT3G50980
GSVIVT01020584001	636	both	AT5G44210	AT3G51000
GSVIVT01020585001	1083	down	AT2G20610	AT3G51240
GSVIVT01020594001	1260	down	AT5G36160	AT3G51390
GSVIVT01020603001	894	up	AT4G26220	AT3G51480
GSVIVT01020608001	426	both	AT1G28440	AT3G51510
GSVIVT01020632001	213	down	AT4G35150	AT3G51520
GSVIVT01020651001	408	up	AT4G18430	AT3G51550
GSVIVT01020660001	2064	up	AT3G58110	AT3G51580
GSVIVT01020671001	909	both	AT1G06240	AT3G51650
GSVIVT01020682001	1245	up	AT3G12060	AT3G51680
GSVIVT01020684001	1356	down	AT2G31130	AT3G51770
GSVIVT01020689001	1575	both	AT3G58610	AT3G51860
GSVIVT01020701001	462	down	AT1G16890	AT3G51880
GSVIVT01020705001	2835	up	AT3G14940	AT3G51950
GSVIVT01020708001	477	down	AT2G42610	AT3G52090
GSVIVT01020711001	2091	down	AT2G42620	AT3G52140
GSVIVT01020716001	1215	both	AT1G64880	AT3G52180
GSVIVT01020722001	429	both	AT2G42680	AT3G52190
GSVIVT01020740001	186	both	AT4G18710	AT3G52230
GSVIVT01020741001	1065	down	AT1G06390	AT3G52250
GSVIVT01020747001	285	up		AT3G52300
GSVIVT01020760001	1002	up	AT2G30950	AT3G52360
GSVIVT01020762001	141	down		AT3G52430
GSVIVT01020798001	702	up	AT3G63530	AT3G52560
GSVIVT01020814001	1635	up	AT3G59060	AT3G52580
GSVIVT01020818001	675	both	AT1G06680	AT3G52610
GSVIVT01020819001	848	up	AT5G08560	AT3G52660
GSVIVT01020822001	3573	up	AT2G30800	AT3G52750
GSVIVT01020828001	912	down	AT5G17230	AT3G52820
GSVIVT01020831001	651	up	AT2G30860	AT3G52880
GSVIVT01020837001	348	both	AT1G06570	AT3G52890
GSVIVT01020852001	2493	down	AT1G67930	AT3G52920
GSVIVT01020858001	444	both	AT2G34420	AT3G52990
GSVIVT01021026001	306	both		AT3G53140
GSVIVT01021032001	1374	down	AT3G07340	AT3G53400
GSVIVT01021035001	441	up		AT3G53430
GSVIVT01021041001	735	both	AT4G13940	AT3G53500
GSVIVT01021049001	1422	both	AT4G14030	AT3G53580
GSVIVT01021085001	900	up	AT5G60200	AT3G53620
GSVIVT01021090001	2049	up	AT1G28320	AT3G53700
GSVIVT01021091001	1302	both	AT5G44280	AT3G53750
GSVIVT01021094001	2238	down	AT2G33835	AT3G53850
GSVIVT01021098001	684	down	AT3G15210	AT3G53920
GSVIVT01021099001	1839	down	AT1G28380	AT3G53960
GSVIVT01021108001	192	both		AT3G54000
GSVIVT01021118001	1929	up	AT1G28440	AT3G54050
GSVIVT01021137001	1455	down	AT1G28520	AT3G54090
GSVIVT01021149001	897	up	AT5G45950	AT3G54140
GSVIVT01021182001	714	both	AT5G45920	AT3G54190
GSVIVT01021184001	1734	both	AT5G54960	AT3G54230
GSVIVT01021185001	891	down	AT1G53240	AT3G54400
GSVIVT01021186001	3375	both	AT1G28580	AT3G54420
GSVIVT01021196001	1389	both	AT2G34090	AT3G54440
GSVIVT01021202001	2364	up	AT5G45900	AT3G54500
GSVIVT01021209001	1044	up	AT1G29120	AT3G54720
GSVIVT01021218001	585	up	AT1G29195	AT3G54810
GSVIVT01021223001	1134	both	AT1G09850	AT3G54840
GSVIVT01021237001	1575	up	AT2G34190	AT3G54890
GSVIVT01021244001	522	down	AT2G42740	AT3G54950
GSVIVT01021260001	2355	down	AT1G06410	AT3G54960
GSVIVT01021286001	3081	up	AT3G14840	AT3G55120
GSVIVT01021295001	1536	up	AT1G07650	AT3G55200
GSVIVT01021318001	1152	down	AT3G14750	AT3G55250
GSVIVT01021319001	834	up	AT4G18975	AT3G55260
GSVIVT01021323001	453	down	AT4G18040	AT3G55320
GSVIVT01021353001	1479	up	AT1G17020	AT3G55410
GSVIVT01021367001	1047	up	AT4G18060	AT3G55440
GSVIVT01021377001	402	both	AT4G18100	AT3G55460
GSVIVT01021379001	2364	down	AT1G29400	AT3G55570
GSVIVT01021381001	2634	up	AT4G18130	AT3G55610
GSVIVT01021385001	633	down	AT1G29395	AT3G55760
GSVIVT01021386001	588	up	AT1G29380	AT3G55770
GSVIVT01021389001	2400	down	AT1G29370	AT3G55800
GSVIVT01021390001	1605	up	AT1G29820	AT3G55920
GSVIVT01021393001	318	down		AT3G55990
GSVIVT01021430001	537	both	AT2G34480	AT3G56010
GSVIVT01021436001	2070	up	AT4G18270	AT3G56040
GSVIVT01021437001	1029	up	AT5G46250	AT3G56150
GSVIVT01021443001	1179	down	AT1G29980	AT3G56200
GSVIVT01021471001	657	up	AT1G30070	AT3G56250
GSVIVT01021523001	1308	up	AT5G46190	AT3G56370
GSVIVT01021526001	1197	up	AT5G46170	AT3G56680
GSVIVT01021528001	960	up	AT4G18390	AT3G56820
GSVIVT01021530001	1734	both	AT1G30220	AT3G56930
GSVIVT01021543001	591	up	AT1G17210	AT3G56940
GSVIVT01021545001	1461	down	AT1G30280	AT3G56950
GSVIVT01021553001	1596	up	AT1G30330	AT3G57030
GSVIVT01021562001	2040	up	AT1G30360	AT3G57150
GSVIVT01021584001	390	down	AT1G30380	AT3G57170
GSVIVT01021589001	4872	up	AT2G34660	AT3G57240
GSVIVT01021598001	1899	up	AT1G30440	AT3G57280
GSVIVT01021617001	1458	up	AT1G30460	AT3G57340
GSVIVT01021618001	1560	down	AT4G05410	AT3G57480
GSVIVT01021620001	2358	down	AT1G30470	AT3G57490
GSVIVT01021622001	627	both	AT1G30500	AT3G57520
GSVIVT01021650001	1134	down	AT1G30510	AT3G57560
GSVIVT01021663001	1131	both	AT4G26850	AT3G57650
GSVIVT01021707001	855	both	AT4G20890	AT3G57790
GSVIVT01021747001	870	up	AT1G30630	AT3G57870
GSVIVT01021779001	600	down	AT5G43700	AT3G57880
GSVIVT01021781001	5175	up	AT3G04740	AT3G58110
GSVIVT01021787001	786	down	AT4G02590	AT3G58490
GSVIVT01021791001	3963	up	AT3G04340	AT3G58530
GSVIVT01021827001	531	up	AT3G04780	AT3G58560
GSVIVT01021833001	2082	up	AT3G04820	AT3G58570
GSVIVT01021836001	648	both	AT4G34670	AT3G58610
GSVIVT01021841001	588	down		AT3G58660
GSVIVT01021864001	186	both		AT3G58750
GSVIVT01021865001	3252	up	AT1G54490	AT3G58830
GSVIVT01021867001	978	up	AT4G14880	AT3G59010
GSVIVT01021903001	1002	down		AT3G59060
GSVIVT01021904001	1656	down	AT3G26932	AT3G59140
GSVIVT01021905001	1425	both	AT3G05060	AT3G59400
GSVIVT01021908001	3621	both	AT3G05040	AT3G59540
GSVIVT01021910001	1416	up	AT3G62980	AT3G59690
GSVIVT01021912001	393	both		AT3G59770
GSVIVT01021937001	339	up		AT3G59800
GSVIVT01021948001	3366	down	AT4G27190	AT3G59920
GSVIVT01021959001	459	up	AT1G08830	AT3G59970
GSVIVT01021979001	1803	down	AT3G06350	AT3G59980
GSVIVT01022014001	1167	up	AT5G27320	AT3G60220
GSVIVT01022020001	2424	down	AT1G54710	AT3G60240
GSVIVT01022022001	2625	up	AT3G05150	AT3G60270
GSVIVT01022044001	4764	up	AT4G26090	AT3G60340
GSVIVT01022056001	1434	up	AT5G27380	AT3G60860
GSVIVT01022059001	204	up		AT3G61110
GSVIVT01022063001	738	down	AT4G36880	AT3G61180
GSVIVT01022067001	843	down	AT4G24240	AT3G61200
GSVIVT01022069001	993	down	AT3G50210	AT3G61490
GSVIVT01022070001	1374	down	AT5G67200	AT3G61640
GSVIVT01022081001	1473	down	AT4G36920	AT3G61690
GSVIVT01022100001	744	down	AT4G34050	AT3G61890
GSVIVT01022112001	1575	up	AT2G23420	AT3G62000
GSVIVT01022128001	1977	up	AT5G67030	AT3G62030
GSVIVT01022131001	312	down	AT1G45230	AT3G62130
GSVIVT01022134001	861	down	AT4G36990	AT3G62140
GSVIVT01022139001	6390	up	AT3G50370	AT3G62200
GSVIVT01022145001	639	up	AT1G49620	AT3G62220
GSVIVT01022146001	1053	up	AT4G37040	AT3G62260
GSVIVT01022158001	1533	both	AT2G22240	AT3G62270
GSVIVT01022187001	6198	down	AT2G22125	AT3G62420
GSVIVT01022189001	981	up	AT5G10070	AT3G62580
GSVIVT01022190001	1242	down	AT4G39680	AT3G62720
GSVIVT01022191001	339	up	AT1G36240	AT3G62770
GSVIVT01022197001	1122	both	AT2G41060	AT3G62840
GSVIVT01022198001	483	up		AT3G62870
GSVIVT01022203001	711	down	AT4G39630	AT3G62900
GSVIVT01022210001	2238	up	AT5G64940	AT3G62940
GSVIVT01022215001	1407	up	AT5G64930	AT3G62980
GSVIVT01022217001	3780	down	AT2G22010	AT3G63010
GSVIVT01022223001	1758	up	AT5G64860	AT3G63120
GSVIVT01022235001	1968	up	AT5G64840	AT3G63140
GSVIVT01022236001	1233	both	AT5G64830	AT3G63460
GSVIVT01022249001	723	up	AT2G21870	AT3G63470
GSVIVT01022253001	3222	up	AT2G31580	AT3G63500
GSVIVT01022255001	4767	down	AT4G39420	AT3G63530
GSVIVT01022257001	2007	down	AT4G39420	AT3G66652
GSVIVT01022261001	2664	both	AT4G39400	AT3G66654
GSVIVT01022267001	1332	up	AT2G22140	AT3G66658
GSVIVT01022276001	1383	down	AT5G09900	AT4G00050
GSVIVT01022283001	849	both	AT1G76010	AT4G00110
GSVIVT01022291001	1098	up	AT4G35510	AT4G00165
GSVIVT01022292001	1335	down	AT4G35500	AT4G00230
GSVIVT01022294001	1209	up	AT2G42005	AT4G00300
GSVIVT01022295001	438	up	AT4G35490	AT4G00350
GSVIVT01022297001	2811	up	AT3G51480	AT4G00355
GSVIVT01022299001	999	down	AT5G24360	AT4G00390
GSVIVT01022301001	1266	up	AT2G17500	AT4G00430
GSVIVT01022303001	522	up	AT1G42960	AT4G00440
GSVIVT01022323001	1539	up	AT4G12770	AT4G00450
GSVIVT01022328001	1890	down	AT3G52430	AT4G00550
GSVIVT01022340001	1509	up	AT5G63910	AT4G00585
GSVIVT01022342001	1266	down	AT5G09230	AT4G00660
GSVIVT01022346001	1563	both	AT2G13610	AT4G00700
GSVIVT01022347001	1338	down	AT5G63860	AT4G00730
GSVIVT01022350001	2343	down	AT1G15780	AT4G00830
GSVIVT01022354001	798	up	AT1G01720	AT4G00850
GSVIVT01022361001	330	down		AT4G01050
GSVIVT01022392001	837	up	AT2G03200	AT4G01070
GSVIVT01022405001	825	up	AT1G34570	AT4G01100
GSVIVT01022409001	2043	both	AT5G08650	AT4G01290
GSVIVT01022436001	1065	both	AT5G27740	AT4G01310
GSVIVT01022459001	1284	up	AT3G26330	AT4G01400
GSVIVT01022464001	807	up	AT5G32450	AT4G01470
GSVIVT01022483001	1908	up	AT5G20950	AT4G01720
GSVIVT01022502001	1035	up	AT5G06590	AT4G01810
GSVIVT01022505001	1875	up	AT3G54720	AT4G01850
GSVIVT01022512001	198	up		AT4G01860
GSVIVT01022520001	603	up	AT2G38640	AT4G02010
GSVIVT01022530001	1275	up	AT2G35840	AT4G02020
GSVIVT01022534001	1782	up	AT5G06440	AT4G02080
GSVIVT01022543001	189	up	AT2G47110	AT4G02100
GSVIVT01022547001	1176	down	AT5G22000	AT4G02280
GSVIVT01022548001	579	down	AT2G35860	AT4G02340
GSVIVT01022551001	363	up	AT3G52360	AT4G02440
GSVIVT01022566001	465	up	AT3G11780	AT4G02480
GSVIVT01022568001	552	up	AT5G06470	AT4G02590
GSVIVT01022569001	2148	up	AT3G11760	AT4G02600
GSVIVT01022590001	669	up	AT5G54160	AT4G02660
GSVIVT01022771001	1359	down	AT4G19110	AT4G02680
GSVIVT01022795001	225	both		AT4G02710
GSVIVT01022797001	645	up	AT4G19150	AT4G02715
GSVIVT01022798001	1128	down	AT1G31830	AT4G02720
GSVIVT01022814001	963	down	AT3G22360	AT4G02800
GSVIVT01022867001	5148	up	AT1G71220	AT4G02880
GSVIVT01022917001	828	both	AT1G71180	AT4G02890
GSVIVT01022927001	444	down	AT1G60870	AT4G02920
GSVIVT01023026001	291	down		AT4G02990
GSVIVT01023094001	204	down		AT4G03210
GSVIVT01023102001	1506	both	AT5G49720	AT4G03260
GSVIVT01023121001	849	both	AT2G02410	AT4G03270
GSVIVT01023130001	3237	up	AT2G02480	AT4G03280
GSVIVT01023132001	219	both	AT1G14450	AT4G03415
GSVIVT01023134001	855	down	AT4G10250	AT4G03430
GSVIVT01023136001	2460	both	AT4G24270	AT4G03500
GSVIVT01023141001	1638	both	AT5G49840	AT4G03550
GSVIVT01023143001	3738	both	AT2G02560	AT4G04210
GSVIVT01023147001	948	up	AT5G49880	AT4G04770
GSVIVT01023153001	474	both		AT4G04885
GSVIVT01023200001	1044	down	AT1G10240	AT4G04920
GSVIVT01023201001	1242	both	AT4G18530	AT4G05000
GSVIVT01023210001	2016	both	AT4G26090	AT4G05160
GSVIVT01023217001	2850	down	AT5G49900	AT4G05180
GSVIVT01023219001	642	down	AT1G57680	AT4G05410
GSVIVT01023220001	2226	both	AT1G09600	AT4G05440
GSVIVT01023222001	2070	both	AT1G09620	AT4G07390
GSVIVT01023232001	1560	down	AT1G33980	AT4G07960
GSVIVT01023248001	2127	up	AT1G09810	AT4G08150
GSVIVT01023266001	585	down	AT4G24330	AT4G08310
GSVIVT01023274001	684	up	AT5G49940	AT4G08500
GSVIVT01023283001	1164	down	AT1G58100	AT4G08685
GSVIVT01023312001	1611	up	AT3G14460	AT4G08920
GSVIVT01023327001	312	both		AT4G08950
GSVIVT01023343001	1779	both	AT1G10950	AT4G09010
GSVIVT01023346001	777	up	AT4G20020	AT4G09020
GSVIVT01023401001	1224	down	AT4G28610	AT4G09160
GSVIVT01023470001	375	down		AT4G09510
GSVIVT01023584001	306	down	AT5G58005	AT4G09570
GSVIVT01023597001	2475	up	AT3G66652	AT4G09730
GSVIVT01023600001	1500	up	AT4G30935	AT4G09810
GSVIVT01023606001	504	both	AT4G30900	AT4G09890
GSVIVT01023608001	2232	up	AT5G57940	AT4G10150
GSVIVT01023612001	1272	down	AT4G30580	AT4G10250
GSVIVT01023620001	942	down	AT4G30600	AT4G10265
GSVIVT01023623001	591	down	AT2G24020	AT4G10340
GSVIVT01023641001	786	down	AT5G02500	AT4G10430
GSVIVT01023642001	819	both	AT4G30690	AT4G10450
GSVIVT01023643001	3114	up	AT5G17420	AT4G10730
GSVIVT01023682001	3207	both	AT4G30790	AT4G10760
GSVIVT01023683001	1410	down	AT4G30810	AT4G10770
GSVIVT01023685001	198	up		AT4G10790
GSVIVT01023689001	1350	up	AT4G30780	AT4G10930
GSVIVT01023695001	675	up	AT4G28080	AT4G10970
GSVIVT01023708001	408	both	AT5G15948	AT4G11070
GSVIVT01023711001	1185	down	AT4G30510	AT4G11260
GSVIVT01023714001	1533	both	AT5G35200	AT4G11410
GSVIVT01023716001	789	both	AT4G30480	AT4G11420
GSVIVT01023726001	585	both	AT2G23810	AT4G11570
GSVIVT01023740001	1899	up	AT5G57800	AT4G11650
GSVIVT01023792001	747	up	AT4G39230	AT4G12070
GSVIVT01023795001	921	both	AT4G39230	AT4G12290
GSVIVT01023801001	1782	up	AT4G25730	AT4G12510
GSVIVT01023802001	585	up	AT2G21600	AT4G12610
GSVIVT01023803001	1299	both	AT2G16365	AT4G12640
GSVIVT01023805001	1554	both	AT4G39210	AT4G12730
GSVIVT01023806001	774	up	AT2G21580	AT4G12770
GSVIVT01023812001	1827	up	AT2G16370	AT4G12800
GSVIVT01023817001	633	up	AT1G75390	AT4G13020
GSVIVT01023822001	762	down	AT4G39140	AT4G13180
GSVIVT01023828001	1200	up	AT1G45000	AT4G13200
GSVIVT01023832001	1089	up	AT2G16390	AT4G13360
GSVIVT01023835001	1077	both	AT2G17390	AT4G13420
GSVIVT01023836001	1962	down	AT4G35440	AT4G13430
GSVIVT01023837001	2808	both	AT5G64740	AT4G13940
GSVIVT01023839001	1185	down	AT4G38130	AT4G14030
GSVIVT01023847001	1815	up	AT4G38170	AT4G14130
GSVIVT01023849001	1416	both	AT1G20920	AT4G14210
GSVIVT01023852001	1662	up	AT1G76490	AT4G14270
GSVIVT01023862001	1104	up	AT4G35360	AT4G14300
GSVIVT01023863001	996	up	AT4G35350	AT4G14320
GSVIVT01023865001	1641	up	AT4G38225	AT4G14340
GSVIVT01023866001	1392	both	AT2G17290	AT4G14420
GSVIVT01023868001	1935	down	AT4G35300	AT4G14465
GSVIVT01023873001	546	both	AT2G17230	AT4G14500
GSVIVT01023874001	249	up		AT4G14540
GSVIVT01023896001	216	down	AT2G17030	AT4G14570
GSVIVT01023897001	1764	up	AT4G38430	AT4G14660
GSVIVT01023906001	1566	up	AT1G47670	AT4G14750
GSVIVT01023918001	3021	both	AT5G22800	AT4G14770
GSVIVT01023921001	840	both	AT2G17040	AT4G14880
GSVIVT01023922001	201	down		AT4G14910
GSVIVT01023958001	1743	both	AT4G38470	AT4G14920
GSVIVT01023968001	1320	both	AT2G16980	AT4G14950
GSVIVT01023976001	375	down	AT4G38495	AT4G14960
GSVIVT01023985001	471	up	AT5G13280	AT4G15110
GSVIVT01023996001	2280	up	AT1G34360	AT4G15180
GSVIVT01024003001	1311	up	AT1G75990	AT4G15410
GSVIVT01024004001	432	up	AT2G20930	AT4G15415
GSVIVT01024005001	3297	both	AT2G16920	AT4G15420
GSVIVT01024010001	597	both	AT4G35100	AT4G15440
GSVIVT01024022001	468	up	AT4G38580	AT4G15470
GSVIVT01024029001	597	both	AT4G35020	AT4G15520
GSVIVT01024033001	4059	both	AT4G38600	AT4G15610
GSVIVT01024035001	870	up	AT4G35000	AT4G15630
GSVIVT01024037001	750	down	AT5G66140	AT4G15720
GSVIVT01024042001	2388	down	AT4G34980	AT4G15770
GSVIVT01024047001	672	up	AT4G34960	AT4G15780
GSVIVT01024055001	711	both	AT2G21060	AT4G15920
GSVIVT01024081001	837	up	AT2G21140	AT4G16110
GSVIVT01024104001	5496	up	AT4G30150	AT4G16143
GSVIVT01024160001	1110	down	AT4G38900	AT4G16144
GSVIVT01024162001	747	up	AT2G21240	AT4G16146
GSVIVT01024167001	1368	both	AT2G16500	AT4G16180
GSVIVT01024171001	348	down	AT4G34700	AT4G16210
GSVIVT01024174001	804	both	AT4G38970	AT4G16260
GSVIVT01024182001	282	up		AT4G16280
GSVIVT01024200001	864	down	AT2G21350	AT4G16370
GSVIVT01024208001	2469	up	AT4G39080	AT4G16520
GSVIVT01024210001	201	both		AT4G16580
GSVIVT01024219001	1434	up	AT2G16405	AT4G16600
GSVIVT01024224001	1752	both	AT4G34610	AT4G16720
GSVIVT01024249001	450	up	AT3G05070	AT4G17140
GSVIVT01024259001	1380	both	AT5G17540	AT4G17330
GSVIVT01024260001	2730	up	AT5G35980	AT4G17486
GSVIVT01024261001	1668	both	AT1G64860	AT4G17500
GSVIVT01024263001	1218	up	AT5G17520	AT4G17520
GSVIVT01024266001	1317	down	AT2G44150	AT4G17530
GSVIVT01024274001	789	up	AT1G64940	AT4G17600
GSVIVT01024286001	756	down	AT5G17510	AT4G17670
GSVIVT01024287001	2259	down	AT5G63840	AT4G17890
GSVIVT01024291001	576	up	AT1G63810	AT4G17900
GSVIVT01024323001	690	up	AT1G64980	AT4G17960
GSVIVT01024330001	4149	up	AT5G16680	AT4G18020
GSVIVT01024341001	1101	up	AT4G27600	AT4G18030
GSVIVT01024375001	765	up	AT5G16800	AT4G18040
GSVIVT01024396001	675	up	AT5G16880	AT4G18060
GSVIVT01024400001	1539	both	AT1G65060	AT4G18100
GSVIVT01024411001	1260	both		AT4G18130
GSVIVT01024418001	3231	down	AT5G17020	AT4G18270
GSVIVT01024432001	300	both	AT5G42800	AT4G18390
GSVIVT01024440001	3408	both	AT1G15750	AT4G18430
GSVIVT01024448001	1053	up		AT4G18530
GSVIVT01024454001	825	up	AT5G17170	AT4G18590
GSVIVT01024516001	789	down	AT5G10860	AT4G18710
GSVIVT01024518001	690	up	AT1G09575	AT4G18975
GSVIVT01024524001	537	up	AT5G58250	AT4G19110
GSVIVT01024537001	663	both	AT1G26910	AT4G19150
GSVIVT01024542001	642	both	AT2G30520	AT4G19210
GSVIVT01024544001	987	both	AT5G58290	AT4G19220
GSVIVT01024545001	1971	up	AT5G58300	AT4G19380
GSVIVT01024546001	447	up	AT1G64230	AT4G19420
GSVIVT01024550001	873	up	AT5G20920	AT4G19490
GSVIVT01024554001	1440	both	AT2G30490	AT4G19510
GSVIVT01024556001	369	down		AT4G19540
GSVIVT01024571001	3189	down	AT1G06900	AT4G19600
GSVIVT01024576001	459	both	AT2G40590	AT4G19710
GSVIVT01024583001	1248	down	AT2G30360	AT4G19900
GSVIVT01024587001	972	both	AT5G58380	AT4G20020
GSVIVT01024596001	966	up	AT5G05340	AT4G20280
GSVIVT01024601001	3024	down	AT1G06950	AT4G20840
GSVIVT01024607001	1344	down	AT2G30300	AT4G20890
GSVIVT01024608001	1068	down	AT2G30280	AT4G20970
GSVIVT01024622001	705	up	AT2G30260	AT4G21065
GSVIVT01024624001	1713	up	AT2G38470	AT4G21380
GSVIVT01024631001	1950	both	AT5G58430	AT4G21430
GSVIVT01024634001	4686	up	AT5G58450	AT4G21450
GSVIVT01024652001	483	up	AT1G63250	AT4G21550
GSVIVT01024656001	1095	down	AT2G30140	AT4G21570
GSVIVT01024668001	741	up	AT5G07090	AT4G21660
GSVIVT01024672001	990	up	AT5G58490	AT4G21670
GSVIVT01024674001	780	up	AT1G07080	AT4G21700
GSVIVT01024680001	3141	both	AT2G30110	AT4G21860
GSVIVT01024686001	1236	both	AT2G30100	AT4G21960
GSVIVT01024696001	1008	up	AT2G30080	AT4G21990
GSVIVT01024708001	5118	up	AT3G11130	AT4G22000
GSVIVT01024723001	3159	up	AT1G76390	AT4G22880
GSVIVT01024728001	2259	both	AT5G58620	AT4G22920
GSVIVT01024729001	2868	both	AT1G07200	AT4G22990
GSVIVT01024733001	1653	down	AT5G58700	AT4G23030
GSVIVT01024739001	1470	up	AT5G58720	AT4G23460
GSVIVT01024750001	681	up	AT1G07230	AT4G23650
GSVIVT01024752001	2727	up	AT2G29890	AT4G23690
GSVIVT01024787001	948	up	AT1G07310	AT4G23740
GSVIVT01024789001	1923	up	AT2G29630	AT4G23980
[truncated: 1,335 more rows]

## Sheet: N.benthamiana
Supplementary Table S4 Orthologous mobile mRNAs identified in different heterograft systems
GeneID	CDSlength	mobileGene	Orthologous gene ID in A.thaliana	Orthologous gene ID in A.thaliana after filter dublicates
Niben101Ctg03910g00004.1	405	down	AT1G50010	AT1G01120
Niben101Ctg06101g00002.1	345	down	AT5G54160	AT1G01220
Niben101Ctg06829g00002.1	681	down	AT3G17390	AT1G01320
Niben101Ctg06879g00004.1	525	down	AT3G61470	AT1G01490
Niben101Ctg07034g00003.1	654	down	AT3G53420	AT1G01710
Niben101Ctg08688g00001.1	582	down	AT1G70850	AT1G01950
Niben101Ctg10591g00003.1	573	down	AT4G35090	AT1G02130
Niben101Ctg10706g00002.1	405	down		AT1G02205
Niben101Ctg10718g00002.1	666	down	AT5G38410	AT1G02500
Niben101Ctg13092g00001.1	186	down	AT1G70890	AT1G02520
Niben101Ctg13946g00001.1	633	down	AT5G20630	AT1G02560
Niben101Ctg14629g00001.1	288	down	AT1G65980	AT1G03030
Niben101Ctg14642g00001.1	748	down	AT5G02380	AT1G03070
Niben101Ctg14686g00003.1	1201	down	AT1G13920	AT1G03130
Niben101Ctg15681g00001.1	1672	down	AT1G47840	AT1G04200
Niben101Ctg16204g00003.1	1129	down	AT3G21090	AT1G04220
Niben101Ctg16374g00003.1	1014	down	AT1G29930	AT1G04760
Niben101Scf00018g02003.1	2277	down	AT1G43710	AT1G04870
Niben101Scf00022g00003.1	1866	down	ATMG00520	AT1G05190
Niben101Scf00022g00015.1	993	down	AT2G07674	AT1G05850
Niben101Scf00025g00005.1	1941	down	AT5G46250	AT1G06490
Niben101Scf00034g01015.1	291	down		AT1G06680
Niben101Scf00046g00003.1	1236	down	AT5G40510	AT1G07110
Niben101Scf00046g05013.1	1709	down	AT5G63180	AT1G07320
Niben101Scf00051g03010.1	552	down	ATCG00340	AT1G07350
Niben101Scf00054g01013.1	2852	down	AT5G17920	AT1G07380
Niben101Scf00063g05004.1	2294	both	AT1G18660	AT1G07400
Niben101Scf00063g10004.1	746	down	AT3G47470	AT1G07890
Niben101Scf00063g10008.1	935	down	AT3G47470	AT1G08200
Niben101Scf00063g13014.1	1395	down	AT1G74470	AT1G08360
Niben101Scf00069g14006.1	516	down	ATMG00080	AT1G08510
Niben101Scf00085g03007.1	1076	down	AT1G08360	AT1G09310
Niben101Scf00090g14001.1	297	down	AT3G04920	AT1G10950
Niben101Scf00094g00009.1	396	down		AT1G11860
Niben101Scf00109g07004.1	3893	down	AT3G01810	AT1G11910
Niben101Scf00117g00007.1	1781	down	AT1G07320	AT1G12000
Niben101Scf00127g04004.1	2974	down	AT1G79920	AT1G12640
Niben101Scf00144g02016.1	3363	down	AT3G11560	AT1G12820
Niben101Scf00155g00008.1	1583	down	AT3G13450	AT1G12900
Niben101Scf00161g00006.1	393	down	ATCG00180	AT1G13120
Niben101Scf00163g17005.1	1313	down	AT4G25130	AT1G13440
Niben101Scf00167g03010.1	1655	down	AT5G14180	AT1G13560
Niben101Scf00167g04011.1	1524	both	ATCG00120	AT1G13920
Niben101Scf00167g04017.1	1305	both	ATCG00150	AT1G13980
Niben101Scf00167g04018.1	459	down	ATCG00130	AT1G14150
Niben101Scf00168g03011.1	540	down	AT4G19003	AT1G15200
Niben101Scf00176g05004.1	2131	down	AT4G05180	AT1G15270
Niben101Scf00181g00004.1	4559	down	AT1G76810	AT1G15290
Niben101Scf00185g01001.1	1392	down		AT1G15520
Niben101Scf00206g01004.1	612	down	AT1G17730	AT1G15820
Niben101Scf00211g00018.1	1429	down	AT2G16595	AT1G16060
Niben101Scf00211g00019.1	1736	down	AT2G21140	AT1G17100
Niben101Scf00234g02045.1	276	down	ATMG01320	AT1G17730
Niben101Scf00245g03004.1	2717	down	AT3G47470	AT1G17880
Niben101Scf00246g04008.1	1006	down	AT4G03120	AT1G18080
Niben101Scf00260g00003.1	1268	down	AT1G35720	AT1G18330
Niben101Scf00264g00002.1	1752	down	ATMG00665	AT1G18470
Niben101Scf00270g05019.1	1168	down	AT5G06360	AT1G18500
Niben101Scf00288g16005.1	1195	down	AT5G58420	AT1G18660
Niben101Scf00290g00017.1	333	down	AT3G21055	AT1G19150
Niben101Scf00291g02025.1	567	down	ATMG01190	AT1G19220
Niben101Scf00293g05003.1	598	down	AT2G30410	AT1G19250
Niben101Scf00308g01003.1	2783	down	AT3G49530	AT1G20020
Niben101Scf00327g00011.1	1889	down	AT4G04610	AT1G20160
Niben101Scf00328g07006.1	1320	down	AT4G14880	AT1G20925
Niben101Scf00339g07001.1	793	down	AT2G02760	AT1G21320
Niben101Scf00341g09008.1	3566	down	AT5G55600	AT1G21380
Niben101Scf00344g00004.1	1008	down	AT5G22080	AT1G21400
Niben101Scf00369g00001.1	1811	down	AT3G50700	AT1G21540
Niben101Scf00369g04005.1	5338	down	AT5G14770	AT1G21750
Niben101Scf00369g12009.1	812	down	AT3G05560	AT1G23170
Niben101Scf00369g24006.1	2378	down	AT2G40650	AT1G23230
Niben101Scf00383g04013.1	1305	down	AT5G66400	AT1G23740
Niben101Scf00388g06006.1	1407	down	AT3G49720	AT1G23800
Niben101Scf00390g01010.1	1443	down	AT3G02470	AT1G24360
Niben101Scf00397g05008.1	2728	down	AT4G00050	AT1G25275
Niben101Scf00398g00002.1	933	down		AT1G26680
Niben101Scf00398g00005.1	561	down	ATMG00640	AT1G26910
Niben101Scf00398g00014.1	876	down	ATMG00650	AT1G27760
Niben101Scf00398g03004.1	1867	down	AT1G53240	AT1G27970
Niben101Scf00406g03001.1	1280	down	AT3G54890	AT1G28330
Niben101Scf00408g02001.1	4780	down	AT1G76680	AT1G28400
Niben101Scf00409g04002.1	1143	down	AT5G64920	AT1G29240
Niben101Scf00414g06008.1	1689	down	AT5G56000	AT1G29930
Niben101Scf00414g06010.1	838	down	AT4G26570	AT1G30270
Niben101Scf00425g03018.1	1508	down	AT5G62640	AT1G31330
Niben101Scf00425g03034.1	1783	down	AT3G01470	AT1G31660
Niben101Scf00426g01004.1	895	down	AT3G27200	AT1G31812
Niben101Scf00428g12008.1	3845	down	AT1G02130	AT1G32060
Niben101Scf00428g14006.1	432	down		AT1G32490
Niben101Scf00436g10019.1	2616	down	AT3G44880	AT1G32500
Niben101Scf00437g00014.1	1176	down	AT4G16380	AT1G32780
Niben101Scf00438g02006.1	747	down	ATMG00650	AT1G33140
Niben101Scf00438g02012.1	618	down		AT1G34000
Niben101Scf00438g02013.1	183	down		AT1G34210
Niben101Scf00438g02016.1	252	down	AT2G07698	AT1G34470
Niben101Scf00438g02017.1	309	down	ATMG01190	AT1G35720
Niben101Scf00438g02022.1	375	down	ATMG00640	AT1G37130
Niben101Scf00448g04005.1	2400	down	AT1G11910	AT1G42960
Niben101Scf00449g01015.1	4279	down	AT3G55200	AT1G42970
Niben101Scf00449g04003.1	3821	down	AT3G55410	AT1G43710
Niben101Scf00449g06008.1	1434	down	AT3G12580	AT1G43800
Niben101Scf00451g00004.1	780	down	ATMG01320	AT1G47710
Niben101Scf00451g00005.1	273	down		AT1G47840
Niben101Scf00454g00002.1	2475	down	AT5G51300	AT1G48520
Niben101Scf00466g00012.1	1818	both	AT4G38970	AT1G49040
Niben101Scf00466g01013.1	439	down	AT4G34700	AT1G49310
Niben101Scf00466g01018.1	4293	down	AT2G21300	AT1G49320
Niben101Scf00474g01002.1	1030	down	AT2G14095	AT1G49430
Niben101Scf00478g06003.1	1271	down	AT2G24390	AT1G49760
Niben101Scf00480g00002.1	1373	down	AT1G71500	AT1G49970
Niben101Scf00481g04007.1	1362	down	AT2G23180	AT1G50010
Niben101Scf00487g01005.1	1191	down	AT3G13570	AT1G50200
Niben101Scf00487g02001.1	1597	down	AT5G12470	AT1G50250
Niben101Scf00490g01036.1	1774	down	AT4G22890	AT1G50370
Niben101Scf00491g04001.1	3864	down	AT1G49040	AT1G50910
Niben101Scf00497g07006.1	1946	down	AT5G13430	AT1G52230
Niben101Scf00501g02005.1	2921	down	AT3G23280	AT1G52290
Niben101Scf00503g10005.1	2500	down	AT3G61600	AT1G52340
Niben101Scf00509g00030.1	426	down	ATCG00020	AT1G52510
Niben101Scf00509g03006.1	5500	down	AT2G28470	AT1G52827
Niben101Scf00525g03009.1	2198	down	AT5G22060	AT1G53210
Niben101Scf00526g01006.1	435	down	ATCG00020	AT1G53240
Niben101Scf00539g07015.1	1468	down	AT1G76080	AT1G53290
Niben101Scf00546g02002.1	336	down		AT1G53540
Niben101Scf00551g06001.1	845	down	AT2G19740	AT1G53670
Niben101Scf00551g06022.1	3773	down	AT1G49040	AT1G53750
Niben101Scf00559g03007.1	947	down	AT1G34000	AT1G54050
Niben101Scf00568g04007.1	447	down	ATCG00170	AT1G54710
Niben101Scf00568g04008.1	1197	down	ATCG00180	AT1G54780
Niben101Scf00568g04011.1	2316	both	ATCG00280	AT1G55020
Niben101Scf00568g04025.1	1461	both	ATCG00350	AT1G55350
Niben101Scf00568g04071.1	1140	both	ATCG00340	AT1G55670
Niben101Scf00594g02002.1	1609	down	AT5G19140	AT1G55860
Niben101Scf00595g02025.1	2156	down	AT3G61415	AT1G56190
Niben101Scf00597g03003.1	1997	down	AT4G29040	AT1G56220
Niben101Scf00597g08019.1	902	down	AT3G04400	AT1G56500
Niben101Scf00603g08015.1	2906	down	AT3G60750	AT1G58290
Niben101Scf00606g02018.1	1033	down	AT3G53620	AT1G58520
Niben101Scf00634g00006.1	1182	down	ATCG00040	AT1G59660
Niben101Scf00635g05009.1	2042	down	AT3G02090	AT1G60590
Niben101Scf00646g03012.1	1796	down	AT1G15200	AT1G61520
Niben101Scf00646g07008.1	2259	down	AT3G12110	AT1G61690
Niben101Scf00662g01001.1	774	down	ATCG00150	AT1G62750
Niben101Scf00662g01003.1	2370	down	ATCG00170	AT1G62975
Niben101Scf00662g01004.1	378	down	ATCG00170	AT1G64230
Niben101Scf00668g02007.1	694	both	AT5G63640	AT1G65450
Niben101Scf00683g03030.1	3164	down	AT5G35700	AT1G65840
Niben101Scf00702g00011.1	789	down	ATMG00220	AT1G65930
Niben101Scf00713g00009.1	3331	down	AT4G11420	AT1G65980
Niben101Scf00721g00011.1	1428	down	AT4G11150	AT1G66240
Niben101Scf00732g01002.1	468	down	ATMG01010	AT1G67360
Niben101Scf00732g01008.1	315	down		AT1G67740
Niben101Scf00736g01013.1	2949	down	AT5G13640	AT1G68000
Niben101Scf00752g01003.1	855	down		AT1G68100
Niben101Scf00761g02006.1	1368	down	AT4G36250	AT1G68530
Niben101Scf00781g06018.1	4556	down	AT5G05170	AT1G69420
Niben101Scf00784g00007.1	1771	down	AT2G36410	AT1G70760
Niben101Scf00793g01001.1	3526	down	AT2G47240	AT1G70840
Niben101Scf00797g18009.1	1696	down	AT2G13360	AT1G70850
Niben101Scf00821g12006.1	1222	down	AT3G48890	AT1G70880
Niben101Scf00837g00017.1	2856	down	AT5G42270	AT1G70890
Niben101Scf00837g12026.1	1206	down	ATMG00665	AT1G71500
Niben101Scf00846g02001.1	1185	down	AT1G78080	AT1G72650
Niben101Scf00849g01017.1	1099	down	AT3G04400	AT1G72960
Niben101Scf00854g01003.1	900	down	ATMG01360	AT1G73990
Niben101Scf00854g05038.1	855	down	ATMG00640	AT1G74040
Niben101Scf00854g06020.1	887	down		AT1G74180
Niben101Scf00854g08067.1	321	down	ATMG01010	AT1G74310
Niben101Scf00854g09083.1	204	down	ATMG00640	AT1G74470
Niben101Scf00860g03018.1	1325	down	AT5G51100	AT1G74910
Niben101Scf00862g01005.1	858	both	AT3G03740	AT1G74960
Niben101Scf00870g12003.1	1123	down	AT3G14067	AT1G75510
Niben101Scf00878g03011.1	1838	down	AT3G60510	AT1G75950
Niben101Scf00885g05001.1	3763	down	AT5G46180	AT1G76080
Niben101Scf00892g00017.1	1333	down	AT4G02620	AT1G76680
Niben101Scf00897g01007.1	1656	down	AT1G31660	AT1G76810
Niben101Scf00897g02011.1	1457	down	AT3G14420	AT1G77180
Niben101Scf00897g03002.1	707	down	AT1G78380	AT1G77310
Niben101Scf00905g16001.1	1507	down	AT3G49190	AT1G77330
Niben101Scf00914g03002.1	195	down	ATMG00090	AT1G77490
Niben101Scf00920g02006.1	2885	down	AT5G48830	AT1G77590
Niben101Scf00934g01006.1	1578	down	AT4G02930	AT1G77750
Niben101Scf00952g03003.1	2466	down	AT5G35630	AT1G78080
Niben101Scf00970g02006.1	1040	down	AT5G22060	AT1G78170
Niben101Scf00974g01015.1	696	down		AT1G78380
Niben101Scf00975g03011.1	1233	down	AT1G17880	AT1G78630
Niben101Scf00978g09002.1	3136	down	AT1G07380	AT1G78895
Niben101Scf00983g02001.1	1840	down	AT1G65930	AT1G78900
Niben101Scf00987g00004.1	2706	down	AT4G14340	AT1G79040
Niben101Scf00988g00002.1	1359	down	AT2G37170	AT1G79550
Niben101Scf01002g11012.1	1664	down	AT1G53290	AT1G79920
Niben101Scf01005g11010.1	3813	down	AT4G33510	AT1G79940
Niben101Scf01005g11015.1	873	down	AT5G64260	AT1G80560
Niben101Scf01008g03019.1	1176	down	AT1G28400	AT2G01350
Niben101Scf01010g00009.1	1119	down	AT5G19760	AT2G01650
Niben101Scf01015g01002.1	1356	down	AT3G04720	AT2G02130
Niben101Scf01020g00009.1	978	down	AT1G29930	AT2G02390
Niben101Scf01036g08009.1	1748	down	AT4G27520	AT2G02760
Niben101Scf01037g09012.1	2452	down	AT2G04842	AT2G04030
Niben101Scf01048g00005.1	2228	down	AT4G37930	AT2G04842
Niben101Scf01051g03006.1	5171	both	AT5G47490	AT2G05100
Niben101Scf01063g01004.1	3893	down	AT5G16730	AT2G05120
Niben101Scf01063g06008.1	1472	down	AT3G03100	AT2G06005
Niben101Scf01063g10013.1	1741	down	AT3G03150	AT2G06050
Niben101Scf01065g03003.1	537	down	AT4G32020	AT2G06520
Niben101Scf01066g03001.1	2030	down	AT1G05850	AT2G07674
Niben101Scf01073g05003.1	1727	down	AT3G04120	AT2G07698
Niben101Scf01077g04012.1	1839	down	AT1G74040	AT2G07715
Niben101Scf01091g00033.1	3315	down	AT3G01480	AT2G13360
Niben101Scf01093g04002.1	1401	both	AT5G05830	AT2G14095
Niben101Scf01105g00001.1	1438	down	AT3G54890	AT2G14110
Niben101Scf01110g01007.1	1930	down	AT4G33790	AT2G16595
Niben101Scf01116g01004.1	594	down	AT1G79040	AT2G16600
Niben101Scf01130g01014.1	1270	down	AT2G47940	AT2G16640
Niben101Scf01131g00005.1	996	down	AT2G23090	AT2G17390
Niben101Scf01139g02007.1	405	down	ATCG01100	AT2G19600
Niben101Scf01147g01007.1	571	down	AT1G52230	AT2G19740
Niben101Scf01155g00008.1	1205	down	AT1G23740	AT2G20260
Niben101Scf01166g13001.1	2554	down	AT1G77590	AT2G20470
Niben101Scf01169g04010.1	1632	down	AT4G37270	AT2G21140
Niben101Scf01171g01005.1	4067	down	AT3G04240	AT2G21170
Niben101Scf01171g02009.1	2451	down	AT3G23660	AT2G21300
Niben101Scf01181g00019.1	1175	down	AT1G18080	AT2G21770
Niben101Scf01184g17001.1	1459	down	AT4G35160	AT2G21870
Niben101Scf01188g05004.1	4239	down	AT3G04240	AT2G22170
Niben101Scf01190g00006.1	3547	down	AT4G39080	AT2G22780
Niben101Scf01204g00024.1	819	down	AT2G22170	AT2G23090
Niben101Scf01210g00004.1	627	down	AT2G07698	AT2G23180
Niben101Scf01210g00005.1	534	down	ATMG00640	AT2G23670
Niben101Scf01210g00006.1	402	down	ATMG00650	AT2G24390
Niben101Scf01210g00010.1	1242	both	ATMG00980	AT2G25110
Niben101Scf01210g00026.1	492	down		AT2G25760
Niben101Scf01210g00056.1	636	down	AT2G07698	AT2G26080
Niben101Scf01212g01017.1	609	down	ATCG00020	AT2G26540
Niben101Scf01221g02001.1	2287	down	AT4G13430	AT2G27020
Niben101Scf01221g02002.1	1982	down	AT4G13430	AT2G28000
Niben101Scf01221g05012.1	2820	down	AT1G48520	AT2G28470
Niben101Scf01236g02016.1	1182	down	AT1G02500	AT2G29960
Niben101Scf01237g04004.1	351	down	AT1G77750	AT2G30410
Niben101Scf01247g04006.1	2938	down	AT4G29750	AT2G30570
Niben101Scf01269g13019.1	288	down		AT2G30620
Niben101Scf01276g00005.1	1580	down	AT3G54890	AT2G31130
Niben101Scf01283g01002.1	2320	down	AT5G50420	AT2G32520
Niben101Scf01284g04006.1	2589	down	AT5G04895	AT2G32720
Niben101Scf01289g03001.1	447	down		AT2G33150
Niben101Scf01297g03001.1	1367	down	AT3G51670	AT2G33255
Niben101Scf01328g01012.1	1906	down	AT1G61520	AT2G33310
Niben101Scf01365g06006.1	1539	down	AT2G46290	AT2G33450
Niben101Scf01369g05023.1	1184	down	AT1G42970	AT2G33800
Niben101Scf01374g03007.1	3879	down	AT1G52290	AT2G34520
Niben101Scf01375g08011.1	3829	down	AT1G79940	AT2G36290
Niben101Scf01382g05008.1	1501	down	AT3G42050	AT2G36410
Niben101Scf01385g01012.1	1372	down	AT2G26540	AT2G36490
Niben101Scf01395g02012.1	700	down	AT1G68000	AT2G36530
Niben101Scf01396g07008.1	1364	down	AT5G55190	AT2G36880
Niben101Scf01399g00012.1	1830	down	AT4G04640	AT2G37170
Niben101Scf01409g05008.1	1582	down	AT5G57655	AT2G37220
Niben101Scf01434g03006.1	3223	down	AT1G55020	AT2G37250
Niben101Scf01436g03010.1	1257	down	AT2G33800	AT2G38170
Niben101Scf01438g01010.1	615	down	ATMG00160	AT2G38540
Niben101Scf01454g00001.1	237	down	ATMG00090	AT2G39730
Niben101Scf01455g01022.1	1038	down	AT1G04760	AT2G40650
Niben101Scf01463g06001.1	2183	down	AT5G62890	AT2G41475
Niben101Scf01491g00004.1	2404	down	AT3G48560	AT2G41530
Niben101Scf01492g01005.1	762	down	AT2G38540	AT2G41760
Niben101Scf01494g02024.1	2046	down	ATMG00665	AT2G42490
Niben101Scf01510g00010.1	390	down	ATMG01190	AT2G42810
Niben101Scf01510g00022.1	534	down	ATMG01190	AT2G43030
Niben101Scf01510g00023.1	471	down	ATMG00480	AT2G43090
Niben101Scf01512g00006.1	2290	down	AT2G19600	AT2G43650
Niben101Scf01517g08001.1	1386	down	AT1G61520	AT2G44300
Niben101Scf01526g08010.1	1851	down	AT5G46630	AT2G44480
Niben101Scf01548g00002.1	2150	down	AT2G05100	AT2G45290
Niben101Scf01571g05001.1	432	down		AT2G46240
Niben101Scf01582g02001.1	1212	down	ATMG00180	AT2G46290
Niben101Scf01626g02002.1	3632	down	AT1G54710	AT2G46820
Niben101Scf01626g03013.1	4274	down	AT1G74180	AT2G47240
Niben101Scf01628g00019.1	778	down	ATMG00080	AT2G47350
Niben101Scf01628g00040.1	483	down	ATMG00160	AT2G47730
Niben101Scf01653g02013.1	2876	down	AT2G39730	AT2G47940
Niben101Scf01661g01020.1	2530	down	AT1G73990	AT2G47960
Niben101Scf01681g04005.1	2172	down	AT1G18500	AT3G01280
Niben101Scf01681g16010.1	2599	down	AT1G02205	AT3G01400
Niben101Scf01687g01001.1	2193	down	AT3G07050	AT3G01470
Niben101Scf01694g02008.1	1138	down	AT2G29960	AT3G01480
Niben101Scf01696g06050.1	1782	down	AT5G28840	AT3G01500
Niben101Scf01701g00013.1	1710	down	AT4G39090	AT3G01810
Niben101Scf01704g00002.1	1715	down	AT3G62600	AT3G02090
Niben101Scf01710g01015.1	2335	down	AT3G58610	AT3G02260
Niben101Scf01732g02009.1	6569	down	AT4G12300	AT3G02468
Niben101Scf01735g00005.1	2614	down	AT1G37130	AT3G02470
Niben101Scf01752g08008.1	1697	down	AT2G44480	AT3G03100
Niben101Scf01768g04009.1	486	down	ATMG00080	AT3G03150
Niben101Scf01771g01021.1	2004	down	AT5G47240	AT3G03740
Niben101Scf01777g00016.1	2201	down	AT1G43710	AT3G04120
Niben101Scf01779g05002.1	1367	down	AT5G10360	AT3G04240
Niben101Scf01785g10010.1	2961	down	AT1G29930	AT3G04400
Niben101Scf01787g00069.1	276	down	ATMG00570	AT3G04720
Niben101Scf01796g01005.1	180	down		AT3G04920
Niben101Scf01816g00009.1	861	down	AT2G07698	AT3G05530
Niben101Scf01834g01011.1	1676	down	AT5G22060	AT3G05560
Niben101Scf01847g02018.1	1791	down	AT2G21140	AT3G06580
Niben101Scf01847g07003.1	4173	down	AT2G16640	AT3G06650
Niben101Scf01849g03012.1	13798	down	AT1G55860	AT3G07050
Niben101Scf01882g00002.1	192	down	ATCG00190	AT3G07100
Niben101Scf01934g04019.1	2530	down	AT3G06650	AT3G08530
Niben101Scf01936g06004.1	1814	down	AT5G65020	AT3G08590
Niben101Scf01938g06005.1	1228	down	AT3G56490	AT3G08850
Niben101Scf01942g05024.1	1397	down	AT2G21870	AT3G08940
Niben101Scf01949g00006.1	786	down	ATCG00350	AT3G10050
Niben101Scf01949g00019.1	471	down	ATMG00480	AT3G10950
Niben101Scf01958g02007.1	888	down		AT3G11560
Niben101Scf01968g01003.1	2496	down	AT1G01710	AT3G11680
Niben101Scf01977g01002.1	2534	down	AT4G01050	AT3G12110
Niben101Scf01983g02011.1	957	down	AT1G53670	AT3G12120
Niben101Scf01987g00015.1	1343	down	AT2G05100	AT3G12490
Niben101Scf01991g04009.1	829	down	AT5G38410	AT3G12580
Niben101Scf01991g04010.1	553	down	AT5G38430	AT3G13110
Niben101Scf01991g05012.1	829	down	AT5G38410	AT3G13200
Niben101Scf01991g05015.1	921	down	AT5G38410	AT3G13220
Niben101Scf01991g05016.1	225	down		AT3G13410
Niben101Scf01993g08029.1	6293	down	AT1G10950	AT3G13450
Niben101Scf01998g00002.1	2175	down	AT3G13920	AT3G13470
Niben101Scf02002g01027.1	462	down		AT3G13570
Niben101Scf02004g00032.1	2350	down	AT2G22780	AT3G13580
Niben101Scf02009g00007.1	2554	down	AT1G21540	AT3G13750
Niben101Scf02010g04012.1	561	down	ATMG00640	AT3G13920
Niben101Scf02025g04007.1	405	down	ATCG01280	AT3G14010
Niben101Scf02026g02002.1	1221	down	AT2G46820	AT3G14067
Niben101Scf02026g11001.1	1155	down	ATCG01010	AT3G14420
Niben101Scf02029g00004.1	1810	down	AT3G50820	AT3G15000
Niben101Scf02031g00028.1	378	down	ATMG00520	AT3G15610
Niben101Scf02041g04015.1	1703	down	AT4G35090	AT3G15790
Niben101Scf02044g06014.1	700	down	AT1G79040	AT3G16170
Niben101Scf02062g06004.1	1810	down	AT5G13490	AT3G16370
Niben101Scf02063g05005.1	1905	down	AT5G43400	AT3G16640
Niben101Scf02070g00001.1	570	down	ATMG01320	AT3G16780
Niben101Scf02073g01008.1	1026	down	AT5G54160	AT3G16857
Niben101Scf02074g01006.1	657	down	ATMG00640	AT3G17390
Niben101Scf02074g02061.1	597	down		AT3G18280
Niben101Scf02074g04020.1	729	down	ATMG00220	AT3G18610
Niben101Scf02074g06077.1	570	down	ATMG01320	AT3G19000
Niben101Scf02078g05004.1	243	down	ATCG00330	AT3G19130
Niben101Scf02080g03010.1	2166	down	AT3G25570	AT3G20630
Niben101Scf02104g00001.1	1019	down	ATCG00020	AT3G21055
Niben101Scf02128g00025.1	441	down	AT1G15820	AT3G21090
Niben101Scf02133g10007.1	12320	down	AT1G55860	AT3G21640
Niben101Scf02145g00002.1	2152	down	AT1G12000	AT3G22142
Niben101Scf02145g05004.1	3507	down	AT4G22120	AT3G22290
Niben101Scf02147g01007.1	749	down	AT1G03130	AT3G22380
Niben101Scf02156g05001.1	1181	down	AT1G31330	AT3G22840
Niben101Scf02160g00010.1	1123	down		AT3G22960
Niben101Scf02160g00017.1	1281	down	ATMG00220	AT3G23050
Niben101Scf02160g06044.1	429	down		AT3G23280
Niben101Scf02160g06059.1	1551	down	ATMG01360	AT3G23340
Niben101Scf02160g06062.1	549	down	ATMG00210	AT3G23600
Niben101Scf02160g06070.1	747	down	ATMG00640	AT3G23660
Niben101Scf02165g02002.1	1890	down	ATMG00090	AT3G23990
Niben101Scf02167g00016.1	2501	down	AT5G18440	AT3G24430
Niben101Scf02232g00021.1	2024	down	AT5G46250	AT3G25230
Niben101Scf02232g03006.1	441	down	AT5G46230	AT3G25570
Niben101Scf02235g04024.1	1227	both	ATCG00150	AT3G26040
Niben101Scf02235g04025.1	291	down	ATCG00130	AT3G26300
Niben101Scf02240g09004.1	1658	down	AT2G47960	AT3G26320
Niben101Scf02244g00007.1	1507	down	AT4G15760	AT3G26570
Niben101Scf02256g00010.1	2397	down	AT1G23170	AT3G27200
Niben101Scf02262g01007.1	804	down	AT1G29930	AT3G28715
Niben101Scf02283g00007.1	5778	down	AT1G01320	AT3G29320
Niben101Scf02289g04006.1	885	down	AT1G29930	AT3G42050
Niben101Scf02290g02021.1	7355	down	AT5G53460	AT3G44880
Niben101Scf02293g03027.1	444	down	AT1G55670	AT3G45190
Niben101Scf02296g00016.1	2081	down	AT5G40760	AT3G45300
Niben101Scf02301g02002.1	231	down		AT3G46780
Niben101Scf02309g03021.1	639	down	ATMG00210	AT3G47070
Niben101Scf02309g03022.1	450	down	AT2G34520	AT3G47470
Niben101Scf02312g02006.1	1007	down	AT1G04870	AT3G48560
Niben101Scf02316g03040.1	1311	down	AT1G26910	AT3G48730
Niben101Scf02319g12008.1	1989	down	AT5G25610	AT3G48890
Niben101Scf02330g00012.1	2246	down	AT5G35630	AT3G49010
Niben101Scf02349g03001.1	1222	down	AT5G05340	AT3G49190
Niben101Scf02349g03002.1	1821	down	AT5G05340	AT3G49530
Niben101Scf02351g07005.1	2551	down	AT1G61520	AT3G49720
Niben101Scf02354g06006.1	480	down		AT3G50700
Niben101Scf02363g00010.1	2465	down	AT1G72960	AT3G50820
Niben101Scf02363g00015.1	3500	down	AT3G13750	AT3G51120
Niben101Scf02373g02002.1	1182	down	AT1G78170	AT3G51240
Niben101Scf02381g04022.1	989	down	AT5G38410	AT3G51510
Niben101Scf02398g02004.1	1186	both	AT4G32180	AT3G51670
Niben101Scf02399g05006.1	336	down	ATCG00020	AT3G51800
Niben101Scf02408g04002.1	870	down	ATCG01100	AT3G52300
Niben101Scf02428g01029.1	3705	down	AT5G37020	AT3G52440
Niben101Scf02444g00036.1	2851	down	AT4G25730	AT3G52600
Niben101Scf02452g06021.1	1549	down	AT1G77310	AT3G52940
Niben101Scf02459g00024.1	758	down	AT4G10340	AT3G52960
Niben101Scf02466g01016.1	1378	down	AT5G02380	AT3G53420
Niben101Scf02467g01003.1	2762	down	AT2G06050	AT3G53620
Niben101Scf02469g00012.1	601	down	AT2G30570	AT3G54890
Niben101Scf02471g06005.1	794	down	AT3G10950	AT3G55200
Niben101Scf02480g02012.1	4199	down	AT2G26080	AT3G55290
Niben101Scf02485g00002.1	1796	both	AT3G23600	AT3G55360
Niben101Scf02485g01006.1	264	down		AT3G55410
Niben101Scf02502g14001.1	1690	down	AT3G10050	AT3G55440
Niben101Scf02513g08007.1	1238	down	AT1G15820	AT3G56150
Niben101Scf02513g11002.1	906	down		AT3G56490
[truncated: 758 more rows]
