# Supplementary material for: Identification of Long-Distance Transmissible mRNA between Scion and Rootstock in Cucurbit Seedling Heterografts
Source: Int J Mol Sci. 2020 Jul 24;21(15):5253. doi: 10.3390/ijms21155253 (PMC7432352; doi:10.3390/ijms21155253)
Supplement: Supplementary file 1 [file ijms-21-05253-s001.zip › Supplementary files/Table S5.xlsx]

## Sheet: 1
Supplementary Table S5. Top 20 GO enrichment categories of Csa and Cmo mRNAs in different directions
		GO ID	Description	out (225)	All (9667)	pvalue	p.adjust	Genes
476 move-down Csa mRNAs	Cellular Component	GO:0005623	cell	163	5477	5.46333e-07	7.67476e-05	CsGy1G001900;CsGy1G005240;CsGy1G008430;CsGy1G014130;CsGy1G016490;CsGy1G017120;CsGy1G018490;CsGy1G018610;CsGy1G019930;CsGy1G021140;CsGy1G021470;CsGy1G023880;CsGy1G024370;CsGy1G024920;CsGy1G026410;CsGy1G026940;CsGy1G029170;CsGy1G029200;CsGy1G030710;CsGy1G032330;CsGy1G032440;CsGy2G000310;CsGy2G002420;CsGy2G005350;CsGy2G006180;CsGy2G007040;CsGy2G007480;CsGy2G009330;CsGy2G009340;CsGy2G010000;CsGy2G013…
		GO:0098805	whole membrane	17	182	1.07795e-06	7.67476e-05	CsGy1G021470;CsGy1G024920;CsGy1G026410;CsGy2G010000;CsGy3G001120;CsGy3G001870;CsGy3G019790;CsGy4G000640;CsGy4G020130;CsGy5G010220;CsGy5G015570;CsGy6G006970;CsGy6G025470;CsGy6G028300;CsGy7G000210;CsGy7G016690;CsGy7G019520
		GO:0044464	cell part	160	5384	1.10962e-06	7.67476e-05	CsGy1G001900;CsGy1G005240;CsGy1G008430;CsGy1G014130;CsGy1G016490;CsGy1G017120;CsGy1G018490;CsGy1G018610;CsGy1G019930;CsGy1G021140;CsGy1G021470;CsGy1G023880;CsGy1G024370;CsGy1G024920;CsGy1G026410;CsGy1G026940;CsGy1G029170;CsGy1G029200;CsGy1G030710;CsGy1G032330;CsGy2G000310;CsGy2G002420;CsGy2G005350;CsGy2G006180;CsGy2G007040;CsGy2G007480;CsGy2G009330;CsGy2G009340;CsGy2G010000;CsGy2G013420;CsGy2G013…
		GO:0005737	cytoplasm	98	2777	1.1541e-06	7.67476e-05	CsGy1G017120;CsGy1G021140;CsGy1G023880;CsGy1G024370;CsGy1G024920;CsGy1G026410;CsGy1G026940;CsGy1G032330;CsGy2G000310;CsGy2G002420;CsGy2G005350;CsGy2G006180;CsGy2G007040;CsGy2G007480;CsGy2G009330;CsGy2G009340;CsGy2G010000;CsGy2G013550;CsGy2G014000;CsGy2G015370;CsGy2G021880;CsGy2G023460;CsGy3G000780;CsGy3G001120;CsGy3G001870;CsGy3G008170;CsGy3G008670;CsGy3G008900;CsGy3G010340;CsGy3G015170;CsGy3G015…
		GO:0044444	cytoplasmic part	83	2290	4.88504e-06	0.000259884	CsGy1G017120;CsGy1G021140;CsGy1G023880;CsGy1G024370;CsGy1G024920;CsGy1G026410;CsGy1G032330;CsGy2G000310;CsGy2G002420;CsGy2G005350;CsGy2G006180;CsGy2G007480;CsGy2G009330;CsGy2G009340;CsGy2G010000;CsGy2G013550;CsGy2G014000;CsGy2G015370;CsGy2G021880;CsGy2G023460;CsGy3G001120;CsGy3G001870;CsGy3G008170;CsGy3G008670;CsGy3G008900;CsGy3G010340;CsGy3G015170;CsGy3G015300;CsGy3G016200;CsGy3G019790;CsGy3G023…
		GO:0005622	intracellular	146	4934	1.52851e-05	0.000677637	CsGy1G001900;CsGy1G005240;CsGy1G014130;CsGy1G016490;CsGy1G017120;CsGy1G018610;CsGy1G021140;CsGy1G023880;CsGy1G024370;CsGy1G024920;CsGy1G026410;CsGy1G026940;CsGy1G029200;CsGy1G030710;CsGy1G032330;CsGy2G000310;CsGy2G002420;CsGy2G005350;CsGy2G006180;CsGy2G007040;CsGy2G007480;CsGy2G009330;CsGy2G009340;CsGy2G010000;CsGy2G013550;CsGy2G014000;CsGy2G015370;CsGy2G021610;CsGy2G021880;CsGy2G023460;CsGy3G000…
		GO:0044424	intracellular part	139	4745	7.26052e-05	0.002759	CsGy1G001900;CsGy1G005240;CsGy1G016490;CsGy1G017120;CsGy1G018610;CsGy1G021140;CsGy1G023880;CsGy1G024370;CsGy1G024920;CsGy1G026410;CsGy1G026940;CsGy1G029200;CsGy1G030710;CsGy1G032330;CsGy2G000310;CsGy2G002420;CsGy2G005350;CsGy2G006180;CsGy2G007040;CsGy2G007480;CsGy2G009330;CsGy2G009340;CsGy2G010000;CsGy2G013550;CsGy2G014000;CsGy2G015370;CsGy2G021610;CsGy2G021880;CsGy2G023460;CsGy3G000020;CsGy3G000…
		GO:0044446	intracellular organelle part	57	1551	0.000197322	0.00502385	CsGy1G016490;CsGy1G021140;CsGy1G024920;CsGy1G026410;CsGy1G032330;CsGy2G002420;CsGy2G005350;CsGy2G009340;CsGy2G010000;CsGy2G014000;CsGy3G001120;CsGy3G001870;CsGy3G004600;CsGy3G008170;CsGy3G008670;CsGy3G008900;CsGy3G012050;CsGy3G016200;CsGy3G019790;CsGy3G023590;CsGy3G023610;CsGy3G024360;CsGy3G038710;CsGy3G041370;CsGy3G042600;CsGy3G044700;CsGy4G000640;CsGy4G010610;CsGy4G019440;CsGy4G020130;CsGy5G004…
		GO:0031988	membrane-bounded vesicle	7	53	0.000208919	0.00502385	CsGy1G017120;CsGy1G024920;CsGy2G010000;CsGy3G001120;CsGy3G041420;CsGy7G016020;CsGy7G019520
		GO:0044422	organelle part	57	1555	0.000211478	0.00502385	CsGy1G016490;CsGy1G021140;CsGy1G024920;CsGy1G026410;CsGy1G032330;CsGy2G002420;CsGy2G005350;CsGy2G009340;CsGy2G010000;CsGy2G014000;CsGy3G001120;CsGy3G001870;CsGy3G004600;CsGy3G008170;CsGy3G008670;CsGy3G008900;CsGy3G012050;CsGy3G016200;CsGy3G019790;CsGy3G023590;CsGy3G023610;CsGy3G024360;CsGy3G038710;CsGy3G041370;CsGy3G042600;CsGy3G044700;CsGy4G000640;CsGy4G010610;CsGy4G019440;CsGy4G020130;CsGy5G004…
		GO:0098588	bounding membrane of organelle	20	355	0.000226987	0.00502385	CsGy1G024920;CsGy1G026410;CsGy2G005350;CsGy2G010000;CsGy3G001120;CsGy3G001870;CsGy3G008670;CsGy3G019790;CsGy4G000640;CsGy4G020130;CsGy5G004140;CsGy5G010220;CsGy5G015570;CsGy6G006970;CsGy6G020270;CsGy6G025470;CsGy6G028300;CsGy7G000210;CsGy7G016690;CsGy7G019520
		GO:0005774	vacuolar membrane	9	91	0.000255445	0.00502385	CsGy1G026410;CsGy3G001870;CsGy3G019790;CsGy4G020130;CsGy5G015570;CsGy6G006970;CsGy6G028300;CsGy7G000210;CsGy7G016690
		GO:0044437	vacuolar part	9	91	0.000255445	0.00502385	CsGy1G026410;CsGy3G001870;CsGy3G019790;CsGy4G020130;CsGy5G015570;CsGy6G006970;CsGy6G028300;CsGy7G000210;CsGy7G016690
		GO:0031982	vesicle	7	55	0.000264413	0.00502385	CsGy1G017120;CsGy1G024920;CsGy2G010000;CsGy3G001120;CsGy3G041420;CsGy7G016020;CsGy7G019520
		GO:0031090	organelle membrane	24	482	0.000346974	0.00615301	CsGy1G024920;CsGy1G026410;CsGy2G005350;CsGy2G010000;CsGy3G001120;CsGy3G001870;CsGy3G008670;CsGy3G019790;CsGy3G023610;CsGy3G024360;CsGy4G000640;CsGy4G020130;CsGy5G004140;CsGy5G010220;CsGy5G015570;CsGy6G006970;CsGy6G013950;CsGy6G020270;CsGy6G021520;CsGy6G025470;CsGy6G028300;CsGy7G000210;CsGy7G016690;CsGy7G019520
		GO:0045239	tricarboxylic acid cycle enzyme complex	2	2	0.000539377	0.00873424	CsGy4G000910;CsGy7G009400
		GO:0005773	vacuole	11	145	0.000558203	0.00873424	CsGy1G026410;CsGy3G001870;CsGy3G019790;CsGy4G020130;CsGy5G001390;CsGy5G015570;CsGy5G020960;CsGy6G006970;CsGy6G028300;CsGy7G000210;CsGy7G016690
		GO:0016023	cytoplasmic, membrane-bounded vesicle	6	48	0.000806098	0.0119123	CsGy1G017120;CsGy1G024920;CsGy2G010000;CsGy3G001120;CsGy3G041420;CsGy7G019520
		GO:0031410	cytoplasmic vesicle	6	49	0.000900998	0.012614	CsGy1G017120;CsGy1G024920;CsGy2G010000;CsGy3G001120;CsGy3G041420;CsGy7G019520
		GO:0005886	plasma membrane	22	459	0.00102026	0.0135695	CsGy1G008430;CsGy1G018490;CsGy1G021470;CsGy1G026410;CsGy1G029170;CsGy2G000310;CsGy2G013420;CsGy2G023570;CsGy3G001120;CsGy3G013450;CsGy3G015170;CsGy3G030580;CsGy4G010330;CsGy4G025360;CsGy5G016880;CsGy5G020010;CsGy6G013950;CsGy6G027690;CsGy6G032370;CsGy7G011370;CsGy7G016020;CsGy7G017940
		GO ID	Description	out (339)	All (11997)	pvalue	p.adjust	Genes
	Molecular Function	GO:0035639	purine ribonucleoside triphosphate binding	96	1926	5.30861e-09	2.3782e-06	CsGy1G003890;CsGy1G007510;CsGy1G009520;CsGy1G016490;CsGy1G017750;CsGy1G018610;CsGy1G026940;CsGy1G027570;CsGy1G029740;CsGy1G033060;CsGy2G000310;CsGy2G001010;CsGy2G005350;CsGy2G007040;CsGy2G008800;CsGy2G024420;CsGy3G001000;CsGy3G005860;CsGy3G007150;CsGy3G008970;CsGy3G010340;CsGy3G013980;CsGy3G017150;CsGy3G021150;CsGy3G021710;CsGy3G023610;CsGy3G023660;CsGy3G026070;CsGy3G026200;CsGy3G026710;CsGy3G028…
		GO:0032549	ribonucleoside binding	97	2011	2.35499e-08	2.3782e-06	CsGy1G003890;CsGy1G007510;CsGy1G009520;CsGy1G016490;CsGy1G017750;CsGy1G018610;CsGy1G026940;CsGy1G027570;CsGy1G029740;CsGy1G033060;CsGy2G000310;CsGy2G001010;CsGy2G005350;CsGy2G007040;CsGy2G008800;CsGy2G024420;CsGy3G001000;CsGy3G005860;CsGy3G007150;CsGy3G008970;CsGy3G010340;CsGy3G013980;CsGy3G017150;CsGy3G021150;CsGy3G021710;CsGy3G023610;CsGy3G023660;CsGy3G026070;CsGy3G026200;CsGy3G026710;CsGy3G028…
		GO:0001882	nucleoside binding	97	2012	2.41567e-08	2.3782e-06	CsGy1G003890;CsGy1G007510;CsGy1G009520;CsGy1G016490;CsGy1G017750;CsGy1G018610;CsGy1G026940;CsGy1G027570;CsGy1G029740;CsGy1G033060;CsGy2G000310;CsGy2G001010;CsGy2G005350;CsGy2G007040;CsGy2G008800;CsGy2G024420;CsGy3G001000;CsGy3G005860;CsGy3G007150;CsGy3G008970;CsGy3G010340;CsGy3G013980;CsGy3G017150;CsGy3G021150;CsGy3G021710;CsGy3G023610;CsGy3G023660;CsGy3G026070;CsGy3G026200;CsGy3G026710;CsGy3G028…
		GO:0043168	anion binding	108	2340	2.92438e-08	2.3782e-06	CsGy1G003890;CsGy1G007510;CsGy1G009520;CsGy1G016490;CsGy1G017120;CsGy1G017750;CsGy1G018610;CsGy1G021470;CsGy1G026940;CsGy1G027570;CsGy1G029740;CsGy1G033060;CsGy2G000310;CsGy2G001010;CsGy2G003470;CsGy2G005350;CsGy2G007040;CsGy2G008800;CsGy2G014000;CsGy2G024420;CsGy3G000780;CsGy3G001000;CsGy3G005860;CsGy3G007150;CsGy3G008970;CsGy3G010340;CsGy3G011040;CsGy3G013980;CsGy3G017150;CsGy3G021150;CsGy3G021…
		GO:0097367	carbohydrate derivative binding	98	2057	3.63289e-08	2.3782e-06	CsGy1G003890;CsGy1G007510;CsGy1G009520;CsGy1G016490;CsGy1G017750;CsGy1G018610;CsGy1G026940;CsGy1G027570;CsGy1G029740;CsGy1G033060;CsGy2G000310;CsGy2G001010;CsGy2G005350;CsGy2G007040;CsGy2G008800;CsGy2G024420;CsGy3G001000;CsGy3G005860;CsGy3G007150;CsGy3G008170;CsGy3G008970;CsGy3G010340;CsGy3G013980;CsGy3G017150;CsGy3G021150;CsGy3G021710;CsGy3G023610;CsGy3G023660;CsGy3G026070;CsGy3G026200;CsGy3G026…
		GO:0001883	purine nucleoside binding	96	2003	3.97122e-08	2.3782e-06	CsGy1G003890;CsGy1G007510;CsGy1G009520;CsGy1G016490;CsGy1G017750;CsGy1G018610;CsGy1G026940;CsGy1G027570;CsGy1G029740;CsGy1G033060;CsGy2G000310;CsGy2G001010;CsGy2G005350;CsGy2G007040;CsGy2G008800;CsGy2G024420;CsGy3G001000;CsGy3G005860;CsGy3G007150;CsGy3G008970;CsGy3G010340;CsGy3G013980;CsGy3G017150;CsGy3G021150;CsGy3G021710;CsGy3G023610;CsGy3G023660;CsGy3G026070;CsGy3G026200;CsGy3G026710;CsGy3G028…
		GO:0032550	purine ribonucleoside binding	96	2003	3.97122e-08	2.3782e-06	CsGy1G003890;CsGy1G007510;CsGy1G009520;CsGy1G016490;CsGy1G017750;CsGy1G018610;CsGy1G026940;CsGy1G027570;CsGy1G029740;CsGy1G033060;CsGy2G000310;CsGy2G001010;CsGy2G005350;CsGy2G007040;CsGy2G008800;CsGy2G024420;CsGy3G001000;CsGy3G005860;CsGy3G007150;CsGy3G008970;CsGy3G010340;CsGy3G013980;CsGy3G017150;CsGy3G021150;CsGy3G021710;CsGy3G023610;CsGy3G023660;CsGy3G026070;CsGy3G026200;CsGy3G026710;CsGy3G028…
		GO:0032555	purine ribonucleotide binding	96	2003	3.97122e-08	2.3782e-06	CsGy1G003890;CsGy1G007510;CsGy1G009520;CsGy1G016490;CsGy1G017750;CsGy1G018610;CsGy1G026940;CsGy1G027570;CsGy1G029740;CsGy1G033060;CsGy2G000310;CsGy2G001010;CsGy2G005350;CsGy2G007040;CsGy2G008800;CsGy2G024420;CsGy3G001000;CsGy3G005860;CsGy3G007150;CsGy3G008970;CsGy3G010340;CsGy3G013980;CsGy3G017150;CsGy3G021150;CsGy3G021710;CsGy3G023610;CsGy3G023660;CsGy3G026070;CsGy3G026200;CsGy3G026710;CsGy3G028…
		GO:0017076	purine nucleotide binding	96	2006	4.28077e-08	2.3782e-06	CsGy1G003890;CsGy1G007510;CsGy1G009520;CsGy1G016490;CsGy1G017750;CsGy1G018610;CsGy1G026940;CsGy1G027570;CsGy1G029740;CsGy1G033060;CsGy2G000310;CsGy2G001010;CsGy2G005350;CsGy2G007040;CsGy2G008800;CsGy2G024420;CsGy3G001000;CsGy3G005860;CsGy3G007150;CsGy3G008970;CsGy3G010340;CsGy3G013980;CsGy3G017150;CsGy3G021150;CsGy3G021710;CsGy3G023610;CsGy3G023660;CsGy3G026070;CsGy3G026200;CsGy3G026710;CsGy3G028…
		GO:0036094	small molecule binding	107	2335	5.19039e-08	2.5952e-06	CsGy1G003890;CsGy1G007510;CsGy1G009520;CsGy1G016490;CsGy1G017750;CsGy1G018610;CsGy1G026940;CsGy1G027570;CsGy1G029740;CsGy1G033060;CsGy2G000310;CsGy2G001010;CsGy2G003140;CsGy2G003470;CsGy2G005350;CsGy2G007040;CsGy2G008800;CsGy2G014000;CsGy2G024420;CsGy3G001000;CsGy3G005860;CsGy3G007150;CsGy3G008970;CsGy3G010340;CsGy3G011040;CsGy3G013980;CsGy3G017150;CsGy3G021150;CsGy3G021710;CsGy3G023610;CsGy3G023…
		GO:0032553	ribonucleotide binding	96	2027	7.19047e-08	3.2684e-06	CsGy1G003890;CsGy1G007510;CsGy1G009520;CsGy1G016490;CsGy1G017750;CsGy1G018610;CsGy1G026940;CsGy1G027570;CsGy1G029740;CsGy1G033060;CsGy2G000310;CsGy2G001010;CsGy2G005350;CsGy2G007040;CsGy2G008800;CsGy2G024420;CsGy3G001000;CsGy3G005860;CsGy3G007150;CsGy3G008970;CsGy3G010340;CsGy3G013980;CsGy3G017150;CsGy3G021150;CsGy3G021710;CsGy3G023610;CsGy3G023660;CsGy3G026070;CsGy3G026200;CsGy3G026710;CsGy3G028…
		GO:0000166	nucleotide binding	103	2284	2.39853e-07	9.22513e-06	CsGy1G003890;CsGy1G007510;CsGy1G009520;CsGy1G016490;CsGy1G017750;CsGy1G018610;CsGy1G026940;CsGy1G027570;CsGy1G029740;CsGy1G033060;CsGy2G000310;CsGy2G001010;CsGy2G003140;CsGy2G005350;CsGy2G007040;CsGy2G008800;CsGy2G014000;CsGy2G024420;CsGy3G001000;CsGy3G005860;CsGy3G007150;CsGy3G008970;CsGy3G010340;CsGy3G011040;CsGy3G013980;CsGy3G017150;CsGy3G021150;CsGy3G021710;CsGy3G023610;CsGy3G023660;CsGy3G026…
		GO:1901265	nucleoside phosphate binding	103	2284	2.39853e-07	9.22513e-06	CsGy1G003890;CsGy1G007510;CsGy1G009520;CsGy1G016490;CsGy1G017750;CsGy1G018610;CsGy1G026940;CsGy1G027570;CsGy1G029740;CsGy1G033060;CsGy2G000310;CsGy2G001010;CsGy2G003140;CsGy2G005350;CsGy2G007040;CsGy2G008800;CsGy2G014000;CsGy2G024420;CsGy3G001000;CsGy3G005860;CsGy3G007150;CsGy3G008970;CsGy3G010340;CsGy3G011040;CsGy3G013980;CsGy3G017150;CsGy3G021150;CsGy3G021710;CsGy3G023610;CsGy3G023660;CsGy3G026…
		GO:0005524	ATP binding	83	1729	4.43235e-07	1.58298e-05	CsGy1G003890;CsGy1G007510;CsGy1G009520;CsGy1G016490;CsGy1G017750;CsGy1G026940;CsGy1G027570;CsGy1G029740;CsGy2G000310;CsGy2G001010;CsGy2G007040;CsGy2G008800;CsGy2G024420;CsGy3G001000;CsGy3G005860;CsGy3G007150;CsGy3G008970;CsGy3G010340;CsGy3G013980;CsGy3G017150;CsGy3G021150;CsGy3G021710;CsGy3G023610;CsGy3G023660;CsGy3G026070;CsGy3G026200;CsGy3G026710;CsGy3G028290;CsGy3G030580;CsGy3G031450;CsGy3G037…
		GO:0032559	adenyl ribonucleotide binding	83	1806	2.6945e-06	8.98167e-05	CsGy1G003890;CsGy1G007510;CsGy1G009520;CsGy1G016490;CsGy1G017750;CsGy1G026940;CsGy1G027570;CsGy1G029740;CsGy2G000310;CsGy2G001010;CsGy2G007040;CsGy2G008800;CsGy2G024420;CsGy3G001000;CsGy3G005860;CsGy3G007150;CsGy3G008970;CsGy3G010340;CsGy3G013980;CsGy3G017150;CsGy3G021150;CsGy3G021710;CsGy3G023610;CsGy3G023660;CsGy3G026070;CsGy3G026200;CsGy3G026710;CsGy3G028290;CsGy3G030580;CsGy3G031450;CsGy3G037…
		GO:0030554	adenyl nucleotide binding	83	1809	2.88063e-06	9.00196e-05	CsGy1G003890;CsGy1G007510;CsGy1G009520;CsGy1G016490;CsGy1G017750;CsGy1G026940;CsGy1G027570;CsGy1G029740;CsGy2G000310;CsGy2G001010;CsGy2G007040;CsGy2G008800;CsGy2G024420;CsGy3G001000;CsGy3G005860;CsGy3G007150;CsGy3G008970;CsGy3G010340;CsGy3G013980;CsGy3G017150;CsGy3G021150;CsGy3G021710;CsGy3G023610;CsGy3G023660;CsGy3G026070;CsGy3G026200;CsGy3G026710;CsGy3G028290;CsGy3G030580;CsGy3G031450;CsGy3G037…
		GO:0043167	ion binding	156	4231	2.28153e-05	0.000671039	CsGy1G000630;CsGy1G003890;CsGy1G007510;CsGy1G009150;CsGy1G009520;CsGy1G016490;CsGy1G017120;CsGy1G017750;CsGy1G018610;CsGy1G021470;CsGy1G023060;CsGy1G024920;CsGy1G026940;CsGy1G027570;CsGy1G028730;CsGy1G029740;CsGy1G030710;CsGy1G031280;CsGy1G033060;CsGy2G000310;CsGy2G001010;CsGy2G003470;CsGy2G005350;CsGy2G005420;CsGy2G007040;CsGy2G008800;CsGy2G010000;CsGy2G012880;CsGy2G014000;CsGy2G024420;CsGy3G000…
		GO:0004674	protein serine/threonine kinase activity	25	382	8.4273e-05	0.00234092	CsGy1G003890;CsGy1G007510;CsGy1G017750;CsGy1G027570;CsGy2G001010;CsGy3G001000;CsGy3G005860;CsGy3G017150;CsGy3G026710;CsGy3G028290;CsGy3G030580;CsGy3G042820;CsGy4G001680;CsGy4G007640;CsGy4G010400;CsGy4G021690;CsGy4G023830;CsGy5G004750;CsGy6G007610;CsGy6G015320;CsGy6G018070;CsGy6G027690;CsGy6G032370;CsGy6G036500;CsGy7G006260
		GO:0008135	translation factor activity, RNA binding	13	145	0.00023443	0.0061692	CsGy1G014220;CsGy1G016330;CsGy1G017860;CsGy1G024370;CsGy2G013140;CsGy3G036240;CsGy3G038710;CsGy4G003260;CsGy5G012990;CsGy5G016620;CsGy6G017590;CsGy7G012220;CsGy7G020970
		GO:0017111	nucleoside-triphosphatase activity	32	588	0.000287441	0.00718602	CsGy1G016490;CsGy1G018610;CsGy1G033060;CsGy2G005350;CsGy2G008800;CsGy3G008970;CsGy3G010430;CsGy3G021150;CsGy3G026070;CsGy3G038710;CsGy3G038920;CsGy4G001920;CsGy4G006370;CsGy4G010520;CsGy4G012610;CsGy4G017410;CsGy5G007030;CsGy5G016620;CsGy5G019770;CsGy5G029900;CsGy6G006970;CsGy6G023310;CsGy6G029300;CsGy6G034500;CsGy6G036700;CsGy7G000210;CsGy7G000330;CsGy7G003050;CsGy7G004410;CsGy7G012220;CsGy7G014…
		GO ID	Description	out (302)	All (10845)	pvalue	p.adjust	Genes
	Biological Process	GO:0044763	single-organism cellular process	141	3806	1.69082e-05	0.0075314	CsGy1G000380;CsGy1G001680;CsGy1G008430;CsGy1G008820;CsGy1G010120;CsGy1G010160;CsGy1G011590;CsGy1G016490;CsGy1G017750;CsGy1G017860;CsGy1G018490;CsGy1G021470;CsGy1G022390;CsGy1G026410;CsGy1G026940;CsGy1G027540;CsGy1G029170;CsGy1G030300;CsGy1G030710;CsGy1G032330;CsGy1G032440;CsGy2G003470;CsGy2G005350;CsGy2G007040;CsGy2G008800;CsGy2G009600;CsGy2G009650;CsGy2G012880;CsGy2G013420;CsGy2G014000;CsGy2G021…
		GO:0034613	cellular protein localization	18	207	1.87179e-05	0.0075314	CsGy1G014130;CsGy1G022390;CsGy1G024920;CsGy2G005350;CsGy2G010000;CsGy4G000640;CsGy4G001920;CsGy4G002500;CsGy4G010730;CsGy4G020130;CsGy5G000320;CsGy5G016880;CsGy5G021220;CsGy5G021890;CsGy6G020080;CsGy7G010530;CsGy7G016560;CsGy7G019520
		GO:0070727	cellular macromolecule localization	18	211	2.42467e-05	0.0075314	CsGy1G014130;CsGy1G022390;CsGy1G024920;CsGy2G005350;CsGy2G010000;CsGy4G000640;CsGy4G001920;CsGy4G002500;CsGy4G010730;CsGy4G020130;CsGy5G000320;CsGy5G016880;CsGy5G021220;CsGy5G021890;CsGy6G020080;CsGy7G010530;CsGy7G016560;CsGy7G019520
		GO:0006793	phosphorus metabolic process	75	1723	3.14313e-05	0.0075314	CsGy1G003890;CsGy1G007510;CsGy1G008820;CsGy1G010120;CsGy1G017750;CsGy1G026940;CsGy1G027570;CsGy1G029740;CsGy1G030710;CsGy2G001010;CsGy2G007890;CsGy2G012880;CsGy2G015120;CsGy2G024420;CsGy3G001000;CsGy3G005860;CsGy3G008900;CsGy3G010430;CsGy3G010720;CsGy3G016010;CsGy3G017150;CsGy3G026200;CsGy3G026710;CsGy3G026810;CsGy3G028290;CsGy3G029120;CsGy3G030580;CsGy3G031450;CsGy3G037800;CsGy3G038770;CsGy3G041…
		GO:0006886	intracellular protein transport	16	177	3.40099e-05	0.0075314	CsGy1G014130;CsGy1G024920;CsGy2G005350;CsGy2G010000;CsGy4G000640;CsGy4G001920;CsGy4G002500;CsGy4G010730;CsGy4G020130;CsGy5G000320;CsGy5G021220;CsGy5G021890;CsGy6G020080;CsGy7G010530;CsGy7G016560;CsGy7G019520
		GO:0044267	cellular protein metabolic process	92	2255	3.82628e-05	0.0075314	CsGy1G003890;CsGy1G007510;CsGy1G014220;CsGy1G014760;CsGy1G016330;CsGy1G017750;CsGy1G017860;CsGy1G021140;CsGy1G024370;CsGy1G025640;CsGy1G027510;CsGy1G027570;CsGy1G029740;CsGy1G030710;CsGy2G001010;CsGy2G006180;CsGy2G007040;CsGy2G007890;CsGy2G009330;CsGy2G009340;CsGy2G013140;CsGy2G013420;CsGy2G013980;CsGy2G023460;CsGy3G000020;CsGy3G001000;CsGy3G005860;CsGy3G007150;CsGy3G008670;CsGy3G016200;CsGy3G017…
		GO:0009987	cellular process	251	7990	5.48791e-05	0.00925888	CsGy1G000380;CsGy1G001680;CsGy1G001900;CsGy1G003890;CsGy1G005240;CsGy1G007510;CsGy1G008430;CsGy1G008820;CsGy1G010120;CsGy1G010160;CsGy1G011590;CsGy1G014220;CsGy1G014760;CsGy1G016330;CsGy1G016490;CsGy1G017120;CsGy1G017750;CsGy1G017860;CsGy1G018490;CsGy1G019930;CsGy1G021140;CsGy1G021470;CsGy1G022390;CsGy1G024370;CsGy1G025640;CsGy1G026410;CsGy1G026640;CsGy1G026940;CsGy1G027510;CsGy1G027540;CsGy1G027…
		GO:0006796	phosphate-containing compound metabolic process	73	1715	8.72324e-05	0.0117651	CsGy1G003890;CsGy1G007510;CsGy1G008820;CsGy1G010120;CsGy1G017750;CsGy1G026940;CsGy1G027570;CsGy1G029740;CsGy1G030710;CsGy2G001010;CsGy2G007890;CsGy2G012880;CsGy2G015120;CsGy2G024420;CsGy3G001000;CsGy3G005860;CsGy3G010430;CsGy3G010720;CsGy3G016010;CsGy3G017150;CsGy3G026200;CsGy3G026710;CsGy3G026810;CsGy3G028290;CsGy3G029120;CsGy3G030580;CsGy3G031450;CsGy3G037800;CsGy3G038770;CsGy3G041380;CsGy3G042…
		GO:0006099	tricarboxylic acid cycle	6	28	9.96196e-05	0.0117651	CsGy3G024360;CsGy4G000910;CsGy5G006890;CsGy6G007100;CsGy6G032020;CsGy7G009400
		GO:0006101	citrate metabolic process	6	28	9.96196e-05	0.0117651	CsGy3G024360;CsGy4G000910;CsGy5G006890;CsGy6G007100;CsGy6G032020;CsGy7G009400
		GO:0019538	protein metabolic process	102	2648	0.000130475	0.0140082	CsGy1G003890;CsGy1G007510;CsGy1G014220;CsGy1G014760;CsGy1G016330;CsGy1G017750;CsGy1G017860;CsGy1G021140;CsGy1G024370;CsGy1G025640;CsGy1G027510;CsGy1G027570;CsGy1G029740;CsGy1G030710;CsGy2G001010;CsGy2G006180;CsGy2G007040;CsGy2G007890;CsGy2G009330;CsGy2G009340;CsGy2G013140;CsGy2G013420;CsGy2G013980;CsGy2G023460;CsGy3G000020;CsGy3G001000;CsGy3G005860;CsGy3G007150;CsGy3G008670;CsGy3G016200;CsGy3G017…
		GO:0051641	cellular localization	24	379	0.000149649	0.0146694	CsGy1G014130;CsGy1G018610;CsGy1G022390;CsGy1G024920;CsGy2G005350;CsGy2G009650;CsGy2G010000;CsGy4G000640;CsGy4G001920;CsGy4G002500;CsGy4G010730;CsGy4G020130;CsGy5G000320;CsGy5G010220;CsGy5G016880;CsGy5G021220;CsGy5G021890;CsGy6G013950;CsGy6G020080;CsGy6G029300;CsGy7G010530;CsGy7G016020;CsGy7G016560;CsGy7G019520
		GO:0045184	establishment of protein localization	19	266	0.000161475	0.0146694	CsGy1G014130;CsGy1G018610;CsGy1G022390;CsGy1G024920;CsGy2G005350;CsGy2G010000;CsGy3G001120;CsGy4G000640;CsGy4G001920;CsGy4G002500;CsGy4G010730;CsGy4G020130;CsGy5G000320;CsGy5G021220;CsGy5G021890;CsGy6G020080;CsGy7G010530;CsGy7G016560;CsGy7G019520
		GO:0008104	protein localization	20	290	0.00017488	0.0147524	CsGy1G014130;CsGy1G018610;CsGy1G022390;CsGy1G024920;CsGy2G005350;CsGy2G010000;CsGy3G001120;CsGy4G000640;CsGy4G001920;CsGy4G002500;CsGy4G010730;CsGy4G020130;CsGy5G000320;CsGy5G016880;CsGy5G021220;CsGy5G021890;CsGy6G020080;CsGy7G010530;CsGy7G016560;CsGy7G019520
		GO:1901564	organonitrogen compound metabolic process	54	1197	0.00021669	0.0157424	CsGy1G008820;CsGy1G010120;CsGy1G014220;CsGy1G016330;CsGy1G017860;CsGy1G021140;CsGy1G024370;CsGy1G026940;CsGy2G006180;CsGy2G007040;CsGy2G007890;CsGy2G009340;CsGy2G009600;CsGy2G012880;CsGy2G013140;CsGy2G023460;CsGy2G024420;CsGy3G000780;CsGy3G007150;CsGy3G008170;CsGy3G009740;CsGy3G010430;CsGy3G011040;CsGy3G016200;CsGy3G026810;CsGy3G029120;CsGy3G036240;CsGy3G038710;CsGy3G042990;CsGy3G044700;CsGy4G003…
		GO:0072350	tricarboxylic acid metabolic process	6	32	0.00021818	0.0157424	CsGy3G024360;CsGy4G000910;CsGy5G006890;CsGy6G007100;CsGy6G032020;CsGy7G009400
		GO:0051649	establishment of localization in cell	22	342	0.000226605	0.0157424	CsGy1G014130;CsGy1G018610;CsGy1G024920;CsGy2G005350;CsGy2G009650;CsGy2G010000;CsGy4G000640;CsGy4G001920;CsGy4G002500;CsGy4G010730;CsGy4G020130;CsGy5G000320;CsGy5G010220;CsGy5G021220;CsGy5G021890;CsGy6G013950;CsGy6G020080;CsGy6G029300;CsGy7G010530;CsGy7G016020;CsGy7G016560;CsGy7G019520
		GO:0009060	aerobic respiration	6	34	0.000309001	0.0202739	CsGy3G024360;CsGy4G000910;CsGy5G006890;CsGy6G007100;CsGy6G032020;CsGy7G009400
		GO:0015031	protein transport	18	259	0.000334924	0.0208182	CsGy1G014130;CsGy1G018610;CsGy1G024920;CsGy2G005350;CsGy2G010000;CsGy3G001120;CsGy4G000640;CsGy4G001920;CsGy4G002500;CsGy4G010730;CsGy4G020130;CsGy5G000320;CsGy5G021220;CsGy5G021890;CsGy6G020080;CsGy7G010530;CsGy7G016560;CsGy7G019520
		GO:1901566	organonitrogen compound biosynthetic process	43	911	0.00040734	0.0240534	CsGy1G008820;CsGy1G010120;CsGy1G014220;CsGy1G016330;CsGy1G017860;CsGy1G021140;CsGy1G024370;CsGy2G006180;CsGy2G007040;CsGy2G007890;CsGy2G009340;CsGy2G012880;CsGy2G013140;CsGy2G023460;CsGy2G024420;CsGy3G000780;CsGy3G007150;CsGy3G009740;CsGy3G010430;CsGy3G016200;CsGy3G029120;CsGy3G036240;CsGy3G038710;CsGy3G042990;CsGy3G044700;CsGy4G003260;CsGy4G007640;CsGy4G015260;CsGy4G019950;CsGy5G010470;CsGy5G012…
		GO ID	Description	out (270)	All (13583)	pvalue	p.adjust	Genes
476 move-down Cmo mRNAs	Cellular Component	GO:0044444	cytoplasmic part	159	6307	2.24594e-05	0.00644586	CmoCh01G001320;CmoCh01G003050;CmoCh01G003120;CmoCh01G003130;CmoCh01G003620;CmoCh01G004970;CmoCh01G006160;CmoCh01G007450;CmoCh01G011700;CmoCh01G013680;CmoCh01G016450;CmoCh01G017940;CmoCh01G018210;CmoCh01G020710;CmoCh02G005580;CmoCh02G009580;CmoCh02G011570;CmoCh02G015850;CmoCh02G016880;CmoCh03G000700;CmoCh03G001220;CmoCh03G002080;CmoCh03G002270;CmoCh03G003570;CmoCh03G004540;CmoCh03G004780;CmoCh03G0…
		GO:0005829	cytosol	43	1167	5.48154e-05	0.00786602	CmoCh01G003050;CmoCh01G017940;CmoCh01G020710;CmoCh02G016880;CmoCh03G001220;CmoCh03G002080;CmoCh03G002270;CmoCh03G003570;CmoCh03G004540;CmoCh03G012580;CmoCh04G012370;CmoCh04G013700;CmoCh04G016010;CmoCh05G007240;CmoCh06G001040;CmoCh06G002230;CmoCh06G003640;CmoCh06G005900;CmoCh06G007480;CmoCh06G011680;CmoCh06G014590;CmoCh06G016440;CmoCh07G008720;CmoCh07G008760;CmoCh07G012050;CmoCh09G000150;CmoCh09G0…
		GO:0031090	organelle membrane	47	1356	0.000105558	0.00928781	CmoCh01G007450;CmoCh01G013680;CmoCh01G016450;CmoCh01G018210;CmoCh01G020710;CmoCh02G005580;CmoCh02G015850;CmoCh03G002270;CmoCh03G003570;CmoCh03G004540;CmoCh03G010470;CmoCh03G011070;CmoCh04G006520;CmoCh04G012370;CmoCh04G017180;CmoCh04G023190;CmoCh05G008710;CmoCh05G009770;CmoCh06G001760;CmoCh06G006220;CmoCh06G011290;CmoCh06G012170;CmoCh06G016450;CmoCh06G016940;CmoCh07G011760;CmoCh08G000150;CmoCh08G0…
		GO:0005737	cytoplasm	169	6991	0.000129447	0.00928781	CmoCh00G000330;CmoCh01G001320;CmoCh01G003050;CmoCh01G003120;CmoCh01G003130;CmoCh01G003620;CmoCh01G004970;CmoCh01G006160;CmoCh01G007450;CmoCh01G007710;CmoCh01G011700;CmoCh01G013680;CmoCh01G016450;CmoCh01G017940;CmoCh01G018210;CmoCh01G020710;CmoCh02G005580;CmoCh02G009580;CmoCh02G011570;CmoCh02G015850;CmoCh02G016880;CmoCh03G000700;CmoCh03G001220;CmoCh03G002080;CmoCh03G002270;CmoCh03G003570;CmoCh03G0…
		GO:0045239	tricarboxylic acid cycle enzyme complex	4	17	0.000296278	0.0170064	CmoCh01G003120;CmoCh01G011700;CmoCh08G000390;CmoCh15G004230
		GO:0098588	bounding membrane of organelle	35	967	0.000406354	0.0194373	CmoCh01G013680;CmoCh01G016450;CmoCh01G018210;CmoCh01G020710;CmoCh02G015850;CmoCh03G002270;CmoCh03G003570;CmoCh03G004540;CmoCh03G011070;CmoCh04G012370;CmoCh04G017180;CmoCh04G023190;CmoCh05G008710;CmoCh05G009770;CmoCh06G001760;CmoCh06G006220;CmoCh06G011290;CmoCh06G016940;CmoCh08G000150;CmoCh08G000460;CmoCh08G008560;CmoCh08G010220;CmoCh09G005510;CmoCh10G005240;CmoCh10G011690;CmoCh11G007230;CmoCh11G0…
		GO:0098805	whole membrane	24	610	0.00113532	0.0430673	CmoCh01G013680;CmoCh01G020710;CmoCh03G002270;CmoCh03G003570;CmoCh03G011070;CmoCh04G012370;CmoCh04G023190;CmoCh05G008710;CmoCh06G006220;CmoCh06G011290;CmoCh06G016940;CmoCh08G000150;CmoCh08G000460;CmoCh08G010220;CmoCh10G005240;CmoCh10G005570;CmoCh10G011690;CmoCh11G007230;CmoCh11G008000;CmoCh11G011110;CmoCh11G011990;CmoCh11G012730;CmoCh11G019300;CmoCh13G007590
		GO:0044464	cell part	244	11384	0.00120048	0.0430673	CmoCh00G000330;CmoCh01G001320;CmoCh01G003050;CmoCh01G003120;CmoCh01G003130;CmoCh01G003620;CmoCh01G004970;CmoCh01G006160;CmoCh01G007450;CmoCh01G007710;CmoCh01G008200;CmoCh01G009960;CmoCh01G011700;CmoCh01G012260;CmoCh01G012750;CmoCh01G013680;CmoCh01G015780;CmoCh01G016450;CmoCh01G017940;CmoCh01G018210;CmoCh01G020710;CmoCh02G005580;CmoCh02G008690;CmoCh02G009580;CmoCh02G011570;CmoCh02G012320;CmoCh02G0…
		GO:0005623	cell	244	11398	0.00138629	0.0442071	CmoCh00G000330;CmoCh01G001320;CmoCh01G003050;CmoCh01G003120;CmoCh01G003130;CmoCh01G003620;CmoCh01G004970;CmoCh01G006160;CmoCh01G007450;CmoCh01G007710;CmoCh01G008200;CmoCh01G009960;CmoCh01G011700;CmoCh01G012260;CmoCh01G012750;CmoCh01G013680;CmoCh01G015780;CmoCh01G016450;CmoCh01G017940;CmoCh01G018210;CmoCh01G020710;CmoCh02G005580;CmoCh02G008690;CmoCh02G009580;CmoCh02G011570;CmoCh02G012320;CmoCh02G0…
		GO:0005622	intracellular	226	10362	0.00173019	0.0496565	CmoCh00G000330;CmoCh01G001320;CmoCh01G003050;CmoCh01G003120;CmoCh01G003130;CmoCh01G003620;CmoCh01G004970;CmoCh01G006160;CmoCh01G007450;CmoCh01G007710;CmoCh01G008200;CmoCh01G009960;CmoCh01G011700;CmoCh01G012260;CmoCh01G012750;CmoCh01G013680;CmoCh01G015780;CmoCh01G016450;CmoCh01G017940;CmoCh01G018210;CmoCh01G020710;CmoCh02G005580;CmoCh02G009580;CmoCh02G011570;CmoCh02G012320;CmoCh02G013080;CmoCh02G0…
		GO:0044424	intracellular part	222	10159	0.00212793	0.0555195	CmoCh00G000330;CmoCh01G001320;CmoCh01G003050;CmoCh01G003120;CmoCh01G003130;CmoCh01G003620;CmoCh01G004970;CmoCh01G006160;CmoCh01G007450;CmoCh01G007710;CmoCh01G008200;CmoCh01G009960;CmoCh01G011700;CmoCh01G012750;CmoCh01G013680;CmoCh01G015780;CmoCh01G016450;CmoCh01G017940;CmoCh01G018210;CmoCh01G020710;CmoCh02G005580;CmoCh02G009580;CmoCh02G011570;CmoCh02G012320;CmoCh02G013080;CmoCh02G015850;CmoCh02G0…
		GO:0005786	signal recognition particle, endoplasmic reticulum targeting	3	14	0.00240343	0.057482	CmoCh04G019080;CmoCh12G008590;CmoCh14G014120
		GO:0048500	signal recognition particle	3	15	0.00296045	0.0653576	CmoCh04G019080;CmoCh12G008590;CmoCh14G014120
		GO:0005840	ribosome	28	840	0.00504092	0.0803805	CmoCh01G003130;CmoCh01G020710;CmoCh03G002270;CmoCh04G003390;CmoCh04G029960;CmoCh05G007240;CmoCh06G015700;CmoCh06G016440;CmoCh08G007500;CmoCh08G009990;CmoCh10G003980;CmoCh10G004930;CmoCh10G012310;CmoCh11G004600;CmoCh11G006350;CmoCh11G007190;CmoCh11G018780;CmoCh12G002990;CmoCh13G000020;CmoCh13G005900;CmoCh14G012860;CmoCh14G017180;CmoCh14G021210;CmoCh15G004480;CmoCh15G006340;CmoCh16G000290;CmoCh18G0…
		GO:0030529	intracellular ribonucleoprotein complex	33	1044	0.00534615	0.0803805	CmoCh01G003130;CmoCh01G020710;CmoCh03G002270;CmoCh03G011400;CmoCh04G003390;CmoCh04G019080;CmoCh04G029960;CmoCh05G007240;CmoCh06G015700;CmoCh06G016440;CmoCh08G007500;CmoCh08G009990;CmoCh10G003980;CmoCh10G004930;CmoCh10G012310;CmoCh11G004600;CmoCh11G006350;CmoCh11G007190;CmoCh11G018780;CmoCh12G002990;CmoCh12G008590;CmoCh13G000020;CmoCh13G005900;CmoCh14G012860;CmoCh14G014120;CmoCh14G017180;CmoCh14G0…
		GO:1990904	ribonucleoprotein complex	33	1044	0.00534615	0.0803805	CmoCh01G003130;CmoCh01G020710;CmoCh03G002270;CmoCh03G011400;CmoCh04G003390;CmoCh04G019080;CmoCh04G029960;CmoCh05G007240;CmoCh06G015700;CmoCh06G016440;CmoCh08G007500;CmoCh08G009990;CmoCh10G003980;CmoCh10G004930;CmoCh10G012310;CmoCh11G004600;CmoCh11G006350;CmoCh11G007190;CmoCh11G018780;CmoCh12G002990;CmoCh12G008590;CmoCh13G000020;CmoCh13G005900;CmoCh14G012860;CmoCh14G014120;CmoCh14G017180;CmoCh14G0…
		GO:0030117	membrane coat	6	81	0.00545452	0.0803805	CmoCh04G018400;CmoCh07G012050;CmoCh08G006460;CmoCh08G010220;CmoCh10G005570;CmoCh11G012730
		GO:0048475	coated membrane	6	81	0.00545452	0.0803805	CmoCh04G018400;CmoCh07G012050;CmoCh08G006460;CmoCh08G010220;CmoCh10G005570;CmoCh11G012730
		GO:0045240	dihydrolipoyl dehydrogenase complex	2	6	0.00560143	0.0803805	CmoCh01G011700;CmoCh15G004230
		GO:0045252	oxoglutarate dehydrogenase complex	2	6	0.00560143	0.0803805	CmoCh01G011700;CmoCh15G004230
		GO ID	Description	out (391)	All (19364)	pvalue	p.adjust	Genes
	Molecular Function	GO:0035639	purine ribonucleoside triphosphate binding	99	2887	3.98117e-08	1.20556e-05	CmoCh01G000850;CmoCh01G001300;CmoCh01G003050;CmoCh01G003620;CmoCh01G004970;CmoCh01G010460;CmoCh01G017930;CmoCh02G008060;CmoCh02G010890;CmoCh02G013080;CmoCh02G016880;CmoCh03G000720;CmoCh03G002340;CmoCh03G003570;CmoCh03G004540;CmoCh03G004780;CmoCh03G006240;CmoCh03G010820;CmoCh03G012910;CmoCh03G014660;CmoCh04G002660;CmoCh04G010440;CmoCh04G010770;CmoCh04G013330;CmoCh04G016060;CmoCh04G019980;CmoCh04G0…
		GO:0032549	ribonucleoside binding	100	2971	8.43349e-08	1.20556e-05	CmoCh01G000850;CmoCh01G001300;CmoCh01G003050;CmoCh01G003620;CmoCh01G004970;CmoCh01G010460;CmoCh01G017930;CmoCh02G008060;CmoCh02G010890;CmoCh02G013080;CmoCh02G016880;CmoCh03G000720;CmoCh03G002340;CmoCh03G003570;CmoCh03G004540;CmoCh03G004780;CmoCh03G006240;CmoCh03G010820;CmoCh03G012580;CmoCh03G012910;CmoCh03G014660;CmoCh04G002660;CmoCh04G010440;CmoCh04G010770;CmoCh04G013330;CmoCh04G016060;CmoCh04G0…
		GO:0001882	nucleoside binding	100	2972	8.57574e-08	1.20556e-05	CmoCh01G000850;CmoCh01G001300;CmoCh01G003050;CmoCh01G003620;CmoCh01G004970;CmoCh01G010460;CmoCh01G017930;CmoCh02G008060;CmoCh02G010890;CmoCh02G013080;CmoCh02G016880;CmoCh03G000720;CmoCh03G002340;CmoCh03G003570;CmoCh03G004540;CmoCh03G004780;CmoCh03G006240;CmoCh03G010820;CmoCh03G012580;CmoCh03G012910;CmoCh03G014660;CmoCh04G002660;CmoCh04G010440;CmoCh04G010770;CmoCh04G013330;CmoCh04G016060;CmoCh04G0…
		GO:0001883	purine nucleoside binding	99	2953	1.22122e-07	1.20556e-05	CmoCh01G000850;CmoCh01G001300;CmoCh01G003050;CmoCh01G003620;CmoCh01G004970;CmoCh01G010460;CmoCh01G017930;CmoCh02G008060;CmoCh02G010890;CmoCh02G013080;CmoCh02G016880;CmoCh03G000720;CmoCh03G002340;CmoCh03G003570;CmoCh03G004540;CmoCh03G004780;CmoCh03G006240;CmoCh03G010820;CmoCh03G012910;CmoCh03G014660;CmoCh04G002660;CmoCh04G010440;CmoCh04G010770;CmoCh04G013330;CmoCh04G016060;CmoCh04G019980;CmoCh04G0…
		GO:0032550	purine ribonucleoside binding	99	2953	1.22122e-07	1.20556e-05	CmoCh01G000850;CmoCh01G001300;CmoCh01G003050;CmoCh01G003620;CmoCh01G004970;CmoCh01G010460;CmoCh01G017930;CmoCh02G008060;CmoCh02G010890;CmoCh02G013080;CmoCh02G016880;CmoCh03G000720;CmoCh03G002340;CmoCh03G003570;CmoCh03G004540;CmoCh03G004780;CmoCh03G006240;CmoCh03G010820;CmoCh03G012910;CmoCh03G014660;CmoCh04G002660;CmoCh04G010440;CmoCh04G010770;CmoCh04G013330;CmoCh04G016060;CmoCh04G019980;CmoCh04G0…
		GO:0097367	carbohydrate derivative binding	101	3042	1.39769e-07	1.20556e-05	CmoCh01G000850;CmoCh01G001300;CmoCh01G003050;CmoCh01G003620;CmoCh01G004970;CmoCh01G010460;CmoCh01G017930;CmoCh02G008060;CmoCh02G010890;CmoCh02G013080;CmoCh02G016880;CmoCh03G000720;CmoCh03G002340;CmoCh03G003570;CmoCh03G004540;CmoCh03G004780;CmoCh03G006240;CmoCh03G010820;CmoCh03G012580;CmoCh03G012910;CmoCh03G014660;CmoCh04G002660;CmoCh04G010440;CmoCh04G010770;CmoCh04G013330;CmoCh04G016060;CmoCh04G0…
		GO:0032555	purine ribonucleotide binding	99	2965	1.48834e-07	1.20556e-05	CmoCh01G000850;CmoCh01G001300;CmoCh01G003050;CmoCh01G003620;CmoCh01G004970;CmoCh01G010460;CmoCh01G017930;CmoCh02G008060;CmoCh02G010890;CmoCh02G013080;CmoCh02G016880;CmoCh03G000720;CmoCh03G002340;CmoCh03G003570;CmoCh03G004540;CmoCh03G004780;CmoCh03G006240;CmoCh03G010820;CmoCh03G012910;CmoCh03G014660;CmoCh04G002660;CmoCh04G010440;CmoCh04G010770;CmoCh04G013330;CmoCh04G016060;CmoCh04G019980;CmoCh04G0…
		GO:0036094	small molecule binding	122	3937	2.00192e-07	1.41886e-05	CmoCh01G000850;CmoCh01G001300;CmoCh01G003050;CmoCh01G003620;CmoCh01G004970;CmoCh01G006790;CmoCh01G010460;CmoCh01G017930;CmoCh02G002630;CmoCh02G008060;CmoCh02G010890;CmoCh02G013080;CmoCh02G016880;CmoCh03G000720;CmoCh03G002340;CmoCh03G003570;CmoCh03G004540;CmoCh03G004780;CmoCh03G006240;CmoCh03G010820;CmoCh03G012580;CmoCh03G012910;CmoCh03G014660;CmoCh04G002660;CmoCh04G003700;CmoCh04G008530;CmoCh04G0…
		GO:0017076	purine nucleotide binding	99	2994	2.38279e-07	1.50116e-05	CmoCh01G000850;CmoCh01G001300;CmoCh01G003050;CmoCh01G003620;CmoCh01G004970;CmoCh01G010460;CmoCh01G017930;CmoCh02G008060;CmoCh02G010890;CmoCh02G013080;CmoCh02G016880;CmoCh03G000720;CmoCh03G002340;CmoCh03G003570;CmoCh03G004540;CmoCh03G004780;CmoCh03G006240;CmoCh03G010820;CmoCh03G012910;CmoCh03G014660;CmoCh04G002660;CmoCh04G010440;CmoCh04G010770;CmoCh04G013330;CmoCh04G016060;CmoCh04G019980;CmoCh04G0…
		GO:0032553	ribonucleotide binding	99	3007	2.93252e-07	1.66274e-05	CmoCh01G000850;CmoCh01G001300;CmoCh01G003050;CmoCh01G003620;CmoCh01G004970;CmoCh01G010460;CmoCh01G017930;CmoCh02G008060;CmoCh02G010890;CmoCh02G013080;CmoCh02G016880;CmoCh03G000720;CmoCh03G002340;CmoCh03G003570;CmoCh03G004540;CmoCh03G004780;CmoCh03G006240;CmoCh03G010820;CmoCh03G012910;CmoCh03G014660;CmoCh04G002660;CmoCh04G010440;CmoCh04G010770;CmoCh04G013330;CmoCh04G016060;CmoCh04G019980;CmoCh04G0…
		GO:0043168	anion binding	111	3554	6.35871e-07	3.27763e-05	CmoCh01G000850;CmoCh01G001300;CmoCh01G003050;CmoCh01G003620;CmoCh01G004970;CmoCh01G010460;CmoCh01G017930;CmoCh02G008060;CmoCh02G010890;CmoCh02G013080;CmoCh02G016880;CmoCh03G000720;CmoCh03G002340;CmoCh03G003570;CmoCh03G004540;CmoCh03G004780;CmoCh03G006240;CmoCh03G010820;CmoCh03G012910;CmoCh03G014660;CmoCh04G002660;CmoCh04G010440;CmoCh04G010770;CmoCh04G013330;CmoCh04G016060;CmoCh04G018490;CmoCh04G0…
		GO:0000166	nucleotide binding	116	3792	9.25818e-07	4.03799e-05	CmoCh01G000850;CmoCh01G001300;CmoCh01G003050;CmoCh01G003620;CmoCh01G004970;CmoCh01G006790;CmoCh01G010460;CmoCh01G017930;CmoCh02G002630;CmoCh02G008060;CmoCh02G010890;CmoCh02G013080;CmoCh02G016880;CmoCh03G000720;CmoCh03G002340;CmoCh03G003570;CmoCh03G004540;CmoCh03G004780;CmoCh03G006240;CmoCh03G010820;CmoCh03G012910;CmoCh03G014660;CmoCh04G002660;CmoCh04G003700;CmoCh04G008530;CmoCh04G010440;CmoCh04G0…
		GO:1901265	nucleoside phosphate binding	116	3792	9.25818e-07	4.03799e-05	CmoCh01G000850;CmoCh01G001300;CmoCh01G003050;CmoCh01G003620;CmoCh01G004970;CmoCh01G006790;CmoCh01G010460;CmoCh01G017930;CmoCh02G002630;CmoCh02G008060;CmoCh02G010890;CmoCh02G013080;CmoCh02G016880;CmoCh03G000720;CmoCh03G002340;CmoCh03G003570;CmoCh03G004540;CmoCh03G004780;CmoCh03G006240;CmoCh03G010820;CmoCh03G012910;CmoCh03G014660;CmoCh04G002660;CmoCh04G003700;CmoCh04G008530;CmoCh04G010440;CmoCh04G0…
		GO:0017111	nucleoside-triphosphatase activity	39	868	2.72978e-06	0.000108245	CmoCh01G004970;CmoCh01G010460;CmoCh02G013080;CmoCh02G016880;CmoCh03G002340;CmoCh03G004540;CmoCh03G012910;CmoCh04G010440;CmoCh04G013330;CmoCh04G019980;CmoCh06G009540;CmoCh06G012170;CmoCh06G014590;CmoCh07G000320;CmoCh07G005750;CmoCh08G000460;CmoCh08G003960;CmoCh08G007500;CmoCh09G012490;CmoCh10G006150;CmoCh11G006100;CmoCh11G010960;CmoCh11G018780;CmoCh11G019870;CmoCh12G008590;CmoCh14G003620;CmoCh14G0…
		GO:0005524	ATP binding	85	2586	2.86363e-06	0.000108245	CmoCh01G000850;CmoCh01G001300;CmoCh01G003620;CmoCh01G004970;CmoCh01G017930;CmoCh02G008060;CmoCh02G010890;CmoCh02G013080;CmoCh02G016880;CmoCh03G000720;CmoCh03G002340;CmoCh03G003570;CmoCh03G004780;CmoCh03G006240;CmoCh03G010820;CmoCh03G014660;CmoCh04G002660;CmoCh04G010440;CmoCh04G010770;CmoCh04G013330;CmoCh04G016060;CmoCh04G019980;CmoCh04G024350;CmoCh04G028360;CmoCh04G031470;CmoCh05G007920;CmoCh06G0…
		GO:0016817	hydrolase activity, acting on acid anhydrides	40	923	4.83514e-06	0.000171345	CmoCh01G004970;CmoCh01G010460;CmoCh02G013080;CmoCh02G016880;CmoCh03G002340;CmoCh03G004540;CmoCh03G012910;CmoCh04G010440;CmoCh04G013330;CmoCh04G019980;CmoCh06G009540;CmoCh06G012170;CmoCh06G014590;CmoCh07G000320;CmoCh07G005750;CmoCh08G000460;CmoCh08G003960;CmoCh08G007500;CmoCh09G012490;CmoCh10G006150;CmoCh11G006100;CmoCh11G010960;CmoCh11G018780;CmoCh11G019870;CmoCh12G008590;CmoCh14G003620;CmoCh14G0…
		GO:0043167	ion binding	185	7067	6.20785e-06	0.00020705	CmoCh01G000610;CmoCh01G000850;CmoCh01G001300;CmoCh01G003050;CmoCh01G003340;CmoCh01G003620;CmoCh01G004970;CmoCh01G006790;CmoCh01G007450;CmoCh01G010460;CmoCh01G012260;CmoCh01G015780;CmoCh01G017930;CmoCh01G017940;CmoCh01G020710;CmoCh02G003600;CmoCh02G008060;CmoCh02G010890;CmoCh02G013080;CmoCh02G016880;CmoCh03G000700;CmoCh03G000720;CmoCh03G001220;CmoCh03G002080;CmoCh03G002270;CmoCh03G002340;CmoCh03G0…
		GO:0016462	pyrophosphatase activity	39	906	7.47984e-06	0.000235615	CmoCh01G004970;CmoCh01G010460;CmoCh02G013080;CmoCh02G016880;CmoCh03G002340;CmoCh03G004540;CmoCh03G012910;CmoCh04G010440;CmoCh04G013330;CmoCh04G019980;CmoCh06G009540;CmoCh06G012170;CmoCh06G014590;CmoCh07G000320;CmoCh07G005750;CmoCh08G000460;CmoCh08G003960;CmoCh08G007500;CmoCh09G012490;CmoCh10G006150;CmoCh11G006100;CmoCh11G010960;CmoCh11G018780;CmoCh11G019870;CmoCh12G008590;CmoCh14G003620;CmoCh14G0…
		GO:0016818	hydrolase activity, acting on acid anhydrides, in phosphorus-containing anhydrides	39	910	8.28137e-06	0.000247133	CmoCh01G004970;CmoCh01G010460;CmoCh02G013080;CmoCh02G016880;CmoCh03G002340;CmoCh03G004540;CmoCh03G012910;CmoCh04G010440;CmoCh04G013330;CmoCh04G019980;CmoCh06G009540;CmoCh06G012170;CmoCh06G014590;CmoCh07G000320;CmoCh07G005750;CmoCh08G000460;CmoCh08G003960;CmoCh08G007500;CmoCh09G012490;CmoCh10G006150;CmoCh11G006100;CmoCh11G010960;CmoCh11G018780;CmoCh11G019870;CmoCh12G008590;CmoCh14G003620;CmoCh14G0…
		GO:0032559	adenyl ribonucleotide binding	85	2663	9.08062e-06	0.000257436	CmoCh01G000850;CmoCh01G001300;CmoCh01G003620;CmoCh01G004970;CmoCh01G017930;CmoCh02G008060;CmoCh02G010890;CmoCh02G013080;CmoCh02G016880;CmoCh03G000720;CmoCh03G002340;CmoCh03G003570;CmoCh03G004780;CmoCh03G006240;CmoCh03G010820;CmoCh03G014660;CmoCh04G002660;CmoCh04G010440;CmoCh04G010770;CmoCh04G013330;CmoCh04G016060;CmoCh04G019980;CmoCh04G024350;CmoCh04G028360;CmoCh04G031470;CmoCh05G007920;CmoCh06G0…
		GO ID	Description	out (353)	All (17619)	pvalue	p.adjust	Genes
	Biological Process	GO:0044267	cellular protein metabolic process	121	4088	1.2228e-06	0.00209466	CmoCh01G000850;CmoCh01G003050;CmoCh01G003130;CmoCh01G006160;CmoCh01G007710;CmoCh01G013680;CmoCh01G016450;CmoCh01G016920;CmoCh01G017930;CmoCh01G017940;CmoCh02G005180;CmoCh02G008060;CmoCh02G010890;CmoCh03G000720;CmoCh03G001220;CmoCh03G003570;CmoCh03G006240;CmoCh03G009560;CmoCh03G010470;CmoCh03G010820;CmoCh03G014660;CmoCh03G014770;CmoCh04G003390;CmoCh04G012370;CmoCh04G013500;CmoCh04G013700;CmoCh04G0…
		GO:0006793	phosphorus metabolic process	107	3605	6.36984e-06	0.00545576	CmoCh01G000350;CmoCh01G000610;CmoCh01G000850;CmoCh01G001320;CmoCh01G003050;CmoCh01G006160;CmoCh01G012700;CmoCh01G017930;CmoCh02G003600;CmoCh02G005580;CmoCh02G008060;CmoCh02G010890;CmoCh03G000700;CmoCh03G000720;CmoCh03G001220;CmoCh03G002080;CmoCh03G003570;CmoCh03G004780;CmoCh03G006240;CmoCh03G010820;CmoCh03G011070;CmoCh03G014660;CmoCh03G014770;CmoCh04G002660;CmoCh04G006520;CmoCh04G010770;CmoCh04G0…
		GO:0006796	phosphate-containing compound metabolic process	104	3534	1.34707e-05	0.00706807	CmoCh01G000350;CmoCh01G000610;CmoCh01G000850;CmoCh01G001320;CmoCh01G003050;CmoCh01G006160;CmoCh01G012700;CmoCh01G017930;CmoCh02G003600;CmoCh02G005580;CmoCh02G008060;CmoCh02G010890;CmoCh03G000700;CmoCh03G000720;CmoCh03G001220;CmoCh03G003570;CmoCh03G004780;CmoCh03G006240;CmoCh03G010820;CmoCh03G011070;CmoCh03G014660;CmoCh03G014770;CmoCh04G002660;CmoCh04G006520;CmoCh04G010770;CmoCh04G013500;CmoCh04G0…
		GO:0051641	cellular localization	50	1347	1.65045e-05	0.00706807	CmoCh00G000330;CmoCh01G000610;CmoCh01G003050;CmoCh01G006160;CmoCh01G007450;CmoCh01G013680;CmoCh01G020710;CmoCh02G011570;CmoCh03G002270;CmoCh03G004540;CmoCh03G014770;CmoCh04G009680;CmoCh04G012370;CmoCh04G016010;CmoCh04G018400;CmoCh04G019080;CmoCh04G027390;CmoCh05G004960;CmoCh05G007240;CmoCh05G012030;CmoCh06G001760;CmoCh06G005160;CmoCh06G015700;CmoCh06G016940;CmoCh07G005750;CmoCh07G012050;CmoCh08G0…
		GO:0019538	protein metabolic process	134	4942	2.95897e-05	0.00914859	CmoCh01G000850;CmoCh01G003050;CmoCh01G003130;CmoCh01G003340;CmoCh01G003620;CmoCh01G004970;CmoCh01G006160;CmoCh01G007710;CmoCh01G011700;CmoCh01G013680;CmoCh01G016450;CmoCh01G016920;CmoCh01G017930;CmoCh01G017940;CmoCh02G005180;CmoCh02G008060;CmoCh02G010890;CmoCh02G016880;CmoCh03G000720;CmoCh03G001220;CmoCh03G003570;CmoCh03G006240;CmoCh03G009560;CmoCh03G009700;CmoCh03G010470;CmoCh03G010820;CmoCh03G0…
		GO:0051649	establishment of localization in cell	47	1277	3.76454e-05	0.00914859	CmoCh00G000330;CmoCh01G000610;CmoCh01G003050;CmoCh01G006160;CmoCh01G007450;CmoCh01G013680;CmoCh01G020710;CmoCh02G011570;CmoCh03G002270;CmoCh03G004540;CmoCh03G014770;CmoCh04G009680;CmoCh04G012370;CmoCh04G016010;CmoCh04G018400;CmoCh04G019080;CmoCh05G004960;CmoCh05G007240;CmoCh05G012030;CmoCh06G001760;CmoCh06G005160;CmoCh06G015700;CmoCh06G016940;CmoCh07G005750;CmoCh07G012050;CmoCh08G000460;CmoCh08G0…
		GO:0006464	cellular protein modification process	88	2938	4.27255e-05	0.00914859	CmoCh01G000850;CmoCh01G006160;CmoCh01G007710;CmoCh01G013680;CmoCh01G016450;CmoCh01G016920;CmoCh01G017930;CmoCh02G005180;CmoCh02G008060;CmoCh02G010890;CmoCh03G000720;CmoCh03G001220;CmoCh03G003570;CmoCh03G006240;CmoCh03G009560;CmoCh03G010820;CmoCh03G014660;CmoCh03G014770;CmoCh04G013500;CmoCh04G016010;CmoCh04G016060;CmoCh04G024350;CmoCh04G028360;CmoCh05G007920;CmoCh05G009710;CmoCh05G012030;CmoCh06G0…
		GO:0036211	protein modification process	88	2938	4.27255e-05	0.00914859	CmoCh01G000850;CmoCh01G006160;CmoCh01G007710;CmoCh01G013680;CmoCh01G016450;CmoCh01G016920;CmoCh01G017930;CmoCh02G005180;CmoCh02G008060;CmoCh02G010890;CmoCh03G000720;CmoCh03G001220;CmoCh03G003570;CmoCh03G006240;CmoCh03G009560;CmoCh03G010820;CmoCh03G014660;CmoCh03G014770;CmoCh04G013500;CmoCh04G016010;CmoCh04G016060;CmoCh04G024350;CmoCh04G028360;CmoCh05G007920;CmoCh05G009710;CmoCh05G012030;CmoCh06G0…
		GO:0009628	response to abiotic stimulus	52	1494	6.13146e-05	0.0116702	CmoCh01G003050;CmoCh01G004970;CmoCh01G007710;CmoCh01G009960;CmoCh01G012750;CmoCh01G020710;CmoCh02G005580;CmoCh03G000700;CmoCh03G002080;CmoCh03G002270;CmoCh03G003570;CmoCh03G006050;CmoCh03G011070;CmoCh03G014770;CmoCh04G003970;CmoCh04G013500;CmoCh04G013700;CmoCh04G016010;CmoCh04G017180;CmoCh04G023190;CmoCh04G027390;CmoCh05G009770;CmoCh06G001040;CmoCh06G002230;CmoCh06G010470;CmoCh06G012170;CmoCh06G0…
		GO:0046907	intracellular transport	42	1122	6.93604e-05	0.0118266	CmoCh00G000330;CmoCh01G000610;CmoCh01G003050;CmoCh01G006160;CmoCh01G007450;CmoCh01G013680;CmoCh01G020710;CmoCh02G011570;CmoCh03G002270;CmoCh03G004540;CmoCh03G014770;CmoCh04G009680;CmoCh04G012370;CmoCh04G016010;CmoCh04G018400;CmoCh04G019080;CmoCh05G004960;CmoCh05G007240;CmoCh05G012030;CmoCh06G001760;CmoCh06G005160;CmoCh06G016940;CmoCh07G012050;CmoCh08G000460;CmoCh08G003690;CmoCh08G006460;CmoCh08G0…
		GO:0009651	response to salt stress	19	346	7.59446e-05	0.0118266	CmoCh01G003050;CmoCh01G007710;CmoCh03G000700;CmoCh03G006050;CmoCh04G023190;CmoCh04G027390;CmoCh05G009770;CmoCh06G002230;CmoCh07G008760;CmoCh08G000390;CmoCh08G000460;CmoCh08G003690;CmoCh10G006200;CmoCh10G011690;CmoCh11G004660;CmoCh11G011660;CmoCh14G019930;CmoCh17G004180;CmoCh19G002090
		GO:0006970	response to osmotic stress	21	409	8.40409e-05	0.0119968	CmoCh01G003050;CmoCh01G007710;CmoCh03G000700;CmoCh03G006050;CmoCh04G013700;CmoCh04G023190;CmoCh04G027390;CmoCh05G009770;CmoCh06G002230;CmoCh06G012170;CmoCh07G008760;CmoCh08G000390;CmoCh08G000460;CmoCh08G003690;CmoCh10G006200;CmoCh10G011690;CmoCh11G004660;CmoCh11G011660;CmoCh14G019930;CmoCh17G004180;CmoCh19G002090
		GO:0009060	aerobic respiration	11	138	0.000106509	0.0140346	CmoCh01G003120;CmoCh01G011700;CmoCh06G012170;CmoCh07G003830;CmoCh07G008760;CmoCh08G000150;CmoCh08G000390;CmoCh13G007920;CmoCh14G007030;CmoCh14G019930;CmoCh15G004230
		GO:1902582	single-organism intracellular transport	34	868	0.000152374	0.0180709	CmoCh00G000330;CmoCh01G000610;CmoCh01G003050;CmoCh01G006160;CmoCh01G007450;CmoCh01G013680;CmoCh01G020710;CmoCh02G011570;CmoCh03G002270;CmoCh04G009680;CmoCh04G012370;CmoCh04G016010;CmoCh04G019080;CmoCh05G007240;CmoCh05G012030;CmoCh06G001760;CmoCh06G005160;CmoCh06G016940;CmoCh08G000460;CmoCh08G003690;CmoCh08G010220;CmoCh09G005430;CmoCh10G006150;CmoCh11G008000;CmoCh11G012730;CmoCh11G019300;CmoCh12G0…
		GO:0072593	reactive oxygen species metabolic process	15	249	0.000158239	0.0180709	CmoCh01G006160;CmoCh01G013680;CmoCh01G020710;CmoCh03G002270;CmoCh04G003970;CmoCh04G013500;CmoCh06G003640;CmoCh06G005160;CmoCh06G012390;CmoCh07G008720;CmoCh09G008680;CmoCh11G006350;CmoCh17G004180;CmoCh17G009010;CmoCh20G007500
		GO:0016482	cytoplasmic transport	27	638	0.000221908	0.023758	CmoCh01G003050;CmoCh01G006160;CmoCh01G007450;CmoCh01G013680;CmoCh01G020710;CmoCh02G011570;CmoCh03G002270;CmoCh03G004540;CmoCh04G019080;CmoCh05G007240;CmoCh05G012030;CmoCh06G001760;CmoCh06G016940;CmoCh08G000460;CmoCh08G010220;CmoCh09G005430;CmoCh10G005960;CmoCh10G006150;CmoCh11G012730;CmoCh11G019300;CmoCh12G008590;CmoCh13G002820;CmoCh14G014120;CmoCh14G021210;CmoCh16G008700;CmoCh18G005210;CmoCh19G0…
		GO:0070727	cellular macromolecule localization	34	897	0.000280445	0.0273402	CmoCh00G000330;CmoCh01G000610;CmoCh01G003050;CmoCh01G006160;CmoCh01G007450;CmoCh01G013680;CmoCh01G020710;CmoCh02G011570;CmoCh03G002270;CmoCh03G004540;CmoCh03G014770;CmoCh04G018400;CmoCh04G019080;CmoCh04G027390;CmoCh05G004960;CmoCh05G007240;CmoCh05G012030;CmoCh06G005160;CmoCh06G016940;CmoCh07G012050;CmoCh08G003690;CmoCh08G006460;CmoCh08G010220;CmoCh09G005430;CmoCh10G006150;CmoCh11G012730;CmoCh11G0…
		GO:0042743	hydrogen peroxide metabolic process	13	207	0.000287287	0.0273402	CmoCh01G006160;CmoCh01G013680;CmoCh01G020710;CmoCh03G002270;CmoCh04G013500;CmoCh06G003640;CmoCh06G005160;CmoCh06G012390;CmoCh09G008680;CmoCh11G006350;CmoCh17G004180;CmoCh17G009010;CmoCh20G007500
		GO:0010228	vegetative to reproductive phase transition of meristem	14	238	0.000331801	0.0299144	CmoCh01G013680;CmoCh01G020710;CmoCh03G002270;CmoCh03G003570;CmoCh04G012370;CmoCh04G013500;CmoCh06G012390;CmoCh06G014590;CmoCh09G002360;CmoCh11G018220;CmoCh14G005190;CmoCh17G009010;CmoCh19G005520;CmoCh20G007500
		GO:0051246	regulation of protein metabolic process	26	625	0.000376513	0.0303687	CmoCh01G006160;CmoCh02G010890;CmoCh04G013700;CmoCh04G016010;CmoCh05G009770;CmoCh06G001680;CmoCh06G014590;CmoCh06G016440;CmoCh08G007500;CmoCh08G010000;CmoCh10G004930;CmoCh10G012310;CmoCh11G004600;CmoCh11G006350;CmoCh11G018780;CmoCh11G019300;CmoCh12G006170;CmoCh13G000020;CmoCh14G012860;CmoCh15G004480;CmoCh15G006340;CmoCh17G000370;CmoCh18G002130;CmoCh18G012830;CmoCh20G002850;CmoCh20G006640
34 overlapping Csa mRNAs move in bidirections		GO ID	Description	out (23)	All (9667)	pvalue	p.adjust	Genes
	Cellular Component	GO:0071439	clathrin complex	1	1	0.00237923	0.0931506	CsGy6G001840
		GO:0098797	plasma membrane protein complex	2	35	0.00307177	0.0931506	CsGy6G001840;CsGy6G010550
		GO:0044464	cell part	19	5384	0.00652664	0.0931506	CsGy1G000010;CsGy1G000080;CsGy1G001650;CsGy1G005720;CsGy1G017020;CsGy3G012380;CsGy3G035330;CsGy3G038150;CsGy3G041540;CsGy4G000100;CsGy4G025680;CsGy5G019310;CsGy6G001840;CsGy6G002420;CsGy6G002430;CsGy6G010550;CsGy7G004390;CsGy7G007080;CsGy7G018770
		GO:0000275	mitochondrial proton-transporting ATP synthase complex, catalytic core F(1)	1	3	0.00712145	0.0931506	CsGy5G019310
		GO:0005623	cell	19	5477	0.00837249	0.0931506	CsGy1G000010;CsGy1G000080;CsGy1G001650;CsGy1G005720;CsGy1G017020;CsGy3G012380;CsGy3G035330;CsGy3G038150;CsGy3G041540;CsGy4G000100;CsGy4G025680;CsGy5G019310;CsGy6G001840;CsGy6G002420;CsGy6G002430;CsGy6G010550;CsGy7G004390;CsGy7G007080;CsGy7G018770
		GO:0005874	microtubule	2	63	0.00968354	0.0931506	CsGy3G038150;CsGy4G000100
		GO:0099512	supramolecular fiber	2	65	0.0102836	0.0931506	CsGy3G038150;CsGy4G000100
		GO:0099513	polymeric cytoskeletal fiber	2	65	0.0102836	0.0931506	CsGy3G038150;CsGy4G000100
		GO:0016442	RISC complex	1	5	0.0118421	0.0931506	CsGy1G000010
		GO:0030132	clathrin coat of coated pit	1	5	0.0118421	0.0931506	CsGy6G001840
		GO:0031332	RNAi effector complex	1	5	0.0118421	0.0931506	CsGy1G000010
		GO:0012510	trans-Golgi network transport vesicle membrane	1	6	0.0141944	0.0931506	CsGy6G001840
		GO:0030125	clathrin vesicle coat	1	6	0.0141944	0.0931506	CsGy6G001840
		GO:0030130	clathrin coat of trans-Golgi network vesicle	1	6	0.0141944	0.0931506	CsGy6G001840
		GO:0030140	trans-Golgi network transport vesicle	1	6	0.0141944	0.0931506	CsGy6G001840
		GO:0030665	clathrin-coated vesicle membrane	1	6	0.0141944	0.0931506	CsGy6G001840
		GO:0005905	coated pit	1	7	0.0165413	0.0978266	CsGy6G001840
		GO:0015630	microtubule cytoskeleton	2	84	0.0167703	0.0978266	CsGy3G038150;CsGy4G000100
		GO:0005753	mitochondrial proton-transporting ATP synthase complex	1	8	0.0188829	0.104353	CsGy5G019310
		GO:0005886	plasma membrane	4	459	0.0216641	0.113737	CsGy3G041540;CsGy6G001840;CsGy6G002430;CsGy6G010550
		GO ID	Description	out (29)	All (11997)	pvalue	p.adjust	Genes
	Molecular Function	GO:0035251	UDP-glucosyltransferase activity	4	89	5.83297e-05	0.0043836	CsGy3G041540;CsGy6G002430;CsGy6G010550;CsGy6G035050
		GO:0046527	glucosyltransferase activity	4	92	6.64182e-05	0.0043836	CsGy3G041540;CsGy6G002430;CsGy6G010550;CsGy6G035050
		GO:0008194	UDP-glycosyltransferase activity	4	161	0.000571251	0.0247586	CsGy3G041540;CsGy6G002430;CsGy6G010550;CsGy6G035050
		GO:0005200	structural constituent of cytoskeleton	2	17	0.000750259	0.0247586	CsGy3G038150;CsGy4G000100
		GO:0030623	U5 snRNA binding	1	1	0.00241727	0.041448	CsGy7G018770
		GO:0032051	clathrin light chain binding	1	1	0.00241727	0.041448	CsGy6G001840
		GO:0016759	cellulose synthase activity	2	31	0.002512	0.041448	CsGy3G041540;CsGy6G002430
		GO:0016760	cellulose synthase (UDP-forming) activity	2	31	0.002512	0.041448	CsGy3G041540;CsGy6G002430
		GO:0004618	phosphoglycerate kinase activity	1	2	0.0048289	0.0490319	CsGy7G010300
		GO:0015930	glutamate synthase activity	1	2	0.0048289	0.0490319	CsGy3G035330
		GO:0038199	ethylene receptor activity	1	2	0.0048289	0.0490319	CsGy3G012380
		GO:0051740	ethylene binding	1	2	0.0048289	0.0490319	CsGy3G012380
		GO:0072328	alkene binding	1	2	0.0048289	0.0490319	CsGy3G012380
		GO:0043168	anion binding	12	2340	0.00557658	0.0501751	CsGy1G000080;CsGy1G000520;CsGy1G005720;CsGy2G006330;CsGy3G012380;CsGy3G026560;CsGy3G038150;CsGy4G000100;CsGy5G019310;CsGy6G026130;CsGy7G004700;CsGy7G010300
		GO:0003682	chromatin binding	2	47	0.00570171	0.0501751	CsGy1G001650;CsGy6G003210
		GO:0009678	hydrogen-translocating pyrophosphatase activity	1	3	0.0072349	0.0544624	CsGy1G017250
		GO:0017070	U6 snRNA binding	1	3	0.0072349	0.0544624	CsGy7G018770
		GO:0016757	transferase activity, transferring glycosyl groups	5	528	0.00800833	0.0544624	CsGy1G017020;CsGy3G041540;CsGy6G002430;CsGy6G010550;CsGy6G035050
		GO:0003825	alpha,alpha-trehalose-phosphate synthase (UDP-forming) activity	1	4	0.00963528	0.0544624	CsGy6G035050
		GO:0005198	structural molecule activity	4	358	0.0102677	0.0544624	CsGy3G038150;CsGy4G000100;CsGy6G001840;CsGy6G002420
		GO ID	Description	out (23)	All (10845)	pvalue	p.adjust	Genes
	Biological Process	GO:0034637	cellular carbohydrate biosynthetic process	5	125	5.34902e-06	0.00172774	CsGy3G041540;CsGy6G002430;CsGy6G010550;CsGy6G035050;CsGy7G004390
		GO:0016051	carbohydrate biosynthetic process	5	162	1.89251e-05	0.00305641	CsGy3G041540;CsGy6G002430;CsGy6G010550;CsGy6G035050;CsGy7G004390
		GO:0044262	cellular carbohydrate metabolic process	5	228	9.70614e-05	0.0103687	CsGy3G041540;CsGy6G002430;CsGy6G010550;CsGy6G035050;CsGy7G004390
		GO:0044723	single-organism carbohydrate metabolic process	6	397	0.000137667	0.0103687	CsGy3G041540;CsGy6G002430;CsGy6G010550;CsGy6G035050;CsGy7G004390;CsGy7G010300
		GO:0044763	single-organism cellular process	17	3806	0.000166945	0.0103687	CsGy1G000010;CsGy1G000080;CsGy1G000520;CsGy1G005720;CsGy1G017250;CsGy3G012380;CsGy3G035330;CsGy3G038150;CsGy3G041540;CsGy4G000100;CsGy5G007810;CsGy5G019310;CsGy6G002430;CsGy6G010550;CsGy6G035050;CsGy7G004390;CsGy7G010300
		GO:0051274	beta-glucan biosynthetic process	3	54	0.000192608	0.0103687	CsGy3G041540;CsGy6G002430;CsGy6G010550
		GO:0044711	single-organism biosynthetic process	8	881	0.000298537	0.0137754	CsGy1G000520;CsGy3G035330;CsGy3G041540;CsGy5G019310;CsGy6G002430;CsGy6G010550;CsGy6G035050;CsGy7G004390
		GO:0005992	trehalose biosynthetic process	2	15	0.000444253	0.0162121	CsGy6G035050;CsGy7G004390
		GO:0051273	beta-glucan metabolic process	3	72	0.000451731	0.0162121	CsGy3G041540;CsGy6G002430;CsGy6G010550
		GO:0005991	trehalose metabolic process	2	17	0.00057393	0.0174185	CsGy6G035050;CsGy7G004390
		GO:0009250	glucan biosynthetic process	3	79	0.000593199	0.0174185	CsGy3G041540;CsGy6G002430;CsGy6G010550
		GO:0046351	disaccharide biosynthetic process	2	22	0.000968571	0.0260707	CsGy6G035050;CsGy7G004390
		GO:0033692	cellular polysaccharide biosynthetic process	3	98	0.00111136	0.0276129	CsGy3G041540;CsGy6G002430;CsGy6G010550
		GO:0000271	polysaccharide biosynthetic process	3	115	0.00176224	0.0380565	CsGy3G041540;CsGy6G002430;CsGy6G010550
		GO:0009312	oligosaccharide biosynthetic process	2	30	0.00180522	0.0380565	CsGy6G035050;CsGy7G004390
		GO:0005984	disaccharide metabolic process	2	32	0.00205307	0.0380565	CsGy6G035050;CsGy7G004390
		GO:0019676	ammonia assimilation cycle	1	1	0.00212079	0.0380565	CsGy3G035330
		GO:0060359	response to ammonium ion	1	1	0.00212079	0.0380565	CsGy3G035330
		GO:0030244	cellulose biosynthetic process	2	34	0.00231614	0.0393744	CsGy3G041540;CsGy6G002430
		GO:0006073	cellular glucan metabolic process	3	140	0.00308614	0.0494099	CsGy3G041540;CsGy6G002430;CsGy6G010550
		GO ID	Description	out (24)	All (13583)	pvalue	p.adjust	Genes
34 overlapping Cmo mRNAs move in bidirections	Cellular Component	GO:0005886	plasma membrane	9	1536	0.000791642	0.0317801	CmoCh01G009430;CmoCh01G015530;CmoCh02G001000;CmoCh04G001630;CmoCh04G030210;CmoCh06G017440;CmoCh08G000910;CmoCh19G003100;CmoCh19G011390
		GO:0009506	plasmodesma	5	461	0.0010972	0.0317801	CmoCh02G001000;CmoCh04G001630;CmoCh06G017440;CmoCh19G003100;CmoCh19G011390
		GO:0055044	symplast	5	461	0.0010972	0.0317801	CmoCh02G001000;CmoCh04G001630;CmoCh06G017440;CmoCh19G003100;CmoCh19G011390
		GO:0005911	cell-cell junction	5	464	0.00112951	0.0317801	CmoCh02G001000;CmoCh04G001630;CmoCh06G017440;CmoCh19G003100;CmoCh19G011390
		GO:0030054	cell junction	5	466	0.00115145	0.0317801	CmoCh02G001000;CmoCh04G001630;CmoCh06G017440;CmoCh19G003100;CmoCh19G011390
		GO:0016442	RISC complex	1	2	0.00353084	0.0696079	CmoCh10G000030
		GO:0031332	RNAi effector complex	1	2	0.00353084	0.0696079	CmoCh10G000030
		GO:0071944	cell periphery	9	1966	0.00457481	0.0789155	CmoCh01G009430;CmoCh01G015530;CmoCh02G001000;CmoCh04G001630;CmoCh04G030210;CmoCh06G017440;CmoCh08G000910;CmoCh19G003100;CmoCh19G011390
		GO:0044459	plasma membrane part	3	207	0.00557592	0.0854975	CmoCh02G001000;CmoCh04G001630;CmoCh04G030210
		GO:0005948	acetolactate synthase complex	1	5	0.0088047	0.113213	CmoCh10G000540
		GO:0044446	intracellular organelle part	13	4069	0.0112916	0.113213	CmoCh04G021530;CmoCh04G030210;CmoCh06G013460;CmoCh06G017440;CmoCh08G000910;CmoCh09G011860;CmoCh11G001100;CmoCh11G005070;CmoCh15G009780;CmoCh16G003240;CmoCh17G008350;CmoCh19G003100;CmoCh19G011390
		GO:0044422	organelle part	13	4076	0.0114659	0.113213	CmoCh04G021530;CmoCh04G030210;CmoCh06G013460;CmoCh06G017440;CmoCh08G000910;CmoCh09G011860;CmoCh11G001100;CmoCh11G005070;CmoCh15G009780;CmoCh16G003240;CmoCh17G008350;CmoCh19G003100;CmoCh19G011390
		GO:0098797	plasma membrane protein complex	2	94	0.0118454	0.113213	CmoCh02G001000;CmoCh04G030210
		GO:0000275	mitochondrial proton-transporting ATP synthase complex, catalytic core F(1)	1	7	0.0123057	0.113213	CmoCh15G009780
		GO:0030130	clathrin coat of trans-Golgi network vesicle	1	7	0.0123057	0.113213	CmoCh04G030210
		GO:0005829	cytosol	6	1167	0.0138785	0.114721	CmoCh06G017440;CmoCh09G011860;CmoCh19G003100;CmoCh19G006140;CmoCh19G010420;CmoCh19G011390
		GO:0005773	vacuole	4	558	0.0155644	0.114721	CmoCh04G001630;CmoCh08G000910;CmoCh11G005070;CmoCh19G011390
		GO:0012510	trans-Golgi network transport vesicle membrane	1	9	0.0157949	0.114721	CmoCh04G030210
		GO:0030132	clathrin coat of coated pit	1	9	0.0157949	0.114721	CmoCh04G030210
		GO:0030125	clathrin vesicle coat	1	11	0.0192723	0.123753	CmoCh04G030210
		GO ID	Description	out (31)	All (19364)	pvalue	p.adjust	Genes
	Molecular Function	GO:0035251	UDP-glucosyltransferase activity	5	129	1.79475e-06	0.000226518	CmoCh01G009430;CmoCh01G015530;CmoCh02G001000;CmoCh07G001660;CmoCh19G010420
		GO:0046527	glucosyltransferase activity	5	143	2.98049e-06	0.000226518	CmoCh01G009430;CmoCh01G015530;CmoCh02G001000;CmoCh07G001660;CmoCh19G010420
		GO:0005200	structural constituent of cytoskeleton	3	30	1.46477e-05	0.000742149	CmoCh06G017440;CmoCh16G003240;CmoCh19G003100
		GO:0008194	UDP-glycosyltransferase activity	5	271	6.52594e-05	0.00247986	CmoCh01G009430;CmoCh01G015530;CmoCh02G001000;CmoCh07G001660;CmoCh19G010420
		GO:0016758	transferase activity, transferring hexosyl groups	6	472	8.91157e-05	0.00270912	CmoCh01G009430;CmoCh01G015530;CmoCh02G001000;CmoCh07G001660;CmoCh10G005630;CmoCh19G010420
		GO:0003825	alpha,alpha-trehalose-phosphate synthase (UDP-forming) activity	2	12	0.000162077	0.00410596	CmoCh07G001660;CmoCh19G010420
		GO:0004805	trehalose-phosphatase activity	2	19	0.000417004	0.00905495	CmoCh07G001660;CmoCh19G010420
		GO:0016757	transferase activity, transferring glycosyl groups	6	695	0.000714757	0.0135804	CmoCh01G009430;CmoCh01G015530;CmoCh02G001000;CmoCh07G001660;CmoCh10G005630;CmoCh19G010420
		GO:0019203	carbohydrate phosphatase activity	2	37	0.00159524	0.0221217	CmoCh07G001660;CmoCh19G010420
		GO:0017070	U6 snRNA binding	1	1	0.00160091	0.0221217	CmoCh17G008350
		GO:0030623	U5 snRNA binding	1	1	0.00160091	0.0221217	CmoCh17G008350
		GO:0043168	anion binding	13	3554	0.00197147	0.0244305	CmoCh02G006200;CmoCh05G007310;CmoCh06G017440;CmoCh08G000910;CmoCh08G008040;CmoCh10G000160;CmoCh10G000540;CmoCh13G011330;CmoCh15G009780;CmoCh16G003240;CmoCh17G008350;CmoCh19G003100;CmoCh19G011390
		GO:0016760	cellulose synthase (UDP-forming) activity	2	43	0.00215003	0.0244305	CmoCh01G009430;CmoCh01G015530
		GO:0016759	cellulose synthase activity	2	44	0.00225018	0.0244305	CmoCh01G009430;CmoCh01G015530
		GO:0016462	pyrophosphatase activity	6	906	0.00278079	0.0252471	CmoCh02G006200;CmoCh05G007310;CmoCh06G017440;CmoCh11G005070;CmoCh15G009780;CmoCh16G003240
		GO:0016818	hydrolase activity, acting on acid anhydrides, in phosphorus-containing anhydrides	6	910	0.00284265	0.0252471	CmoCh02G006200;CmoCh05G007310;CmoCh06G017440;CmoCh11G005070;CmoCh15G009780;CmoCh16G003240
		GO:0016817	hydrolase activity, acting on acid anhydrides	6	923	0.00305089	0.0252471	CmoCh02G006200;CmoCh05G007310;CmoCh06G017440;CmoCh11G005070;CmoCh15G009780;CmoCh16G003240
		GO:0016041	glutamate synthase (ferredoxin) activity	1	2	0.00319934	0.0252471	CmoCh06G000250
		GO:0016643	oxidoreductase activity, acting on the CH-NH2 group of donors, iron-sulfur protein as acceptor	1	2	0.00319934	0.0252471	CmoCh06G000250
		GO:0005198	structural molecule activity	5	644	0.00332199	0.0252471	CmoCh04G030210;CmoCh06G017440;CmoCh09G011860;CmoCh16G003240;CmoCh19G003100
		GO ID	Description	out (26)	All (17619)	pvalue	p.adjust	Genes
	Biological Process	GO:0016051	carbohydrate biosynthetic process	7	858	0.000184617	0.0598631	CmoCh01G009430;CmoCh01G015530;CmoCh02G001000;CmoCh07G001660;CmoCh19G003100;CmoCh19G010420;CmoCh19G011390
		GO:0051273	beta-glucan metabolic process	4	207	0.000225899	0.0598631	CmoCh01G009430;CmoCh01G015530;CmoCh02G001000;CmoCh09G011860
		GO:0034637	cellular carbohydrate biosynthetic process	5	446	0.000430689	0.0634674	CmoCh01G009430;CmoCh01G015530;CmoCh02G001000;CmoCh07G001660;CmoCh19G010420
		GO:0005992	trehalose biosynthetic process	2	25	0.000615216	0.0634674	CmoCh07G001660;CmoCh19G010420
		GO:0044711	single-organism biosynthetic process	12	3083	0.000683729	0.0634674	CmoCh01G009430;CmoCh01G015530;CmoCh02G001000;CmoCh05G007310;CmoCh06G000250;CmoCh07G001660;CmoCh09G011860;CmoCh10G000540;CmoCh15G009780;CmoCh19G003100;CmoCh19G010420;CmoCh19G011390
		GO:0005991	trehalose metabolic process	2	27	0.000718498	0.0634674	CmoCh07G001660;CmoCh19G010420
		GO:0051274	beta-glucan biosynthetic process	3	141	0.00113981	0.0764772	CmoCh01G009430;CmoCh01G015530;CmoCh02G001000
		GO:0005985	sucrose metabolic process	5	579	0.00139699	0.0764772	CmoCh01G009430;CmoCh01G015530;CmoCh02G001000;CmoCh07G001660;CmoCh19G010420
		GO:0006073	cellular glucan metabolic process	6	875	0.00144297	0.0764772	CmoCh01G009430;CmoCh01G015530;CmoCh02G001000;CmoCh07G001660;CmoCh09G011860;CmoCh19G010420
		GO:0044042	glucan metabolic process	6	875	0.00144297	0.0764772	CmoCh01G009430;CmoCh01G015530;CmoCh02G001000;CmoCh07G001660;CmoCh09G011860;CmoCh19G010420
		GO:0046351	disaccharide biosynthetic process	2	41	0.00165737	0.0798553	CmoCh07G001660;CmoCh19G010420
		GO:0006011	UDP-glucose metabolic process	2	49	0.00235975	0.0834398	CmoCh01G009430;CmoCh01G015530
		GO:0044264	cellular polysaccharide metabolic process	6	979	0.00255635	0.0834398	CmoCh01G009430;CmoCh01G015530;CmoCh02G001000;CmoCh07G001660;CmoCh09G011860;CmoCh19G010420
		GO:0005984	disaccharide metabolic process	5	667	0.00260031	0.0834398	CmoCh01G009430;CmoCh01G015530;CmoCh02G001000;CmoCh07G001660;CmoCh19G010420
		GO:0030243	cellulose metabolic process	3	189	0.0026338	0.0834398	CmoCh01G009430;CmoCh01G015530;CmoCh09G011860
		GO:0009312	oligosaccharide biosynthetic process	2	52	0.00265352	0.0834398	CmoCh07G001660;CmoCh19G010420
		GO:0009311	oligosaccharide metabolic process	5	685	0.00291851	0.0834398	CmoCh01G009430;CmoCh01G015530;CmoCh02G001000;CmoCh07G001660;CmoCh19G010420
		GO:0071258	cellular response to gravity	1	2	0.00294927	0.0834398	CmoCh06G017440
		GO:0005982	starch metabolic process	5	702	0.00324431	0.0834398	CmoCh01G009430;CmoCh01G015530;CmoCh02G001000;CmoCh07G001660;CmoCh19G010420
		GO:0005975	carbohydrate metabolic process	9	2224	0.00332927	0.0834398	CmoCh01G009430;CmoCh01G015530;CmoCh02G001000;CmoCh07G001660;CmoCh09G011860;CmoCh10G005630;CmoCh19G003100;CmoCh19G010420;CmoCh19G011390
3109 move-down Csa mRNA	Cellular Component	GO ID	Description	out (1662)	All (9667)	pvalue	p.adjust	Genes
		GO:0005737	cytoplasm	733	2777	2.05019e-49	9.90241e-47	CsGy1G000250;CsGy1G000820;CsGy1G001660;CsGy1G001790;CsGy1G002280;CsGy1G002400;CsGy1G003040;CsGy1G003210;CsGy1G003770;CsGy1G003830;CsGy1G004050;CsGy1G004110;CsGy1G004560;CsGy1G005140;CsGy1G005900;CsGy1G006070;CsGy1G006180;CsGy1G006590;CsGy1G007230;CsGy1G007410;CsGy1G007960;CsGy1G008710;CsGy1G008740;CsGy1G009550;CsGy1G009570;CsGy1G009900;CsGy1G010470;CsGy1G012140;CsGy1G012270;CsGy1G012320;CsGy1G012…
		GO:0005622	intracellular	1113	4934	3.5695e-47	8.62033e-45	CsGy1G000250;CsGy1G000820;CsGy1G001070;CsGy1G001660;CsGy1G001790;CsGy1G002280;CsGy1G002400;CsGy1G003040;CsGy1G003210;CsGy1G003770;CsGy1G003830;CsGy1G003870;CsGy1G004050;CsGy1G004110;CsGy1G004150;CsGy1G004560;CsGy1G004580;CsGy1G004600;CsGy1G004610;CsGy1G005120;CsGy1G005140;CsGy1G005540;CsGy1G005810;CsGy1G005900;CsGy1G006020;CsGy1G006070;CsGy1G006090;CsGy1G006180;CsGy1G006590;CsGy1G007230;CsGy1G007…
		GO:0044424	intracellular part	1072	4745	5.49355e-44	8.84462e-42	CsGy1G000250;CsGy1G000820;CsGy1G001660;CsGy1G001790;CsGy1G002280;CsGy1G002400;CsGy1G003040;CsGy1G003210;CsGy1G003770;CsGy1G003830;CsGy1G003870;CsGy1G004050;CsGy1G004110;CsGy1G004560;CsGy1G004580;CsGy1G004600;CsGy1G004610;CsGy1G005120;CsGy1G005140;CsGy1G005540;CsGy1G005810;CsGy1G005900;CsGy1G006020;CsGy1G006070;CsGy1G006090;CsGy1G006180;CsGy1G006590;CsGy1G007230;CsGy1G007410;CsGy1G007700;CsGy1G007…
		GO:0005623	cell	1185	5477	1.6843e-41	2.0338e-39	CsGy1G000250;CsGy1G000760;CsGy1G000820;CsGy1G001070;CsGy1G001660;CsGy1G001790;CsGy1G002280;CsGy1G002400;CsGy1G002690;CsGy1G003040;CsGy1G003210;CsGy1G003770;CsGy1G003830;CsGy1G003870;CsGy1G004050;CsGy1G004110;CsGy1G004150;CsGy1G004560;CsGy1G004580;CsGy1G004600;CsGy1G004610;CsGy1G005120;CsGy1G005140;CsGy1G005480;CsGy1G005540;CsGy1G005810;CsGy1G005900;CsGy1G006020;CsGy1G006070;CsGy1G006090;CsGy1G006…
		GO:0044464	cell part	1167	5384	1.6383e-40	1.5826e-38	CsGy1G000250;CsGy1G000760;CsGy1G000820;CsGy1G001070;CsGy1G001660;CsGy1G001790;CsGy1G002280;CsGy1G002400;CsGy1G002690;CsGy1G003040;CsGy1G003210;CsGy1G003770;CsGy1G003830;CsGy1G003870;CsGy1G004050;CsGy1G004110;CsGy1G004150;CsGy1G004560;CsGy1G004580;CsGy1G004600;CsGy1G004610;CsGy1G005120;CsGy1G005140;CsGy1G005540;CsGy1G005810;CsGy1G005900;CsGy1G006020;CsGy1G006070;CsGy1G006090;CsGy1G006180;CsGy1G006…
		GO:0044444	cytoplasmic part	599	2290	3.17815e-36	2.55841e-34	CsGy1G000250;CsGy1G000820;CsGy1G001660;CsGy1G001790;CsGy1G002280;CsGy1G002400;CsGy1G003040;CsGy1G003770;CsGy1G003830;CsGy1G004110;CsGy1G004560;CsGy1G005140;CsGy1G005900;CsGy1G006070;CsGy1G006180;CsGy1G006590;CsGy1G007410;CsGy1G007960;CsGy1G008710;CsGy1G008740;CsGy1G009550;CsGy1G009900;CsGy1G010470;CsGy1G012140;CsGy1G012270;CsGy1G012320;CsGy1G012630;CsGy1G012650;CsGy1G014270;CsGy1G014570;CsGy1G014…
		GO:0032991	macromolecular complex	389	1291	1.53296e-35	1.05774e-33	CsGy1G000760;CsGy1G000820;CsGy1G001660;CsGy1G002280;CsGy1G002400;CsGy1G003040;CsGy1G003830;CsGy1G004600;CsGy1G005810;CsGy1G006180;CsGy1G006590;CsGy1G008710;CsGy1G009240;CsGy1G009550;CsGy1G012690;CsGy1G013890;CsGy1G013920;CsGy1G013930;CsGy1G013960;CsGy1G014580;CsGy1G014620;CsGy1G015430;CsGy1G015670;CsGy1G018050;CsGy1G020840;CsGy1G021250;CsGy1G022030;CsGy1G022040;CsGy1G023080;CsGy1G023490;CsGy1G023…
		GO:0030529	intracellular ribonucleoprotein complex	180	468	1.87535e-29	1.13224e-27	CsGy1G001660;CsGy1G002280;CsGy1G003830;CsGy1G004600;CsGy1G006180;CsGy1G008710;CsGy1G013890;CsGy1G014580;CsGy1G018050;CsGy1G021250;CsGy1G023490;CsGy1G024250;CsGy1G024350;CsGy1G026970;CsGy1G027040;CsGy1G027400;CsGy1G028240;CsGy1G028970;CsGy1G029820;CsGy1G030210;CsGy1G032380;CsGy2G000540;CsGy2G000550;CsGy2G003400;CsGy2G004530;CsGy2G008380;CsGy2G008970;CsGy2G010640;CsGy2G011090;CsGy2G014100;CsGy2G014…
		GO:1990904	ribonucleoprotein complex	180	469	2.55709e-29	1.37231e-27	CsGy1G001660;CsGy1G002280;CsGy1G003830;CsGy1G004600;CsGy1G006180;CsGy1G008710;CsGy1G013890;CsGy1G014580;CsGy1G018050;CsGy1G021250;CsGy1G023490;CsGy1G024250;CsGy1G024350;CsGy1G026970;CsGy1G027040;CsGy1G027400;CsGy1G028240;CsGy1G028970;CsGy1G029820;CsGy1G030210;CsGy1G032380;CsGy2G000540;CsGy2G000550;CsGy2G003400;CsGy2G004530;CsGy2G008380;CsGy2G008970;CsGy2G010640;CsGy2G011090;CsGy2G014100;CsGy2G014…
		GO:0043226	organelle	878	4048	3.12031e-23	1.50711e-21	CsGy1G000250;CsGy1G000820;CsGy1G001660;CsGy1G001790;CsGy1G002280;CsGy1G002400;CsGy1G003770;CsGy1G003830;CsGy1G003870;CsGy1G004560;CsGy1G004580;CsGy1G004600;CsGy1G004610;CsGy1G005120;CsGy1G005140;CsGy1G005540;CsGy1G005900;CsGy1G006020;CsGy1G006070;CsGy1G006090;CsGy1G006180;CsGy1G006590;CsGy1G007410;CsGy1G007700;CsGy1G007730;CsGy1G007960;CsGy1G008710;CsGy1G008740;CsGy1G009070;CsGy1G009140;CsGy1G009…
		GO:0043229	intracellular organelle	875	4036	5.03012e-23	2.20868e-21	CsGy1G000250;CsGy1G000820;CsGy1G001660;CsGy1G001790;CsGy1G002280;CsGy1G002400;CsGy1G003770;CsGy1G003830;CsGy1G003870;CsGy1G004560;CsGy1G004580;CsGy1G004600;CsGy1G004610;CsGy1G005120;CsGy1G005140;CsGy1G005540;CsGy1G005900;CsGy1G006020;CsGy1G006070;CsGy1G006090;CsGy1G006180;CsGy1G006590;CsGy1G007410;CsGy1G007700;CsGy1G007730;CsGy1G007960;CsGy1G008710;CsGy1G008740;CsGy1G009070;CsGy1G009140;CsGy1G009…
		GO:0005840	ribosome	135	351	3.41664e-22	1.3752e-20	CsGy1G001660;CsGy1G002280;CsGy1G003830;CsGy1G006180;CsGy1G008710;CsGy1G014580;CsGy1G018050;CsGy1G021250;CsGy1G026970;CsGy1G027040;CsGy1G027400;CsGy1G028970;CsGy1G029820;CsGy1G032380;CsGy2G000540;CsGy2G000550;CsGy2G004530;CsGy2G008380;CsGy2G008970;CsGy2G010640;CsGy2G011090;CsGy2G014100;CsGy2G014940;CsGy2G016160;CsGy2G016780;CsGy2G024440;CsGy2G025250;CsGy2G026810;CsGy3G000940;CsGy3G002230;CsGy3G003…
		GO:0043228	non-membrane-bounded organelle	232	783	1.70146e-19	5.87002e-18	CsGy1G000820;CsGy1G001660;CsGy1G002280;CsGy1G003830;CsGy1G006090;CsGy1G006180;CsGy1G008710;CsGy1G012690;CsGy1G013890;CsGy1G013920;CsGy1G013930;CsGy1G013960;CsGy1G014580;CsGy1G018050;CsGy1G021250;CsGy1G021790;CsGy1G021970;CsGy1G022040;CsGy1G023540;CsGy1G024250;CsGy1G025730;CsGy1G026510;CsGy1G026970;CsGy1G027040;CsGy1G027400;CsGy1G027610;CsGy1G028960;CsGy1G028970;CsGy1G029820;CsGy1G030630;CsGy1G032…
		GO:0043232	intracellular non-membrane-bounded organelle	232	783	1.70146e-19	5.87002e-18	CsGy1G000820;CsGy1G001660;CsGy1G002280;CsGy1G003830;CsGy1G006090;CsGy1G006180;CsGy1G008710;CsGy1G012690;CsGy1G013890;CsGy1G013920;CsGy1G013930;CsGy1G013960;CsGy1G014580;CsGy1G018050;CsGy1G021250;CsGy1G021790;CsGy1G021970;CsGy1G022040;CsGy1G023540;CsGy1G024250;CsGy1G025730;CsGy1G026510;CsGy1G026970;CsGy1G027040;CsGy1G027400;CsGy1G027610;CsGy1G028960;CsGy1G028970;CsGy1G029820;CsGy1G030630;CsGy1G032…
		GO:0044446	intracellular organelle part	392	1551	6.77049e-19	2.1801e-17	CsGy1G000820;CsGy1G001660;CsGy1G002280;CsGy1G002400;CsGy1G003830;CsGy1G004600;CsGy1G005140;CsGy1G005900;CsGy1G006070;CsGy1G006180;CsGy1G008710;CsGy1G009900;CsGy1G012140;CsGy1G012270;CsGy1G012320;CsGy1G012690;CsGy1G013890;CsGy1G013920;CsGy1G013930;CsGy1G013960;CsGy1G014270;CsGy1G014580;CsGy1G014620;CsGy1G015430;CsGy1G015670;CsGy1G015800;CsGy1G017800;CsGy1G020060;CsGy1G020270;CsGy1G022040;CsGy1G023…
		GO:0044422	organelle part	392	1555	1.10201e-18	3.3267e-17	CsGy1G000820;CsGy1G001660;CsGy1G002280;CsGy1G002400;CsGy1G003830;CsGy1G004600;CsGy1G005140;CsGy1G005900;CsGy1G006070;CsGy1G006180;CsGy1G008710;CsGy1G009900;CsGy1G012140;CsGy1G012270;CsGy1G012320;CsGy1G012690;CsGy1G013890;CsGy1G013920;CsGy1G013930;CsGy1G013960;CsGy1G014270;CsGy1G014580;CsGy1G014620;CsGy1G015430;CsGy1G015670;CsGy1G015800;CsGy1G017800;CsGy1G020060;CsGy1G020270;CsGy1G022040;CsGy1G023…
		GO:0005829	cytosol	122	368	2.44473e-14	6.94592e-13	CsGy1G000250;CsGy1G000820;CsGy1G001790;CsGy1G002280;CsGy1G003040;CsGy1G003830;CsGy1G004110;CsGy1G006180;CsGy1G014570;CsGy1G014580;CsGy1G015070;CsGy1G017160;CsGy1G017820;CsGy1G023080;CsGy1G023670;CsGy1G024640;CsGy1G025620;CsGy1G028240;CsGy1G028560;CsGy1G028960;CsGy1G030570;CsGy2G001060;CsGy2G001310;CsGy2G001970;CsGy2G004530;CsGy2G004640;CsGy2G005330;CsGy2G006780;CsGy2G008380;CsGy2G008400;CsGy2G008…
		GO:0044445	cytosolic part	40	72	1.59937e-13	4.29165e-12	CsGy1G002280;CsGy1G003040;CsGy1G003830;CsGy1G006180;CsGy1G014580;CsGy1G023080;CsGy1G025620;CsGy2G004530;CsGy2G008380;CsGy2G008400;CsGy2G011090;CsGy2G016160;CsGy3G013000;CsGy3G018170;CsGy3G026490;CsGy3G026850;CsGy3G030890;CsGy3G032350;CsGy3G040220;CsGy3G044840;CsGy4G000900;CsGy4G004940;CsGy4G008520;CsGy5G001360;CsGy5G004650;CsGy5G004660;CsGy5G029450;CsGy6G002620;CsGy6G004030;CsGy6G006470;CsGy6G006…
		GO:0044391	ribosomal subunit	53	117	1.10713e-12	2.75212e-11	CsGy1G001660;CsGy1G002280;CsGy1G003830;CsGy1G006180;CsGy1G008710;CsGy1G014580;CsGy1G029820;CsGy2G004530;CsGy2G008380;CsGy2G010640;CsGy2G011090;CsGy2G014100;CsGy2G016160;CsGy2G024440;CsGy3G002230;CsGy3G010950;CsGy3G013000;CsGy3G018170;CsGy3G026490;CsGy3G026850;CsGy3G030890;CsGy3G034890;CsGy3G040220;CsGy3G044840;CsGy4G000900;CsGy4G004940;CsGy4G008520;CsGy4G010310;CsGy5G001010;CsGy5G001360;CsGy5G004…
		GO:0043234	protein complex	228	868	1.13959e-12	2.75212e-11	CsGy1G000760;CsGy1G000820;CsGy1G002400;CsGy1G003040;CsGy1G005810;CsGy1G006590;CsGy1G009240;CsGy1G009550;CsGy1G012690;CsGy1G013920;CsGy1G013930;CsGy1G013960;CsGy1G014620;CsGy1G015430;CsGy1G015670;CsGy1G020840;CsGy1G022030;CsGy1G022040;CsGy1G023080;CsGy1G023670;CsGy1G024160;CsGy1G024250;CsGy1G024350;CsGy1G025620;CsGy1G026950;CsGy1G027610;CsGy1G028240;CsGy1G028520;CsGy1G028960;CsGy1G029180;CsGy1G029…
	Molecular Function	GO ID	Description	out (2057)	All (11997)	pvalue	p.adjust	Genes
		GO:0005198	structural molecule activity	143	358	2.74478e-25	3.05219e-22	CsGy1G001660;CsGy1G002280;CsGy1G003830;CsGy1G008710;CsGy1G014580;CsGy1G018050;CsGy1G021250;CsGy1G026970;CsGy1G027040;CsGy1G028970;CsGy1G029820;CsGy1G032380;CsGy2G000540;CsGy2G000550;CsGy2G001150;CsGy2G004530;CsGy2G008380;CsGy2G008970;CsGy2G010640;CsGy2G011090;CsGy2G012130;CsGy2G012620;CsGy2G012630;CsGy2G014100;CsGy2G014940;CsGy2G016160;CsGy2G016780;CsGy2G020620;CsGy2G021960;CsGy2G024440;CsGy2G025…
		GO:0003735	structural constituent of ribosome	119	297	2.47539e-21	1.37632e-18	CsGy1G001660;CsGy1G002280;CsGy1G003830;CsGy1G008710;CsGy1G014580;CsGy1G018050;CsGy1G021250;CsGy1G026970;CsGy1G027040;CsGy1G028970;CsGy1G029820;CsGy1G032380;CsGy2G000540;CsGy2G000550;CsGy2G004530;CsGy2G008380;CsGy2G008970;CsGy2G010640;CsGy2G011090;CsGy2G014100;CsGy2G014940;CsGy2G016160;CsGy2G016780;CsGy2G024440;CsGy2G025250;CsGy2G026810;CsGy3G000940;CsGy3G002230;CsGy3G003050;CsGy3G006660;CsGy3G007…
		GO:0003723	RNA binding	221	832	1.00876e-12	3.73915e-10	CsGy1G000930;CsGy1G001070;CsGy1G001490;CsGy1G002280;CsGy1G002910;CsGy1G002940;CsGy1G002980;CsGy1G003770;CsGy1G004600;CsGy1G005770;CsGy1G005840;CsGy1G006090;CsGy1G006180;CsGy1G006260;CsGy1G007200;CsGy1G007230;CsGy1G010670;CsGy1G011220;CsGy1G012650;CsGy1G014100;CsGy1G014580;CsGy1G015090;CsGy1G017530;CsGy1G017980;CsGy1G021300;CsGy1G022010;CsGy1G023820;CsGy1G024250;CsGy1G024350;CsGy1G025070;CsGy1G027…
		GO:0035639	purine ribonucleoside triphosphate binding	432	1926	4.11863e-11	1.14498e-08	CsGy1G000250;CsGy1G001070;CsGy1G001550;CsGy1G002070;CsGy1G002210;CsGy1G003100;CsGy1G004150;CsGy1G004700;CsGy1G004750;CsGy1G004840;CsGy1G005960;CsGy1G006230;CsGy1G006260;CsGy1G006870;CsGy1G006970;CsGy1G007130;CsGy1G007180;CsGy1G007200;CsGy1G007700;CsGy1G007850;CsGy1G007860;CsGy1G007910;CsGy1G007960;CsGy1G008400;CsGy1G008770;CsGy1G008980;CsGy1G009440;CsGy1G009500;CsGy1G010080;CsGy1G013330;CsGy1G014…
		GO:0043168	anion binding	502	2340	9.96067e-10	1.67868e-07	CsGy1G000250;CsGy1G001070;CsGy1G001550;CsGy1G002070;CsGy1G002210;CsGy1G002350;CsGy1G003100;CsGy1G004150;CsGy1G004560;CsGy1G004700;CsGy1G004750;CsGy1G004840;CsGy1G005960;CsGy1G006230;CsGy1G006260;CsGy1G006870;CsGy1G006970;CsGy1G007130;CsGy1G007180;CsGy1G007200;CsGy1G007700;CsGy1G007850;CsGy1G007860;CsGy1G007910;CsGy1G007960;CsGy1G008400;CsGy1G008770;CsGy1G008980;CsGy1G009440;CsGy1G009500;CsGy1G010…
		GO:0036094	small molecule binding	501	2335	1.02013e-09	1.67868e-07	CsGy1G000250;CsGy1G001070;CsGy1G001550;CsGy1G002070;CsGy1G002210;CsGy1G002350;CsGy1G003100;CsGy1G004150;CsGy1G004700;CsGy1G004750;CsGy1G004840;CsGy1G005960;CsGy1G006230;CsGy1G006260;CsGy1G006870;CsGy1G006970;CsGy1G007130;CsGy1G007180;CsGy1G007200;CsGy1G007410;CsGy1G007700;CsGy1G007850;CsGy1G007860;CsGy1G007910;CsGy1G007960;CsGy1G008400;CsGy1G008770;CsGy1G008980;CsGy1G009330;CsGy1G009440;CsGy1G009…
		GO:0000166	nucleotide binding	491	2284	1.20768e-09	1.67868e-07	CsGy1G000250;CsGy1G001070;CsGy1G001550;CsGy1G002070;CsGy1G002210;CsGy1G002350;CsGy1G003100;CsGy1G004150;CsGy1G004700;CsGy1G004750;CsGy1G004840;CsGy1G005960;CsGy1G006230;CsGy1G006260;CsGy1G006870;CsGy1G006970;CsGy1G007130;CsGy1G007180;CsGy1G007200;CsGy1G007410;CsGy1G007700;CsGy1G007850;CsGy1G007860;CsGy1G007910;CsGy1G007960;CsGy1G008400;CsGy1G008770;CsGy1G008980;CsGy1G009330;CsGy1G009440;CsGy1G009…
		GO:1901265	nucleoside phosphate binding	491	2284	1.20768e-09	1.67868e-07	CsGy1G000250;CsGy1G001070;CsGy1G001550;CsGy1G002070;CsGy1G002210;CsGy1G002350;CsGy1G003100;CsGy1G004150;CsGy1G004700;CsGy1G004750;CsGy1G004840;CsGy1G005960;CsGy1G006230;CsGy1G006260;CsGy1G006870;CsGy1G006970;CsGy1G007130;CsGy1G007180;CsGy1G007200;CsGy1G007410;CsGy1G007700;CsGy1G007850;CsGy1G007860;CsGy1G007910;CsGy1G007960;CsGy1G008400;CsGy1G008770;CsGy1G008980;CsGy1G009330;CsGy1G009440;CsGy1G009…
		GO:0032553	ribonucleotide binding	440	2027	3.27583e-09	3.09675e-07	CsGy1G000250;CsGy1G001070;CsGy1G001550;CsGy1G002070;CsGy1G002210;CsGy1G003100;CsGy1G004150;CsGy1G004700;CsGy1G004750;CsGy1G004840;CsGy1G005960;CsGy1G006230;CsGy1G006260;CsGy1G006870;CsGy1G006970;CsGy1G007130;CsGy1G007180;CsGy1G007200;CsGy1G007700;CsGy1G007850;CsGy1G007860;CsGy1G007910;CsGy1G007960;CsGy1G008400;CsGy1G008770;CsGy1G008980;CsGy1G009440;CsGy1G009500;CsGy1G010080;CsGy1G013330;CsGy1G014…
		GO:0017076	purine nucleotide binding	436	2006	3.32296e-09	3.09675e-07	CsGy1G000250;CsGy1G001070;CsGy1G001550;CsGy1G002070;CsGy1G002210;CsGy1G003100;CsGy1G004150;CsGy1G004700;CsGy1G004750;CsGy1G004840;CsGy1G005960;CsGy1G006230;CsGy1G006260;CsGy1G006870;CsGy1G006970;CsGy1G007130;CsGy1G007180;CsGy1G007200;CsGy1G007700;CsGy1G007850;CsGy1G007860;CsGy1G007910;CsGy1G007960;CsGy1G008400;CsGy1G008770;CsGy1G008980;CsGy1G009440;CsGy1G009500;CsGy1G010080;CsGy1G013330;CsGy1G014…
		GO:0001882	nucleoside binding	437	2012	3.48866e-09	3.09675e-07	CsGy1G000250;CsGy1G001070;CsGy1G001550;CsGy1G002070;CsGy1G002210;CsGy1G003100;CsGy1G004150;CsGy1G004700;CsGy1G004750;CsGy1G004840;CsGy1G005960;CsGy1G006230;CsGy1G006260;CsGy1G006870;CsGy1G006970;CsGy1G007130;CsGy1G007180;CsGy1G007200;CsGy1G007700;CsGy1G007850;CsGy1G007860;CsGy1G007910;CsGy1G007960;CsGy1G008400;CsGy1G008770;CsGy1G008980;CsGy1G009440;CsGy1G009500;CsGy1G010080;CsGy1G013330;CsGy1G014…
		GO:0001883	purine nucleoside binding	435	2003	3.89879e-09	3.09675e-07	CsGy1G000250;CsGy1G001070;CsGy1G001550;CsGy1G002070;CsGy1G002210;CsGy1G003100;CsGy1G004150;CsGy1G004700;CsGy1G004750;CsGy1G004840;CsGy1G005960;CsGy1G006230;CsGy1G006260;CsGy1G006870;CsGy1G006970;CsGy1G007130;CsGy1G007180;CsGy1G007200;CsGy1G007700;CsGy1G007850;CsGy1G007860;CsGy1G007910;CsGy1G007960;CsGy1G008400;CsGy1G008770;CsGy1G008980;CsGy1G009440;CsGy1G009500;CsGy1G010080;CsGy1G013330;CsGy1G014…
		GO:0032550	purine ribonucleoside binding	435	2003	3.89879e-09	3.09675e-07	CsGy1G000250;CsGy1G001070;CsGy1G001550;CsGy1G002070;CsGy1G002210;CsGy1G003100;CsGy1G004150;CsGy1G004700;CsGy1G004750;CsGy1G004840;CsGy1G005960;CsGy1G006230;CsGy1G006260;CsGy1G006870;CsGy1G006970;CsGy1G007130;CsGy1G007180;CsGy1G007200;CsGy1G007700;CsGy1G007850;CsGy1G007860;CsGy1G007910;CsGy1G007960;CsGy1G008400;CsGy1G008770;CsGy1G008980;CsGy1G009440;CsGy1G009500;CsGy1G010080;CsGy1G013330;CsGy1G014…
		GO:0032555	purine ribonucleotide binding	435	2003	3.89879e-09	3.09675e-07	CsGy1G000250;CsGy1G001070;CsGy1G001550;CsGy1G002070;CsGy1G002210;CsGy1G003100;CsGy1G004150;CsGy1G004700;CsGy1G004750;CsGy1G004840;CsGy1G005960;CsGy1G006230;CsGy1G006260;CsGy1G006870;CsGy1G006970;CsGy1G007130;CsGy1G007180;CsGy1G007200;CsGy1G007700;CsGy1G007850;CsGy1G007860;CsGy1G007910;CsGy1G007960;CsGy1G008400;CsGy1G008770;CsGy1G008980;CsGy1G009440;CsGy1G009500;CsGy1G010080;CsGy1G013330;CsGy1G014…
		GO:0032549	ribonucleoside binding	436	2011	4.69756e-09	3.48246e-07	CsGy1G000250;CsGy1G001070;CsGy1G001550;CsGy1G002070;CsGy1G002210;CsGy1G003100;CsGy1G004150;CsGy1G004700;CsGy1G004750;CsGy1G004840;CsGy1G005960;CsGy1G006230;CsGy1G006260;CsGy1G006870;CsGy1G006970;CsGy1G007130;CsGy1G007180;CsGy1G007200;CsGy1G007700;CsGy1G007850;CsGy1G007860;CsGy1G007910;CsGy1G007960;CsGy1G008400;CsGy1G008770;CsGy1G008980;CsGy1G009440;CsGy1G009500;CsGy1G010080;CsGy1G013330;CsGy1G014…
		GO:0097367	carbohydrate derivative binding	444	2057	5.96804e-09	4.14779e-07	CsGy1G000250;CsGy1G001070;CsGy1G001550;CsGy1G002070;CsGy1G002210;CsGy1G003100;CsGy1G004150;CsGy1G004700;CsGy1G004750;CsGy1G004840;CsGy1G005960;CsGy1G006230;CsGy1G006260;CsGy1G006870;CsGy1G006970;CsGy1G007130;CsGy1G007180;CsGy1G007200;CsGy1G007700;CsGy1G007850;CsGy1G007860;CsGy1G007910;CsGy1G007960;CsGy1G008400;CsGy1G008770;CsGy1G008980;CsGy1G009440;CsGy1G009500;CsGy1G010080;CsGy1G013330;CsGy1G014…
		GO:0004298	threonine-type endopeptidase activity	14	19	8.95591e-08	5.53276e-06	CsGy1G032880;CsGy1G032890;CsGy2G020000;CsGy2G022350;CsGy3G000610;CsGy3G009620;CsGy3G013110;CsGy4G014540;CsGy5G027450;CsGy6G015830;CsGy6G019660;CsGy6G031460;CsGy7G012280;CsGy7G020700
		GO:0070003	threonine-type peptidase activity	14	19	8.95591e-08	5.53276e-06	CsGy1G032880;CsGy1G032890;CsGy2G020000;CsGy2G022350;CsGy3G000610;CsGy3G009620;CsGy3G013110;CsGy4G014540;CsGy5G027450;CsGy6G015830;CsGy6G019660;CsGy6G031460;CsGy7G012280;CsGy7G020700
		GO:0005524	ATP binding	373	1729	1.54127e-07	9.02046e-06	CsGy1G000250;CsGy1G001550;CsGy1G002070;CsGy1G002210;CsGy1G003100;CsGy1G004150;CsGy1G004700;CsGy1G004750;CsGy1G004840;CsGy1G005960;CsGy1G006230;CsGy1G006260;CsGy1G006970;CsGy1G007130;CsGy1G007180;CsGy1G007200;CsGy1G007700;CsGy1G007850;CsGy1G007860;CsGy1G007910;CsGy1G007960;CsGy1G008400;CsGy1G008770;CsGy1G008980;CsGy1G009440;CsGy1G009500;CsGy1G010080;CsGy1G013330;CsGy1G014230;CsGy1G015190;CsGy1G015…
		GO:0008135	translation factor activity, RNA binding	49	145	7.89506e-07	4.38966e-05	CsGy1G001070;CsGy1G014100;CsGy1G017980;CsGy1G021300;CsGy1G023820;CsGy1G024350;CsGy1G027400;CsGy1G028240;CsGy2G003420;CsGy2G007700;CsGy2G008840;CsGy2G009450;CsGy2G010140;CsGy2G013160;CsGy2G015950;CsGy2G016550;CsGy3G006500;CsGy3G017610;CsGy3G019020;CsGy3G025390;CsGy3G026940;CsGy3G036230;CsGy3G038160;CsGy4G007240;CsGy4G012200;CsGy4G013880;CsGy4G016470;CsGy4G024450;CsGy5G009410;CsGy5G015040;CsGy5G016…
	Biological Process	GO ID	Description	out (1940)	All (10845)	pvalue	p.adjust	Genes
		GO:1901564	organonitrogen compound metabolic process	379	1197	4.40805e-35	1.13287e-31	CsGy1G000060;CsGy1G000820;CsGy1G001070;CsGy1G001120;CsGy1G001660;CsGy1G002070;CsGy1G002280;CsGy1G002350;CsGy1G003040;CsGy1G003830;CsGy1G004050;CsGy1G004560;CsGy1G005810;CsGy1G006180;CsGy1G007030;CsGy1G007230;CsGy1G007850;CsGy1G008400;CsGy1G008710;CsGy1G009500;CsGy1G010470;CsGy1G014100;CsGy1G014270;CsGy1G014580;CsGy1G017980;CsGy1G018050;CsGy1G018820;CsGy1G019840;CsGy1G021250;CsGy1G021300;CsGy1G023…
		GO:1901566	organonitrogen compound biosynthetic process	302	911	1.72984e-31	2.22284e-28	CsGy1G000060;CsGy1G000820;CsGy1G001070;CsGy1G001660;CsGy1G002070;CsGy1G002280;CsGy1G002350;CsGy1G003830;CsGy1G004560;CsGy1G005810;CsGy1G006180;CsGy1G007030;CsGy1G007230;CsGy1G007850;CsGy1G008400;CsGy1G008710;CsGy1G009500;CsGy1G014100;CsGy1G014270;CsGy1G014580;CsGy1G017980;CsGy1G018050;CsGy1G019840;CsGy1G021250;CsGy1G021300;CsGy1G023820;CsGy1G024350;CsGy1G025120;CsGy1G026540;CsGy1G026870;CsGy1G026…
		GO:0043603	cellular amide metabolic process	215	602	4.32267e-27	3.70309e-24	CsGy1G001070;CsGy1G001660;CsGy1G002280;CsGy1G003830;CsGy1G004050;CsGy1G006180;CsGy1G008710;CsGy1G014100;CsGy1G014580;CsGy1G017980;CsGy1G018050;CsGy1G019840;CsGy1G021250;CsGy1G021300;CsGy1G023820;CsGy1G024350;CsGy1G025120;CsGy1G026540;CsGy1G026870;CsGy1G026970;CsGy1G027040;CsGy1G027400;CsGy1G028240;CsGy1G028960;CsGy1G028970;CsGy1G029820;CsGy1G032380;CsGy2G000540;CsGy2G000550;CsGy2G003420;CsGy2G004…
		GO:0006412	translation	196	531	9.05961e-27	5.8208e-24	CsGy1G001070;CsGy1G001660;CsGy1G002280;CsGy1G003830;CsGy1G006180;CsGy1G008710;CsGy1G014100;CsGy1G014580;CsGy1G017980;CsGy1G018050;CsGy1G021250;CsGy1G021300;CsGy1G023820;CsGy1G024350;CsGy1G025120;CsGy1G026540;CsGy1G026870;CsGy1G026970;CsGy1G027040;CsGy1G027400;CsGy1G028240;CsGy1G028960;CsGy1G028970;CsGy1G029820;CsGy1G032380;CsGy2G000540;CsGy2G000550;CsGy2G003420;CsGy2G004530;CsGy2G006320;CsGy2G007…
		GO:0043043	peptide biosynthetic process	197	536	1.2452e-26	6.40035e-24	CsGy1G001070;CsGy1G001660;CsGy1G002280;CsGy1G003830;CsGy1G006180;CsGy1G008710;CsGy1G014100;CsGy1G014580;CsGy1G017980;CsGy1G018050;CsGy1G021250;CsGy1G021300;CsGy1G023820;CsGy1G024350;CsGy1G025120;CsGy1G026540;CsGy1G026870;CsGy1G026970;CsGy1G027040;CsGy1G027400;CsGy1G028240;CsGy1G028960;CsGy1G028970;CsGy1G029820;CsGy1G032380;CsGy2G000540;CsGy2G000550;CsGy2G003420;CsGy2G004530;CsGy2G006320;CsGy2G007…
		GO:0006518	peptide metabolic process	202	556	1.49649e-26	6.40996e-24	CsGy1G001070;CsGy1G001660;CsGy1G002280;CsGy1G003830;CsGy1G004050;CsGy1G006180;CsGy1G008710;CsGy1G014100;CsGy1G014580;CsGy1G017980;CsGy1G018050;CsGy1G021250;CsGy1G021300;CsGy1G023820;CsGy1G024350;CsGy1G025120;CsGy1G026540;CsGy1G026870;CsGy1G026970;CsGy1G027040;CsGy1G027400;CsGy1G028240;CsGy1G028960;CsGy1G028970;CsGy1G029820;CsGy1G032380;CsGy2G000540;CsGy2G000550;CsGy2G003420;CsGy2G004530;CsGy2G006…
		GO:0043604	amide biosynthetic process	201	563	2.61513e-25	9.60127e-23	CsGy1G001070;CsGy1G001660;CsGy1G002280;CsGy1G003830;CsGy1G006180;CsGy1G008710;CsGy1G014100;CsGy1G014580;CsGy1G017980;CsGy1G018050;CsGy1G019840;CsGy1G021250;CsGy1G021300;CsGy1G023820;CsGy1G024350;CsGy1G025120;CsGy1G026540;CsGy1G026870;CsGy1G026970;CsGy1G027040;CsGy1G027400;CsGy1G028240;CsGy1G028960;CsGy1G028970;CsGy1G029820;CsGy1G032380;CsGy2G000540;CsGy2G000550;CsGy2G003420;CsGy2G004530;CsGy2G006…
		GO:0044267	cellular protein metabolic process	561	2255	2.65331e-21	8.52377e-19	CsGy1G000250;CsGy1G000820;CsGy1G001070;CsGy1G001550;CsGy1G001660;CsGy1G001760;CsGy1G002050;CsGy1G002280;CsGy1G002400;CsGy1G003100;CsGy1G003830;CsGy1G003870;CsGy1G004150;CsGy1G004700;CsGy1G004750;CsGy1G004840;CsGy1G005120;CsGy1G006180;CsGy1G006970;CsGy1G007130;CsGy1G007180;CsGy1G007400;CsGy1G007470;CsGy1G007860;CsGy1G007960;CsGy1G008160;CsGy1G008710;CsGy1G008770;CsGy1G008980;CsGy1G009070;CsGy1G009…
		GO:0019538	protein metabolic process	631	2648	2.23716e-19	6.38833e-17	CsGy1G000250;CsGy1G000700;CsGy1G000820;CsGy1G001070;CsGy1G001550;CsGy1G001660;CsGy1G001760;CsGy1G002050;CsGy1G002280;CsGy1G002400;CsGy1G003100;CsGy1G003830;CsGy1G003870;CsGy1G004150;CsGy1G004700;CsGy1G004750;CsGy1G004840;CsGy1G005120;CsGy1G006180;CsGy1G006420;CsGy1G006970;CsGy1G007130;CsGy1G007180;CsGy1G007400;CsGy1G007470;CsGy1G007860;CsGy1G007960;CsGy1G008160;CsGy1G008710;CsGy1G008770;CsGy1G008…
		GO:0051649	establishment of localization in cell	115	342	8.75336e-13	2.14407e-10	CsGy1G006590;CsGy1G009550;CsGy1G012270;CsGy1G012540;CsGy1G014620;CsGy1G018520;CsGy1G020270;CsGy1G022030;CsGy1G022800;CsGy1G023530;CsGy1G023540;CsGy1G023670;CsGy1G024470;CsGy1G026990;CsGy1G027650;CsGy1G030210;CsGy1G031610;CsGy1G032290;CsGy2G000450;CsGy2G000610;CsGy2G001310;CsGy2G004640;CsGy2G004950;CsGy2G005020;CsGy2G005330;CsGy2G007050;CsGy2G007670;CsGy2G012130;CsGy2G012620;CsGy2G012630;CsGy2G016…
		GO:0051641	cellular localization	124	379	9.71106e-13	2.14407e-10	CsGy1G004560;CsGy1G006590;CsGy1G009550;CsGy1G012270;CsGy1G012540;CsGy1G014620;CsGy1G018520;CsGy1G020270;CsGy1G022030;CsGy1G022800;CsGy1G023530;CsGy1G023540;CsGy1G023670;CsGy1G024470;CsGy1G026990;CsGy1G027650;CsGy1G030210;CsGy1G031610;CsGy1G032290;CsGy2G000450;CsGy2G000610;CsGy2G001310;CsGy2G004640;CsGy2G004950;CsGy2G005020;CsGy2G005330;CsGy2G007030;CsGy2G007050;CsGy2G007670;CsGy2G012130;CsGy2G012…
		GO:0046907	intracellular transport	104	299	1.05241e-12	2.14407e-10	CsGy1G006590;CsGy1G012270;CsGy1G012540;CsGy1G014620;CsGy1G018520;CsGy1G020270;CsGy1G022800;CsGy1G023530;CsGy1G023540;CsGy1G026990;CsGy1G027650;CsGy1G030210;CsGy1G031610;CsGy1G032290;CsGy2G000450;CsGy2G000610;CsGy2G001310;CsGy2G004640;CsGy2G004950;CsGy2G005020;CsGy2G005330;CsGy2G007050;CsGy2G007670;CsGy2G012130;CsGy2G012620;CsGy2G012630;CsGy2G016710;CsGy2G018090;CsGy2G021960;CsGy2G022140;CsGy2G023…
		GO:0022613	ribonucleoprotein complex biogenesis	78	200	1.08455e-12	2.14407e-10	CsGy1G002280;CsGy1G003830;CsGy1G006180;CsGy1G012540;CsGy1G013890;CsGy1G014580;CsGy1G024250;CsGy1G024350;CsGy1G026510;CsGy1G028240;CsGy1G030630;CsGy2G003400;CsGy2G008380;CsGy2G009190;CsGy2G012310;CsGy2G015950;CsGy2G016160;CsGy2G017760;CsGy3G006580;CsGy3G017230;CsGy3G018170;CsGy3G019020;CsGy3G021490;CsGy3G026490;CsGy3G027390;CsGy3G030890;CsGy3G031440;CsGy3G035360;CsGy3G036230;CsGy3G040220;CsGy3G043…
		GO:0019752	carboxylic acid metabolic process	160	557	7.31469e-11	1.34277e-08	CsGy1G003040;CsGy1G004560;CsGy1G007410;CsGy1G009500;CsGy1G010470;CsGy1G012650;CsGy1G014270;CsGy1G019350;CsGy1G019580;CsGy1G019840;CsGy1G021050;CsGy1G023080;CsGy1G025120;CsGy1G026540;CsGy1G026790;CsGy1G026870;CsGy1G027600;CsGy1G027730;CsGy1G028040;CsGy1G028560;CsGy1G031390;CsGy1G032860;CsGy2G002180;CsGy2G003350;CsGy2G006320;CsGy2G009030;CsGy2G009510;CsGy2G010050;CsGy2G010390;CsGy2G010910;CsGy2G010…
		GO:0043436	oxoacid metabolic process	161	566	1.44579e-10	2.47712e-08	CsGy1G003040;CsGy1G004560;CsGy1G007410;CsGy1G009500;CsGy1G010470;CsGy1G012650;CsGy1G014270;CsGy1G019350;CsGy1G019580;CsGy1G019840;CsGy1G021050;CsGy1G023080;CsGy1G025120;CsGy1G026540;CsGy1G026790;CsGy1G026870;CsGy1G027600;CsGy1G027730;CsGy1G028040;CsGy1G028560;CsGy1G031390;CsGy1G032860;CsGy2G002180;CsGy2G003350;CsGy2G006320;CsGy2G009030;CsGy2G009510;CsGy2G010050;CsGy2G010390;CsGy2G010910;CsGy2G010…
		GO:0006082	organic acid metabolic process	161	569	2.24039e-10	3.59863e-08	CsGy1G003040;CsGy1G004560;CsGy1G007410;CsGy1G009500;CsGy1G010470;CsGy1G012650;CsGy1G014270;CsGy1G019350;CsGy1G019580;CsGy1G019840;CsGy1G021050;CsGy1G023080;CsGy1G025120;CsGy1G026540;CsGy1G026790;CsGy1G026870;CsGy1G027600;CsGy1G027730;CsGy1G028040;CsGy1G028560;CsGy1G031390;CsGy1G032860;CsGy2G002180;CsGy2G003350;CsGy2G006320;CsGy2G009030;CsGy2G009510;CsGy2G010050;CsGy2G010390;CsGy2G010910;CsGy2G010…
		GO:0071704	organic substance metabolic process	1290	6536	2.65057e-10	4.00704e-08	CsGy1G000060;CsGy1G000250;CsGy1G000700;CsGy1G000760;CsGy1G000820;CsGy1G001070;CsGy1G001120;CsGy1G001550;CsGy1G001590;CsGy1G001660;CsGy1G001760;CsGy1G002050;CsGy1G002070;CsGy1G002280;CsGy1G002350;CsGy1G002400;CsGy1G002980;CsGy1G003040;CsGy1G003100;CsGy1G003210;CsGy1G003510;CsGy1G003830;CsGy1G003870;CsGy1G004050;CsGy1G004150;CsGy1G004450;CsGy1G004560;CsGy1G004580;CsGy1G004600;CsGy1G004610;CsGy1G004…
		GO:0044281	small molecule metabolic process	246	967	4.68542e-10	6.68974e-08	CsGy1G002070;CsGy1G003040;CsGy1G003210;CsGy1G004560;CsGy1G005810;CsGy1G007030;CsGy1G007230;CsGy1G007410;CsGy1G007850;CsGy1G008400;CsGy1G009330;CsGy1G009440;CsGy1G009500;CsGy1G010470;CsGy1G012650;CsGy1G014270;CsGy1G015560;CsGy1G019350;CsGy1G019580;CsGy1G019840;CsGy1G021050;CsGy1G023080;CsGy1G023490;CsGy1G025120;CsGy1G026540;CsGy1G026790;CsGy1G026870;CsGy1G027600;CsGy1G027730;CsGy1G028040;CsGy1G028…
		GO:0042254	ribosome biogenesis	60	156	8.54703e-10	1.1561e-07	CsGy1G002280;CsGy1G003830;CsGy1G006180;CsGy1G012540;CsGy1G013890;CsGy1G014580;CsGy1G024250;CsGy1G026510;CsGy1G030630;CsGy2G003400;CsGy2G009190;CsGy2G012310;CsGy2G015950;CsGy2G016160;CsGy2G017760;CsGy3G006580;CsGy3G017230;CsGy3G018170;CsGy3G021490;CsGy3G026490;CsGy3G027390;CsGy3G030890;CsGy3G035360;CsGy3G040220;CsGy3G043510;CsGy3G044840;CsGy4G001270;CsGy4G004940;CsGy4G008880;CsGy4G010440;CsGy4G010…
		GO:0033036	macromolecule localization	107	349	2.50742e-09	3.22204e-07	CsGy1G006090;CsGy1G006230;CsGy1G006590;CsGy1G007700;CsGy1G014620;CsGy1G018520;CsGy1G020270;CsGy1G022800;CsGy1G023540;CsGy1G025730;CsGy1G026950;CsGy1G027070;CsGy1G029690;CsGy1G030210;CsGy1G032290;CsGy2G000450;CsGy2G000610;CsGy2G004640;CsGy2G004950;CsGy2G005330;CsGy2G007030;CsGy2G007670;CsGy2G009230;CsGy2G012130;CsGy2G012620;CsGy2G012630;CsGy2G016710;CsGy2G018090;CsGy2G021960;CsGy2G022140;CsGy2G023…
588 move-down Cmo mRNAs	Cellular Component	GO ID	Description	out (293)	All (13583)	pvalue	p.adjust	Genes
		GO:0009706	chloroplast inner membrane	6	80	0.00757293	0.31099	CmoCh06G016880;CmoCh09G002820;CmoCh13G002690;CmoCh14G014640;CmoCh14G021900;CmoCh15G008080
		GO:0016528	sarcoplasm	3	20	0.00862898	0.31099	CmoCh08G003130;CmoCh09G002820;CmoCh13G001520
		GO:0016529	sarcoplasmic reticulum	3	20	0.00862898	0.31099	CmoCh08G003130;CmoCh09G002820;CmoCh13G001520
		GO:0005773	vacuole	21	558	0.00960803	0.31099	CmoCh02G003100;CmoCh03G006450;CmoCh03G006800;CmoCh04G011950;CmoCh04G014170;CmoCh04G027600;CmoCh07G008430;CmoCh08G008170;CmoCh09G003730;CmoCh10G005470;CmoCh12G003530;CmoCh12G003840;CmoCh13G001520;CmoCh13G007820;CmoCh14G012990;CmoCh14G014780;CmoCh15G003240;CmoCh17G000950;CmoCh17G009320;CmoCh17G013230;CmoCh19G003900
		GO:0009528	plastid inner membrane	6	87	0.0112395	0.31099	CmoCh06G016880;CmoCh09G002820;CmoCh13G002690;CmoCh14G014640;CmoCh14G021900;CmoCh15G008080
		GO:0005938	cell cortex	5	64	0.0122067	0.31099	CmoCh11G008840;CmoCh12G002500;CmoCh17G006210;CmoCh17G010510;CmoCh17G013150
		GO:0099568	cytoplasmic region	5	64	0.0122067	0.31099	CmoCh11G008840;CmoCh12G002500;CmoCh17G006210;CmoCh17G010510;CmoCh17G013150
		GO:0005673	transcription factor TFIIE complex	1	1	0.0215711	0.31099	CmoCh16G006350
		GO:0031463	Cul3-RING ubiquitin ligase complex	1	1	0.0215711	0.31099	CmoCh04G024760
		GO:0070531	BRCA1-A complex	1	1	0.0215711	0.31099	CmoCh01G017650
		GO:0070552	BRISC complex	1	1	0.0215711	0.31099	CmoCh01G017650
		GO:0000151	ubiquitin ligase complex	6	104	0.0250206	0.31099	CmoCh02G017550;CmoCh04G024760;CmoCh07G006600;CmoCh11G010500;CmoCh13G010720;CmoCh17G011190
		GO:0031090	organelle membrane	40	1356	0.0253804	0.31099	CmoCh01G002280;CmoCh02G000450;CmoCh02G003100;CmoCh03G005060;CmoCh03G006450;CmoCh03G010200;CmoCh04G002010;CmoCh04G009100;CmoCh04G010210;CmoCh04G027600;CmoCh06G011360;CmoCh06G016880;CmoCh07G008430;CmoCh08G005240;CmoCh08G008170;CmoCh09G002820;CmoCh09G003730;CmoCh09G005410;CmoCh10G005470;CmoCh10G010780;CmoCh10G011070;CmoCh11G017410;CmoCh12G003530;CmoCh12G010910;CmoCh12G012050;CmoCh13G001520;CmoCh13G0…
		GO:0031461	cullin-RING ubiquitin ligase complex	5	81	0.0306177	0.31099	CmoCh02G017550;CmoCh04G024760;CmoCh11G010500;CmoCh13G010720;CmoCh17G011190
		GO:0000229	cytoplasmic chromosome	2	13	0.0309219	0.31099	CmoCh06G016880;CmoCh14G014640
		GO:0009508	plastid chromosome	2	13	0.0309219	0.31099	CmoCh06G016880;CmoCh14G014640
		GO:0005737	cytoplasm	167	6991	0.031619	0.31099	CmoCh01G002280;CmoCh01G003170;CmoCh01G004120;CmoCh01G004360;CmoCh01G006380;CmoCh01G007910;CmoCh01G010770;CmoCh01G010780;CmoCh01G011400;CmoCh01G012170;CmoCh01G014480;CmoCh01G017050;CmoCh01G019950;CmoCh02G000450;CmoCh02G002650;CmoCh02G003100;CmoCh02G006840;CmoCh02G007580;CmoCh02G010020;CmoCh03G005060;CmoCh03G006080;CmoCh03G006450;CmoCh03G006800;CmoCh03G010040;CmoCh03G010200;CmoCh03G011420;CmoCh03G0…
		GO:0005768	endosome	11	269	0.0319003	0.31099	CmoCh01G002280;CmoCh02G003100;CmoCh03G005060;CmoCh04G002010;CmoCh04G010210;CmoCh10G010780;CmoCh11G017540;CmoCh12G012050;CmoCh14G005640;CmoCh14G006320;CmoCh19G001340
		GO:0044444	cytoplasmic part	152	6307	0.0337894	0.31099	CmoCh01G002280;CmoCh01G003170;CmoCh01G004120;CmoCh01G004360;CmoCh01G006380;CmoCh01G007910;CmoCh01G010770;CmoCh01G010780;CmoCh01G012170;CmoCh01G014480;CmoCh01G017050;CmoCh01G019950;CmoCh02G000450;CmoCh02G002650;CmoCh02G003100;CmoCh02G006840;CmoCh02G007580;CmoCh02G010020;CmoCh03G005060;CmoCh03G006450;CmoCh03G006800;CmoCh03G010040;CmoCh03G010200;CmoCh03G011420;CmoCh03G011870;CmoCh03G011950;CmoCh03G0…
	Molecular Function	GO ID	Description	out (456)	All (19364)	pvalue	p.adjust	Genes
		GO:0043168	anion binding	122	3554	4.91071e-06	0.000613643	CmoCh01G000290;CmoCh01G002280;CmoCh01G004360;CmoCh01G007070;CmoCh01G009940;CmoCh01G010010;CmoCh01G010770;CmoCh02G000400;CmoCh02G002540;CmoCh02G003750;CmoCh02G005010;CmoCh02G011760;CmoCh02G012460;CmoCh02G013360;CmoCh02G018260;CmoCh03G002020;CmoCh03G003060;CmoCh03G003160;CmoCh03G007110;CmoCh03G010680;CmoCh03G011420;CmoCh03G011870;CmoCh04G004110;CmoCh04G007110;CmoCh04G007590;CmoCh04G007930;CmoCh04G0…
		GO:0005524	ATP binding	95	2586	5.21491e-06	0.000613643	CmoCh01G000290;CmoCh01G007070;CmoCh01G009940;CmoCh01G010010;CmoCh01G010770;CmoCh02G000400;CmoCh02G003750;CmoCh02G005010;CmoCh02G011760;CmoCh02G012460;CmoCh02G013360;CmoCh02G018260;CmoCh03G002020;CmoCh03G003060;CmoCh03G003160;CmoCh03G007110;CmoCh03G010680;CmoCh04G004110;CmoCh04G007110;CmoCh04G007590;CmoCh04G007930;CmoCh04G008760;CmoCh04G010190;CmoCh04G010900;CmoCh04G014030;CmoCh04G019030;CmoCh04G0…
		GO:0032559	adenyl ribonucleotide binding	97	2663	5.78993e-06	0.000613643	CmoCh01G000290;CmoCh01G007070;CmoCh01G009940;CmoCh01G010010;CmoCh01G010770;CmoCh02G000400;CmoCh02G003750;CmoCh02G005010;CmoCh02G011760;CmoCh02G012460;CmoCh02G013360;CmoCh02G018260;CmoCh03G002020;CmoCh03G003060;CmoCh03G003160;CmoCh03G007110;CmoCh03G010680;CmoCh04G004110;CmoCh04G007110;CmoCh04G007590;CmoCh04G007930;CmoCh04G008760;CmoCh04G010190;CmoCh04G010900;CmoCh04G014030;CmoCh04G019030;CmoCh04G0…
		GO:0035639	purine ribonucleoside triphosphate binding	103	2887	6.82893e-06	0.000613643	CmoCh01G000290;CmoCh01G002280;CmoCh01G007070;CmoCh01G009940;CmoCh01G010010;CmoCh01G010770;CmoCh02G000400;CmoCh02G002540;CmoCh02G003750;CmoCh02G005010;CmoCh02G011760;CmoCh02G012460;CmoCh02G013360;CmoCh02G018260;CmoCh03G002020;CmoCh03G003060;CmoCh03G003160;CmoCh03G007110;CmoCh03G010680;CmoCh03G011420;CmoCh04G004110;CmoCh04G007110;CmoCh04G007590;CmoCh04G007930;CmoCh04G008760;CmoCh04G010190;CmoCh04G0…
		GO:0032555	purine ribonucleotide binding	105	2965	7.50549e-06	0.000613643	CmoCh01G000290;CmoCh01G002280;CmoCh01G007070;CmoCh01G009940;CmoCh01G010010;CmoCh01G010770;CmoCh02G000400;CmoCh02G002540;CmoCh02G003750;CmoCh02G005010;CmoCh02G011760;CmoCh02G012460;CmoCh02G013360;CmoCh02G018260;CmoCh03G002020;CmoCh03G003060;CmoCh03G003160;CmoCh03G007110;CmoCh03G010680;CmoCh03G011420;CmoCh04G004110;CmoCh04G007110;CmoCh04G007590;CmoCh04G007930;CmoCh04G008760;CmoCh04G010190;CmoCh04G0…
		GO:0097367	carbohydrate derivative binding	107	3042	8.07825e-06	0.000613643	CmoCh01G000290;CmoCh01G002280;CmoCh01G007070;CmoCh01G009940;CmoCh01G010010;CmoCh01G010770;CmoCh02G000400;CmoCh02G002540;CmoCh02G003750;CmoCh02G005010;CmoCh02G011760;CmoCh02G012460;CmoCh02G013360;CmoCh02G018260;CmoCh03G002020;CmoCh03G003060;CmoCh03G003160;CmoCh03G006590;CmoCh03G007110;CmoCh03G010680;CmoCh03G011420;CmoCh04G004110;CmoCh04G007110;CmoCh04G007590;CmoCh04G007930;CmoCh04G008760;CmoCh04G0…
		GO:0032553	ribonucleotide binding	106	3007	8.20695e-06	0.000613643	CmoCh01G000290;CmoCh01G002280;CmoCh01G007070;CmoCh01G009940;CmoCh01G010010;CmoCh01G010770;CmoCh02G000400;CmoCh02G002540;CmoCh02G003750;CmoCh02G005010;CmoCh02G011760;CmoCh02G012460;CmoCh02G013360;CmoCh02G018260;CmoCh03G002020;CmoCh03G003060;CmoCh03G003160;CmoCh03G007110;CmoCh03G010680;CmoCh03G011420;CmoCh04G004110;CmoCh04G007110;CmoCh04G007590;CmoCh04G007930;CmoCh04G008760;CmoCh04G010190;CmoCh04G0…
		GO:0030554	adenyl nucleotide binding	97	2688	8.58327e-06	0.000613643	CmoCh01G000290;CmoCh01G007070;CmoCh01G009940;CmoCh01G010010;CmoCh01G010770;CmoCh02G000400;CmoCh02G003750;CmoCh02G005010;CmoCh02G011760;CmoCh02G012460;CmoCh02G013360;CmoCh02G018260;CmoCh03G002020;CmoCh03G003060;CmoCh03G003160;CmoCh03G007110;CmoCh03G010680;CmoCh04G004110;CmoCh04G007110;CmoCh04G007590;CmoCh04G007930;CmoCh04G008760;CmoCh04G010190;CmoCh04G010900;CmoCh04G014030;CmoCh04G019030;CmoCh04G0…
		GO:0001883	purine nucleoside binding	104	2953	1.07157e-05	0.000613643	CmoCh01G000290;CmoCh01G002280;CmoCh01G007070;CmoCh01G009940;CmoCh01G010010;CmoCh01G010770;CmoCh02G000400;CmoCh02G002540;CmoCh02G003750;CmoCh02G005010;CmoCh02G011760;CmoCh02G012460;CmoCh02G013360;CmoCh02G018260;CmoCh03G002020;CmoCh03G003060;CmoCh03G003160;CmoCh03G007110;CmoCh03G010680;CmoCh03G011420;CmoCh04G004110;CmoCh04G007110;CmoCh04G007590;CmoCh04G007930;CmoCh04G008760;CmoCh04G010190;CmoCh04G0…
		GO:0032550	purine ribonucleoside binding	104	2953	1.07157e-05	0.000613643	CmoCh01G000290;CmoCh01G002280;CmoCh01G007070;CmoCh01G009940;CmoCh01G010010;CmoCh01G010770;CmoCh02G000400;CmoCh02G002540;CmoCh02G003750;CmoCh02G005010;CmoCh02G011760;CmoCh02G012460;CmoCh02G013360;CmoCh02G018260;CmoCh03G002020;CmoCh03G003060;CmoCh03G003160;CmoCh03G007110;CmoCh03G010680;CmoCh03G011420;CmoCh04G004110;CmoCh04G007110;CmoCh04G007590;CmoCh04G007930;CmoCh04G008760;CmoCh04G010190;CmoCh04G0…
		GO:0017076	purine nucleotide binding	105	2994	1.15189e-05	0.000613643	CmoCh01G000290;CmoCh01G002280;CmoCh01G007070;CmoCh01G009940;CmoCh01G010010;CmoCh01G010770;CmoCh02G000400;CmoCh02G002540;CmoCh02G003750;CmoCh02G005010;CmoCh02G011760;CmoCh02G012460;CmoCh02G013360;CmoCh02G018260;CmoCh03G002020;CmoCh03G003060;CmoCh03G003160;CmoCh03G007110;CmoCh03G010680;CmoCh03G011420;CmoCh04G004110;CmoCh04G007110;CmoCh04G007590;CmoCh04G007930;CmoCh04G008760;CmoCh04G010190;CmoCh04G0…
		GO:0032549	ribonucleoside binding	104	2971	1.39382e-05	0.000637454	CmoCh01G000290;CmoCh01G002280;CmoCh01G007070;CmoCh01G009940;CmoCh01G010010;CmoCh01G010770;CmoCh02G000400;CmoCh02G002540;CmoCh02G003750;CmoCh02G005010;CmoCh02G011760;CmoCh02G012460;CmoCh02G013360;CmoCh02G018260;CmoCh03G002020;CmoCh03G003060;CmoCh03G003160;CmoCh03G007110;CmoCh03G010680;CmoCh03G011420;CmoCh04G004110;CmoCh04G007110;CmoCh04G007590;CmoCh04G007930;CmoCh04G008760;CmoCh04G010190;CmoCh04G0…
		GO:0001882	nucleoside binding	104	2972	1.41415e-05	0.000637454	CmoCh01G000290;CmoCh01G002280;CmoCh01G007070;CmoCh01G009940;CmoCh01G010010;CmoCh01G010770;CmoCh02G000400;CmoCh02G002540;CmoCh02G003750;CmoCh02G005010;CmoCh02G011760;CmoCh02G012460;CmoCh02G013360;CmoCh02G018260;CmoCh03G002020;CmoCh03G003060;CmoCh03G003160;CmoCh03G007110;CmoCh03G010680;CmoCh03G011420;CmoCh04G004110;CmoCh04G007110;CmoCh04G007590;CmoCh04G007930;CmoCh04G008760;CmoCh04G010190;CmoCh04G0…
		GO:0036094	small molecule binding	126	3937	9.59866e-05	0.00379171	CmoCh01G000290;CmoCh01G002280;CmoCh01G004120;CmoCh01G004360;CmoCh01G007070;CmoCh01G009940;CmoCh01G010010;CmoCh01G010770;CmoCh01G010780;CmoCh01G011210;CmoCh02G000400;CmoCh02G002540;CmoCh02G003750;CmoCh02G005010;CmoCh02G011760;CmoCh02G012460;CmoCh02G013360;CmoCh02G018260;CmoCh03G002020;CmoCh03G003060;CmoCh03G003160;CmoCh03G007110;CmoCh03G010680;CmoCh03G011420;CmoCh04G002720;CmoCh04G004110;CmoCh04G0…
		GO:0000166	nucleotide binding	122	3792	0.000103528	0.00379171	CmoCh01G000290;CmoCh01G002280;CmoCh01G004120;CmoCh01G007070;CmoCh01G009940;CmoCh01G010010;CmoCh01G010770;CmoCh01G010780;CmoCh01G011210;CmoCh02G000400;CmoCh02G002540;CmoCh02G003750;CmoCh02G005010;CmoCh02G011760;CmoCh02G012460;CmoCh02G013360;CmoCh02G018260;CmoCh03G002020;CmoCh03G003060;CmoCh03G003160;CmoCh03G007110;CmoCh03G010680;CmoCh03G011420;CmoCh04G002720;CmoCh04G004110;CmoCh04G007110;CmoCh04G0…
		GO:1901265	nucleoside phosphate binding	122	3792	0.000103528	0.00379171	CmoCh01G000290;CmoCh01G002280;CmoCh01G004120;CmoCh01G007070;CmoCh01G009940;CmoCh01G010010;CmoCh01G010770;CmoCh01G010780;CmoCh01G011210;CmoCh02G000400;CmoCh02G002540;CmoCh02G003750;CmoCh02G005010;CmoCh02G011760;CmoCh02G012460;CmoCh02G013360;CmoCh02G018260;CmoCh03G002020;CmoCh03G003060;CmoCh03G003160;CmoCh03G007110;CmoCh03G010680;CmoCh03G011420;CmoCh04G002720;CmoCh04G004110;CmoCh04G007110;CmoCh04G0…
		GO:0005515	protein binding	149	5012	0.00062818	0.0216537	CmoCh01G000290;CmoCh01G000630;CmoCh01G002280;CmoCh01G003290;CmoCh01G004880;CmoCh01G006890;CmoCh01G010770;CmoCh01G019950;CmoCh02G002210;CmoCh02G003750;CmoCh02G007890;CmoCh02G017550;CmoCh03G003660;CmoCh03G003870;CmoCh03G005060;CmoCh03G006450;CmoCh03G011420;CmoCh03G011950;CmoCh04G000310;CmoCh04G001560;CmoCh04G002010;CmoCh04G004110;CmoCh04G005970;CmoCh04G006050;CmoCh04G007110;CmoCh04G007930;CmoCh04G0…
		GO:0043167	ion binding	199	7067	0.000886094	0.0288473	CmoCh01G000290;CmoCh01G002280;CmoCh01G004120;CmoCh01G004360;CmoCh01G004880;CmoCh01G007070;CmoCh01G007630;CmoCh01G007910;CmoCh01G009940;CmoCh01G010010;CmoCh01G010770;CmoCh01G016530;CmoCh02G000400;CmoCh02G002540;CmoCh02G003750;CmoCh02G005010;CmoCh02G006740;CmoCh02G007890;CmoCh02G011760;CmoCh02G012460;CmoCh02G013360;CmoCh02G018260;CmoCh03G001010;CmoCh03G002020;CmoCh03G003060;CmoCh03G003160;CmoCh03G0…
		GO:0016301	kinase activity	61	1761	0.00144507	0.044569	CmoCh01G000290;CmoCh01G007070;CmoCh01G009940;CmoCh01G010010;CmoCh02G000400;CmoCh02G011760;CmoCh02G012460;CmoCh02G016960;CmoCh02G018260;CmoCh03G003060;CmoCh03G003160;CmoCh03G007110;CmoCh03G010790;CmoCh04G004110;CmoCh04G007110;CmoCh04G007590;CmoCh04G008760;CmoCh04G010900;CmoCh04G012320;CmoCh04G019030;CmoCh04G019160;CmoCh04G025050;CmoCh04G028770;CmoCh05G000390;CmoCh05G006600;CmoCh05G013740;CmoCh06G0…
		GO:0016462	pyrophosphatase activity	36	906	0.00159232	0.046655	CmoCh01G002280;CmoCh01G010770;CmoCh01G010780;CmoCh02G003750;CmoCh02G013360;CmoCh03G002020;CmoCh03G002640;CmoCh03G010040;CmoCh03G010680;CmoCh03G011420;CmoCh04G007930;CmoCh04G010190;CmoCh07G008430;CmoCh07G012620;CmoCh08G003130;CmoCh08G005620;CmoCh09G002820;CmoCh09G010880;CmoCh10G005470;CmoCh10G009210;CmoCh11G011280;CmoCh12G002850;CmoCh13G001520;CmoCh13G001550;CmoCh13G005190;CmoCh14G004180;CmoCh14G0…
	Biological Process	GO ID	Description	out (406)	All (17619)	pvalue	p.adjust	Genes
		GO:0043436	oxoacid metabolic process	107	3085	4.36137e-06	0.0039977	CmoCh01G004360;CmoCh01G005190;CmoCh01G006380;CmoCh01G007910;CmoCh01G010010;CmoCh01G011400;CmoCh02G000400;CmoCh02G007580;CmoCh02G011760;CmoCh02G012460;CmoCh03G002020;CmoCh03G003160;CmoCh03G006800;CmoCh03G007110;CmoCh03G008870;CmoCh03G011420;CmoCh03G011870;CmoCh03G011950;CmoCh04G004110;CmoCh04G007110;CmoCh04G008760;CmoCh04G010900;CmoCh04G017070;CmoCh04G018700;CmoCh04G019030;CmoCh04G019160;CmoCh04G0…
		GO:0006082	organic acid metabolic process	107	3087	4.49432e-06	0.0039977	CmoCh01G004360;CmoCh01G005190;CmoCh01G006380;CmoCh01G007910;CmoCh01G010010;CmoCh01G011400;CmoCh02G000400;CmoCh02G007580;CmoCh02G011760;CmoCh02G012460;CmoCh03G002020;CmoCh03G003160;CmoCh03G006800;CmoCh03G007110;CmoCh03G008870;CmoCh03G011420;CmoCh03G011870;CmoCh03G011950;CmoCh04G004110;CmoCh04G007110;CmoCh04G008760;CmoCh04G010900;CmoCh04G017070;CmoCh04G018700;CmoCh04G019030;CmoCh04G019160;CmoCh04G0…
		GO:0019752	carboxylic acid metabolic process	103	3000	1.11049e-05	0.00658521	CmoCh01G004360;CmoCh01G005190;CmoCh01G006380;CmoCh01G007910;CmoCh01G010010;CmoCh01G011400;CmoCh02G000400;CmoCh02G007580;CmoCh02G011760;CmoCh02G012460;CmoCh03G002020;CmoCh03G003160;CmoCh03G006800;CmoCh03G007110;CmoCh03G008870;CmoCh03G011420;CmoCh03G011870;CmoCh03G011950;CmoCh04G004110;CmoCh04G007110;CmoCh04G008760;CmoCh04G010900;CmoCh04G018700;CmoCh04G019030;CmoCh04G019160;CmoCh04G019400;CmoCh04G0…
		GO:0010256	endomembrane system organization	13	159	8.21472e-05	0.0310158	CmoCh03G006450;CmoCh03G006800;CmoCh07G003410;CmoCh07G008430;CmoCh08G012370;CmoCh10G009210;CmoCh11G011280;CmoCh12G003530;CmoCh12G003840;CmoCh14G019870;CmoCh17G000950;CmoCh17G005340;CmoCh19G001340
		GO:0044281	small molecule metabolic process	133	4323	9.68434e-05	0.0310158	CmoCh01G004360;CmoCh01G005190;CmoCh01G006380;CmoCh01G007910;CmoCh01G010010;CmoCh01G011400;CmoCh02G000400;CmoCh02G000450;CmoCh02G007580;CmoCh02G011760;CmoCh02G012460;CmoCh03G002020;CmoCh03G003160;CmoCh03G006800;CmoCh03G007000;CmoCh03G007110;CmoCh03G008870;CmoCh03G011420;CmoCh03G011870;CmoCh03G011950;CmoCh04G004110;CmoCh04G007110;CmoCh04G008760;CmoCh04G009100;CmoCh04G010900;CmoCh04G017070;CmoCh04G0…
		GO:0007030	Golgi organization	12	141	0.000104606	0.0310158	CmoCh03G006450;CmoCh03G006800;CmoCh07G003410;CmoCh07G008430;CmoCh08G012370;CmoCh10G009210;CmoCh11G011280;CmoCh12G003530;CmoCh12G003840;CmoCh14G019870;CmoCh17G000950;CmoCh17G005340
		GO:0006520	cellular amino acid metabolic process	69	1943	0.000167949	0.042683	CmoCh01G004360;CmoCh01G006380;CmoCh01G007910;CmoCh01G010010;CmoCh01G011400;CmoCh02G000400;CmoCh02G007580;CmoCh02G011760;CmoCh02G012460;CmoCh03G003160;CmoCh03G007110;CmoCh03G008870;CmoCh03G011870;CmoCh03G011950;CmoCh04G004110;CmoCh04G007110;CmoCh04G008760;CmoCh04G010900;CmoCh04G018700;CmoCh04G019030;CmoCh04G019160;CmoCh04G029620;CmoCh05G000390;CmoCh06G002740;CmoCh06G008040;CmoCh06G009380;CmoCh06G0…
		GO:0010227	floral organ abscission	4	14	0.00023151	0.051482	CmoCh04G024760;CmoCh04G028890;CmoCh10G000150;CmoCh10G000830
		GO:1901605	alpha-amino acid metabolic process	65	1839	0.000304305	0.0548961	CmoCh01G007910;CmoCh01G010010;CmoCh01G011400;CmoCh02G000400;CmoCh02G007580;CmoCh02G011760;CmoCh02G012460;CmoCh03G003160;CmoCh03G007110;CmoCh03G008870;CmoCh03G011870;CmoCh03G011950;CmoCh04G004110;CmoCh04G007110;CmoCh04G008760;CmoCh04G010900;CmoCh04G018700;CmoCh04G019030;CmoCh04G019160;CmoCh04G029620;CmoCh05G000390;CmoCh06G002740;CmoCh06G008040;CmoCh06G009380;CmoCh06G014180;CmoCh06G017380;CmoCh07G0…
		GO:1901564	organonitrogen compound metabolic process	127	4194	0.000308578	0.0548961	CmoCh01G004120;CmoCh01G004360;CmoCh01G006380;CmoCh01G007910;CmoCh01G010010;CmoCh01G011400;CmoCh01G012170;CmoCh02G000400;CmoCh02G002540;CmoCh02G002650;CmoCh02G006740;CmoCh02G007580;CmoCh02G011760;CmoCh02G012460;CmoCh03G003160;CmoCh03G006590;CmoCh03G006800;CmoCh03G007110;CmoCh03G008870;CmoCh03G011420;CmoCh03G011870;CmoCh03G011950;CmoCh03G012670;CmoCh04G004110;CmoCh04G007110;CmoCh04G008760;CmoCh04G0…
		GO:0010047	fruit dehiscence	2	2	0.000529716	0.0856695	CmoCh04G028890;CmoCh10G000150
		GO:0006833	water transport	9	105	0.000717274	0.0981561	CmoCh03G006800;CmoCh04G011950;CmoCh08G012370;CmoCh10G009210;CmoCh10G009480;CmoCh12G003530;CmoCh12G003840;CmoCh14G019870;CmoCh17G000950
		GO:0042044	fluid transport	9	105	0.000717274	0.0981561	CmoCh03G006800;CmoCh04G011950;CmoCh08G012370;CmoCh10G009210;CmoCh10G009480;CmoCh12G003530;CmoCh12G003840;CmoCh14G019870;CmoCh17G000950
		GO:0009838	abscission	4	20	0.00100431	0.123492	CmoCh04G024760;CmoCh04G028890;CmoCh10G000150;CmoCh10G000830
		GO:0016310	phosphorylation	75	2297	0.00104125	0.123492	CmoCh01G000290;CmoCh01G007070;CmoCh01G007910;CmoCh01G009940;CmoCh01G010010;CmoCh02G000400;CmoCh02G011760;CmoCh02G012460;CmoCh02G016960;CmoCh02G018260;CmoCh03G003060;CmoCh03G003160;CmoCh03G006800;CmoCh03G007110;CmoCh03G010790;CmoCh04G004110;CmoCh04G007110;CmoCh04G007590;CmoCh04G008760;CmoCh04G009100;CmoCh04G010900;CmoCh04G012320;CmoCh04G019030;CmoCh04G019160;CmoCh04G025050;CmoCh04G028770;CmoCh05G0…
		GO:0009069	serine family amino acid metabolic process	43	1161	0.00142809	0.15466	CmoCh01G007910;CmoCh01G010010;CmoCh01G011400;CmoCh02G000400;CmoCh02G011760;CmoCh02G012460;CmoCh03G003160;CmoCh03G007110;CmoCh03G011870;CmoCh04G004110;CmoCh04G007110;CmoCh04G008760;CmoCh04G010900;CmoCh04G019030;CmoCh04G019160;CmoCh05G000390;CmoCh06G002740;CmoCh06G017380;CmoCh07G003780;CmoCh07G004250;CmoCh07G012720;CmoCh08G001360;CmoCh09G008030;CmoCh09G012180;CmoCh10G000830;CmoCh10G000950;CmoCh10G0…
		GO:0008285	negative regulation of cell proliferation	2	3	0.00156485	0.15466	CmoCh04G028890;CmoCh10G000150
		GO:0033523	histone H2B ubiquitination	2	3	0.00156485	0.15466	CmoCh14G022180;CmoCh20G000410
		GO:0071229	cellular response to acid chemical	17	339	0.00234534	0.20628	CmoCh01G005190;CmoCh01G006380;CmoCh02G006740;CmoCh03G003160;CmoCh04G022200;CmoCh05G008590;CmoCh07G012720;CmoCh09G003730;CmoCh10G000170;CmoCh10G000530;CmoCh10G009210;CmoCh10G010510;CmoCh11G005130;CmoCh12G010910;CmoCh13G001160;CmoCh14G006380;CmoCh19G001340
		GO:0019538	protein metabolic process	140	4942	0.00244553	0.20628	CmoCh01G000290;CmoCh01G004120;CmoCh01G004880;CmoCh01G005190;CmoCh01G007070;CmoCh01G010010;CmoCh01G010770;CmoCh01G010780;CmoCh01G011400;CmoCh01G012170;CmoCh01G016530;CmoCh01G017050;CmoCh02G000400;CmoCh02G002650;CmoCh02G003780;CmoCh02G005010;CmoCh02G006740;CmoCh02G011760;CmoCh02G012460;CmoCh02G014040;CmoCh02G017550;CmoCh02G018260;CmoCh03G003060;CmoCh03G003160;CmoCh03G003660;CmoCh03G005060;CmoCh03G0…
531 move-up Cmo mRNA	Cellular Component	GO ID	Description	out (304)	All (13583)	pvalue	p.adjust	Genes
		GO:0005840	ribosome	42	840	7.59561e-07	0.00011968	CmoCh01G000570;CmoCh01G002230;CmoCh01G005230;CmoCh01G008030;CmoCh02G006460;CmoCh02G015690;CmoCh03G000410;CmoCh03G000690;CmoCh03G012370;CmoCh03G012530;CmoCh04G001760;CmoCh04G005160;CmoCh04G011680;CmoCh04G011920;CmoCh04G018280;CmoCh04G026270;CmoCh05G005050;CmoCh05G009960;CmoCh06G005640;CmoCh06G014450;CmoCh06G016520;CmoCh07G006580;CmoCh07G013650;CmoCh08G004260;CmoCh08G011060;CmoCh09G000550;CmoCh09G0…
		GO:0030529	intracellular ribonucleoprotein complex	48	1044	1.27772e-06	0.00011968	CmoCh01G000570;CmoCh01G002230;CmoCh01G005230;CmoCh01G008030;CmoCh02G006460;CmoCh02G011320;CmoCh02G015690;CmoCh03G000410;CmoCh03G000690;CmoCh03G012370;CmoCh03G012530;CmoCh04G001760;CmoCh04G002900;CmoCh04G005160;CmoCh04G011680;CmoCh04G011920;CmoCh04G018280;CmoCh04G026270;CmoCh05G005050;CmoCh05G009960;CmoCh05G010470;CmoCh06G005640;CmoCh06G014450;CmoCh06G016520;CmoCh07G006580;CmoCh07G013650;CmoCh08G0…
		GO:1990904	ribonucleoprotein complex	48	1044	1.27772e-06	0.00011968	CmoCh01G000570;CmoCh01G002230;CmoCh01G005230;CmoCh01G008030;CmoCh02G006460;CmoCh02G011320;CmoCh02G015690;CmoCh03G000410;CmoCh03G000690;CmoCh03G012370;CmoCh03G012530;CmoCh04G001760;CmoCh04G002900;CmoCh04G005160;CmoCh04G011680;CmoCh04G011920;CmoCh04G018280;CmoCh04G026270;CmoCh05G005050;CmoCh05G009960;CmoCh05G010470;CmoCh06G005640;CmoCh06G014450;CmoCh06G016520;CmoCh07G006580;CmoCh07G013650;CmoCh08G0…
		GO:0005737	cytoplasm	195	6991	4.35767e-06	0.000306126	CmoCh01G000310;CmoCh01G000570;CmoCh01G001000;CmoCh01G002230;CmoCh01G004830;CmoCh01G005230;CmoCh01G005840;CmoCh01G008030;CmoCh01G011930;CmoCh01G012630;CmoCh01G014100;CmoCh01G015120;CmoCh01G016490;CmoCh01G016510;CmoCh01G017150;CmoCh01G017550;CmoCh01G017680;CmoCh01G017910;CmoCh01G020620;CmoCh02G006460;CmoCh02G006610;CmoCh02G006660;CmoCh02G006910;CmoCh02G007780;CmoCh02G008030;CmoCh02G009560;CmoCh02G0…
		GO:0000015	phosphopyruvate hydratase complex	3	5	0.000107369	0.00603414	CmoCh03G011710;CmoCh07G009040;CmoCh11G002460
		GO:0005829	cytosol	44	1167	0.000413227	0.0165935	CmoCh01G014100;CmoCh01G016490;CmoCh01G017150;CmoCh02G006910;CmoCh02G008030;CmoCh02G014960;CmoCh03G000410;CmoCh03G011710;CmoCh03G011740;CmoCh04G005160;CmoCh04G022830;CmoCh04G025090;CmoCh04G026270;CmoCh04G029470;CmoCh04G029570;CmoCh05G009960;CmoCh06G004010;CmoCh06G010980;CmoCh06G014450;CmoCh07G009040;CmoCh07G011720;CmoCh08G011060;CmoCh09G000550;CmoCh10G008250;CmoCh10G010490;CmoCh10G011710;CmoCh11G0…
		GO:0044424	intracellular part	252	10159	0.000413362	0.0165935	CmoCh01G000310;CmoCh01G000570;CmoCh01G001000;CmoCh01G002230;CmoCh01G004830;CmoCh01G005230;CmoCh01G005840;CmoCh01G005850;CmoCh01G008030;CmoCh01G011930;CmoCh01G012630;CmoCh01G014100;CmoCh01G015120;CmoCh01G016490;CmoCh01G016510;CmoCh01G017150;CmoCh01G017550;CmoCh01G017680;CmoCh01G017910;CmoCh01G020620;CmoCh02G001090;CmoCh02G003050;CmoCh02G003670;CmoCh02G005950;CmoCh02G006460;CmoCh02G006610;CmoCh02G0…
		GO:0009279	cell outer membrane	2	2	0.000499295	0.0167893	CmoCh03G010250;CmoCh07G007590
		GO:0009532	plastid stroma	27	607	0.000537735	0.0167893	CmoCh02G006610;CmoCh02G007780;CmoCh02G008030;CmoCh02G015690;CmoCh03G000620;CmoCh03G009530;CmoCh04G004280;CmoCh04G022830;CmoCh04G029570;CmoCh05G002230;CmoCh05G009960;CmoCh06G014450;CmoCh08G006150;CmoCh11G000440;CmoCh11G000640;CmoCh11G000670;CmoCh11G002460;CmoCh11G015080;CmoCh12G009430;CmoCh14G014300;CmoCh15G002200;CmoCh15G012900;CmoCh16G000640;CmoCh16G009100;CmoCh18G005160;CmoCh18G013400;CmoCh19G0…
		GO:0005622	intracellular	255	10362	0.000693597	0.0194901	CmoCh01G000310;CmoCh01G000570;CmoCh01G001000;CmoCh01G002230;CmoCh01G004830;CmoCh01G005230;CmoCh01G005840;CmoCh01G005850;CmoCh01G008030;CmoCh01G011930;CmoCh01G012630;CmoCh01G014100;CmoCh01G015120;CmoCh01G016490;CmoCh01G016510;CmoCh01G017150;CmoCh01G017550;CmoCh01G017680;CmoCh01G017910;CmoCh01G020620;CmoCh02G001090;CmoCh02G003050;CmoCh02G003670;CmoCh02G005950;CmoCh02G006460;CmoCh02G006610;CmoCh02G0…
		GO:0009570	chloroplast stroma	26	594	0.000862317	0.021304	CmoCh02G006610;CmoCh02G008030;CmoCh02G015690;CmoCh03G000620;CmoCh03G009530;CmoCh04G004280;CmoCh04G022830;CmoCh04G029570;CmoCh05G002230;CmoCh05G009960;CmoCh06G014450;CmoCh08G006150;CmoCh11G000440;CmoCh11G000640;CmoCh11G000670;CmoCh11G002460;CmoCh11G015080;CmoCh12G009430;CmoCh14G014300;CmoCh15G002200;CmoCh15G012900;CmoCh16G000640;CmoCh16G009100;CmoCh18G005160;CmoCh18G013400;CmoCh19G009470
		GO:0032991	macromolecular complex	121	4250	0.000909779	0.021304	CmoCh01G000310;CmoCh01G000570;CmoCh01G002230;CmoCh01G004830;CmoCh01G005230;CmoCh01G008030;CmoCh01G014100;CmoCh01G017680;CmoCh02G003050;CmoCh02G003670;CmoCh02G005950;CmoCh02G006460;CmoCh02G006910;CmoCh02G007940;CmoCh02G008500;CmoCh02G011320;CmoCh02G015690;CmoCh03G000410;CmoCh03G000620;CmoCh03G000690;CmoCh03G003110;CmoCh03G010250;CmoCh03G010570;CmoCh03G011710;CmoCh03G012370;CmoCh03G012530;CmoCh04G0…
		GO:0030313	cell envelope	2	3	0.00147568	0.0318973	CmoCh03G010250;CmoCh07G007590
		GO:0009654	photosystem II oxygen evolving complex	4	27	0.00287512	0.0577078	CmoCh03G010250;CmoCh04G006700;CmoCh07G007590;CmoCh16G005160
		GO:0044444	cytoplasmic part	165	6307	0.00335188	0.0592411	CmoCh01G000310;CmoCh01G000570;CmoCh01G001000;CmoCh01G002230;CmoCh01G004830;CmoCh01G005230;CmoCh01G008030;CmoCh01G011930;CmoCh01G012630;CmoCh01G014100;CmoCh01G016490;CmoCh01G017150;CmoCh01G017550;CmoCh01G017680;CmoCh01G017910;CmoCh01G020620;CmoCh02G006460;CmoCh02G006610;CmoCh02G006660;CmoCh02G006910;CmoCh02G007780;CmoCh02G008030;CmoCh02G009560;CmoCh02G011320;CmoCh02G014960;CmoCh02G015690;CmoCh03G0…
		GO:0005773	vacuole	23	558	0.0036214	0.0592411	CmoCh01G017910;CmoCh02G008030;CmoCh03G002280;CmoCh03G005460;CmoCh03G014280;CmoCh04G022830;CmoCh05G009960;CmoCh05G012860;CmoCh07G000760;CmoCh07G002890;CmoCh09G000550;CmoCh10G007630;CmoCh10G010490;CmoCh11G015780;CmoCh11G017530;CmoCh13G007440;CmoCh15G008420;CmoCh15G010770;CmoCh17G000960;CmoCh17G006040;CmoCh18G002910;CmoCh19G007650;CmoCh19G009470
		GO:0005774	vacuolar membrane	17	367	0.0037948	0.0592411	CmoCh01G017910;CmoCh02G008030;CmoCh03G002280;CmoCh03G014280;CmoCh04G022830;CmoCh05G012860;CmoCh07G000760;CmoCh09G000550;CmoCh10G007630;CmoCh10G010490;CmoCh11G015780;CmoCh11G017530;CmoCh15G008420;CmoCh15G010770;CmoCh17G000960;CmoCh19G007650;CmoCh19G009470
		GO:0044437	vacuolar part	17	367	0.0037948	0.0592411	CmoCh01G017910;CmoCh02G008030;CmoCh03G002280;CmoCh03G014280;CmoCh04G022830;CmoCh05G012860;CmoCh07G000760;CmoCh09G000550;CmoCh10G007630;CmoCh10G010490;CmoCh11G015780;CmoCh11G017530;CmoCh15G008420;CmoCh15G010770;CmoCh17G000960;CmoCh19G007650;CmoCh19G009470
		GO:0044462	external encapsulating structure part	2	5	0.00477456	0.0697001	CmoCh03G010250;CmoCh07G007590
		GO:0044464	cell part	271	11384	0.00496086	0.0697001	CmoCh01G000310;CmoCh01G000570;CmoCh01G001000;CmoCh01G002230;CmoCh01G004830;CmoCh01G005230;CmoCh01G005840;CmoCh01G005850;CmoCh01G008030;CmoCh01G011930;CmoCh01G012630;CmoCh01G014100;CmoCh01G015120;CmoCh01G016490;CmoCh01G016510;CmoCh01G017150;CmoCh01G017550;CmoCh01G017680;CmoCh01G017910;CmoCh01G020620;CmoCh02G001090;CmoCh02G002530;CmoCh02G003050;CmoCh02G003670;CmoCh02G005950;CmoCh02G006460;CmoCh02G0…
	Molecular Function	GO ID	Description	out (454)	All (19364)	pvalue	p.adjust	Genes
		GO:0005198	structural molecule activity	36	644	1.4686e-06	0.000426829	CmoCh01G000310;CmoCh01G002230;CmoCh01G005230;CmoCh02G006460;CmoCh03G000690;CmoCh03G012370;CmoCh03G012530;CmoCh04G001760;CmoCh04G004620;CmoCh04G005160;CmoCh04G011680;CmoCh04G011920;CmoCh04G018280;CmoCh04G026270;CmoCh06G005640;CmoCh06G016310;CmoCh07G006580;CmoCh07G013650;CmoCh08G004260;CmoCh08G011060;CmoCh10G002040;CmoCh10G012120;CmoCh11G013730;CmoCh11G015080;CmoCh12G012710;CmoCh14G009440;CmoCh14G0…
		GO:0036094	small molecule binding	134	3937	1.62631e-06	0.000426829	CmoCh01G000560;CmoCh01G000570;CmoCh01G001000;CmoCh01G003310;CmoCh01G005840;CmoCh01G007860;CmoCh01G015120;CmoCh01G016510;CmoCh01G020620;CmoCh02G000640;CmoCh02G004520;CmoCh02G006010;CmoCh02G006570;CmoCh02G006610;CmoCh02G006910;CmoCh02G011320;CmoCh02G012060;CmoCh02G015690;CmoCh03G000620;CmoCh03G009530;CmoCh03G010210;CmoCh03G011710;CmoCh03G012620;CmoCh03G013120;CmoCh03G013630;CmoCh03G014010;CmoCh03G0…
		GO:0000166	nucleotide binding	129	3792	2.89376e-06	0.000426829	CmoCh01G000560;CmoCh01G000570;CmoCh01G001000;CmoCh01G003310;CmoCh01G005840;CmoCh01G007860;CmoCh01G015120;CmoCh01G016510;CmoCh01G020620;CmoCh02G004520;CmoCh02G006010;CmoCh02G006570;CmoCh02G006610;CmoCh02G006910;CmoCh02G011320;CmoCh02G012060;CmoCh02G015690;CmoCh03G000620;CmoCh03G009530;CmoCh03G010210;CmoCh03G011710;CmoCh03G012620;CmoCh03G013630;CmoCh03G014010;CmoCh03G014580;CmoCh04G002820;CmoCh04G0…
		GO:1901265	nucleoside phosphate binding	129	3792	2.89376e-06	0.000426829	CmoCh01G000560;CmoCh01G000570;CmoCh01G001000;CmoCh01G003310;CmoCh01G005840;CmoCh01G007860;CmoCh01G015120;CmoCh01G016510;CmoCh01G020620;CmoCh02G004520;CmoCh02G006010;CmoCh02G006570;CmoCh02G006610;CmoCh02G006910;CmoCh02G011320;CmoCh02G012060;CmoCh02G015690;CmoCh03G000620;CmoCh03G009530;CmoCh03G010210;CmoCh03G011710;CmoCh03G012620;CmoCh03G013630;CmoCh03G014010;CmoCh03G014580;CmoCh04G002820;CmoCh04G0…
		GO:0043168	anion binding	122	3554	3.89571e-06	0.000459694	CmoCh01G000560;CmoCh01G000570;CmoCh01G003310;CmoCh01G005840;CmoCh01G007860;CmoCh01G015120;CmoCh01G016490;CmoCh01G016510;CmoCh01G020620;CmoCh02G000640;CmoCh02G006010;CmoCh02G006570;CmoCh02G006610;CmoCh02G006910;CmoCh02G011320;CmoCh02G012060;CmoCh02G015690;CmoCh03G000620;CmoCh03G009530;CmoCh03G010210;CmoCh03G012620;CmoCh03G013120;CmoCh03G014010;CmoCh03G014580;CmoCh04G002820;CmoCh04G004280;CmoCh04G0…
		GO:0043167	ion binding	211	7067	6.54167e-06	0.000643264	CmoCh01G000560;CmoCh01G000570;CmoCh01G001000;CmoCh01G003310;CmoCh01G005840;CmoCh01G007860;CmoCh01G012370;CmoCh01G013720;CmoCh01G015120;CmoCh01G016490;CmoCh01G016510;CmoCh01G017680;CmoCh01G020620;CmoCh02G000640;CmoCh02G003670;CmoCh02G006010;CmoCh02G006570;CmoCh02G006610;CmoCh02G006910;CmoCh02G006920;CmoCh02G008030;CmoCh02G011320;CmoCh02G012060;CmoCh02G015690;CmoCh03G000620;CmoCh03G000690;CmoCh03G0…
		GO:0016040	glutamate synthase (NADH) activity	3	3	1.28049e-05	0.000944358	CmoCh16G000640;CmoCh16G000650;CmoCh18G013400
		GO:0045181	glutamate synthase activity, NAD(P)H as acceptor	3	3	1.28049e-05	0.000944358	CmoCh16G000640;CmoCh16G000650;CmoCh18G013400
		GO:0003735	structural constituent of ribosome	29	534	2.6793e-05	0.00175643	CmoCh01G002230;CmoCh01G005230;CmoCh02G006460;CmoCh03G000690;CmoCh03G012370;CmoCh03G012530;CmoCh04G001760;CmoCh04G005160;CmoCh04G011680;CmoCh04G011920;CmoCh04G018280;CmoCh04G026270;CmoCh06G005640;CmoCh07G006580;CmoCh07G013650;CmoCh08G004260;CmoCh08G011060;CmoCh10G002040;CmoCh10G012120;CmoCh11G013730;CmoCh14G009440;CmoCh15G006760;CmoCh15G008300;CmoCh16G007540;CmoCh17G008630;CmoCh17G009130;CmoCh18G0…
		GO:0032553	ribonucleotide binding	102	3007	5.24314e-05	0.00309345	CmoCh01G000560;CmoCh01G000570;CmoCh01G003310;CmoCh01G005840;CmoCh01G007860;CmoCh01G015120;CmoCh01G016510;CmoCh01G020620;CmoCh02G006010;CmoCh02G006570;CmoCh02G006610;CmoCh02G006910;CmoCh02G011320;CmoCh02G015690;CmoCh03G000620;CmoCh03G009530;CmoCh03G010210;CmoCh03G012620;CmoCh03G014010;CmoCh04G004280;CmoCh04G004620;CmoCh04G006710;CmoCh04G011830;CmoCh04G015190;CmoCh04G018200;CmoCh04G022780;CmoCh04G0…
		GO:0097367	carbohydrate derivative binding	102	3042	8.30363e-05	0.00445377	CmoCh01G000560;CmoCh01G000570;CmoCh01G003310;CmoCh01G005840;CmoCh01G007860;CmoCh01G015120;CmoCh01G016510;CmoCh01G020620;CmoCh02G006010;CmoCh02G006570;CmoCh02G006610;CmoCh02G006910;CmoCh02G011320;CmoCh02G015690;CmoCh03G000620;CmoCh03G009530;CmoCh03G010210;CmoCh03G012620;CmoCh03G014010;CmoCh04G004280;CmoCh04G004620;CmoCh04G006710;CmoCh04G011830;CmoCh04G015190;CmoCh04G018200;CmoCh04G022780;CmoCh04G0…
		GO:0004634	phosphopyruvate hydratase activity	3	5	0.000123616	0.00561026	CmoCh03G011710;CmoCh07G009040;CmoCh11G002460
		GO:0015930	glutamate synthase activity	3	5	0.000123616	0.00561026	CmoCh16G000640;CmoCh16G000650;CmoCh18G013400
		GO:0035639	purine ribonucleoside triphosphate binding	96	2887	0.000193531	0.00815597	CmoCh01G000560;CmoCh01G000570;CmoCh01G003310;CmoCh01G005840;CmoCh01G007860;CmoCh01G015120;CmoCh01G016510;CmoCh01G020620;CmoCh02G006010;CmoCh02G006570;CmoCh02G006610;CmoCh02G006910;CmoCh02G011320;CmoCh02G015690;CmoCh03G000620;CmoCh03G009530;CmoCh03G010210;CmoCh03G012620;CmoCh04G004280;CmoCh04G004620;CmoCh04G006710;CmoCh04G011830;CmoCh04G015190;CmoCh04G018200;CmoCh04G022780;CmoCh04G022830;CmoCh04G0…
		GO:0016829	lyase activity	26	526	0.000309427	0.0121708	CmoCh01G011930;CmoCh01G015120;CmoCh01G016510;CmoCh03G009530;CmoCh03G011710;CmoCh03G012280;CmoCh03G013120;CmoCh04G004280;CmoCh04G011920;CmoCh04G021850;CmoCh04G022550;CmoCh05G002230;CmoCh07G009040;CmoCh07G009480;CmoCh07G009560;CmoCh11G002460;CmoCh11G013280;CmoCh11G019000;CmoCh11G019680;CmoCh12G001960;CmoCh13G002930;CmoCh14G002730;CmoCh15G007900;CmoCh18G009000;CmoCh19G003050;CmoCh19G009470
		GO:0016836	hydro-lyase activity	9	93	0.000333439	0.0122956	CmoCh01G011930;CmoCh03G009530;CmoCh03G011710;CmoCh05G002230;CmoCh07G009040;CmoCh11G002460;CmoCh11G019000;CmoCh13G002930;CmoCh19G009470
		GO:0001883	purine nucleoside binding	96	2953	0.000430085	0.0134705	CmoCh01G000560;CmoCh01G000570;CmoCh01G003310;CmoCh01G005840;CmoCh01G007860;CmoCh01G015120;CmoCh01G016510;CmoCh01G020620;CmoCh02G006010;CmoCh02G006570;CmoCh02G006610;CmoCh02G006910;CmoCh02G011320;CmoCh02G015690;CmoCh03G000620;CmoCh03G009530;CmoCh03G010210;CmoCh03G012620;CmoCh04G004280;CmoCh04G004620;CmoCh04G006710;CmoCh04G011830;CmoCh04G015190;CmoCh04G018200;CmoCh04G022780;CmoCh04G022830;CmoCh04G0…
		GO:0032550	purine ribonucleoside binding	96	2953	0.000430085	0.0134705	CmoCh01G000560;CmoCh01G000570;CmoCh01G003310;CmoCh01G005840;CmoCh01G007860;CmoCh01G015120;CmoCh01G016510;CmoCh01G020620;CmoCh02G006010;CmoCh02G006570;CmoCh02G006610;CmoCh02G006910;CmoCh02G011320;CmoCh02G015690;CmoCh03G000620;CmoCh03G009530;CmoCh03G010210;CmoCh03G012620;CmoCh04G004280;CmoCh04G004620;CmoCh04G006710;CmoCh04G011830;CmoCh04G015190;CmoCh04G018200;CmoCh04G022780;CmoCh04G022830;CmoCh04G0…
		GO:0045548	phenylalanine ammonia-lyase activity	4	16	0.000433796	0.0134705	CmoCh03G012280;CmoCh07G009480;CmoCh07G009560;CmoCh18G009000
		GO:0032555	purine ribonucleotide binding	96	2965	0.000494417	0.0136885	CmoCh01G000560;CmoCh01G000570;CmoCh01G003310;CmoCh01G005840;CmoCh01G007860;CmoCh01G015120;CmoCh01G016510;CmoCh01G020620;CmoCh02G006010;CmoCh02G006570;CmoCh02G006610;CmoCh02G006910;CmoCh02G011320;CmoCh02G015690;CmoCh03G000620;CmoCh03G009530;CmoCh03G010210;CmoCh03G012620;CmoCh04G004280;CmoCh04G004620;CmoCh04G006710;CmoCh04G011830;CmoCh04G015190;CmoCh04G018200;CmoCh04G022780;CmoCh04G022830;CmoCh04G0…
	Biological Process	GO ID	Description	out (422)	All (17619)	pvalue	p.adjust	Genes
		GO:1901564	organonitrogen compound metabolic process	156	4194	6.26361e-10	1.02285e-06	CmoCh01G000560;CmoCh01G000570;CmoCh01G000780;CmoCh01G002230;CmoCh01G005230;CmoCh01G005840;CmoCh01G007860;CmoCh01G008030;CmoCh01G011930;CmoCh01G013720;CmoCh01G016490;CmoCh01G017150;CmoCh01G017680;CmoCh01G018680;CmoCh02G006460;CmoCh02G006610;CmoCh02G006920;CmoCh02G007780;CmoCh02G008030;CmoCh02G012060;CmoCh02G014960;CmoCh02G015690;CmoCh03G000410;CmoCh03G000620;CmoCh03G000690;CmoCh03G002780;CmoCh03G0…
		GO:0044283	small molecule biosynthetic process	74	1547	5.81132e-09	2.61323e-06	CmoCh01G001000;CmoCh01G005840;CmoCh01G011930;CmoCh01G015120;CmoCh01G016490;CmoCh01G017150;CmoCh01G017680;CmoCh02G006610;CmoCh02G006660;CmoCh02G006910;CmoCh02G008030;CmoCh03G002780;CmoCh03G008600;CmoCh03G009530;CmoCh03G011710;CmoCh03G011740;CmoCh03G012280;CmoCh03G013120;CmoCh04G004280;CmoCh04G021850;CmoCh05G002230;CmoCh05G005070;CmoCh05G011230;CmoCh05G011550;CmoCh06G005300;CmoCh06G012560;CmoCh06G0…
		GO:0006006	glucose metabolic process	30	371	6.63845e-09	2.61323e-06	CmoCh01G001000;CmoCh01G014100;CmoCh01G015120;CmoCh02G006610;CmoCh02G006910;CmoCh02G008030;CmoCh03G002780;CmoCh03G011710;CmoCh03G011740;CmoCh03G013120;CmoCh04G021850;CmoCh06G015540;CmoCh07G009040;CmoCh08G006750;CmoCh10G011710;CmoCh11G002460;CmoCh11G015080;CmoCh11G015780;CmoCh11G019680;CmoCh13G009610;CmoCh14G002730;CmoCh15G008420;CmoCh15G012900;CmoCh16G000640;CmoCh16G007540;CmoCh17G000960;CmoCh17G0…
		GO:0006094	gluconeogenesis	26	288	7.29043e-09	2.61323e-06	CmoCh01G001000;CmoCh01G015120;CmoCh02G006610;CmoCh02G006910;CmoCh02G008030;CmoCh03G002780;CmoCh03G011710;CmoCh03G011740;CmoCh03G013120;CmoCh04G021850;CmoCh06G015540;CmoCh07G009040;CmoCh08G006750;CmoCh10G011710;CmoCh11G002460;CmoCh11G015080;CmoCh11G019680;CmoCh13G009610;CmoCh14G002730;CmoCh15G012900;CmoCh16G000640;CmoCh17G000960;CmoCh17G006590;CmoCh18G008240;CmoCh18G013400;CmoCh19G009470
		GO:1901566	organonitrogen compound biosynthetic process	91	2093	8.45418e-09	2.61323e-06	CmoCh01G000570;CmoCh01G002230;CmoCh01G005230;CmoCh01G005840;CmoCh01G008030;CmoCh01G011930;CmoCh01G016490;CmoCh01G017150;CmoCh02G006460;CmoCh02G006610;CmoCh02G007780;CmoCh02G008030;CmoCh02G015690;CmoCh03G000410;CmoCh03G000620;CmoCh03G000690;CmoCh03G008600;CmoCh03G011710;CmoCh03G012280;CmoCh03G012370;CmoCh03G012530;CmoCh03G014580;CmoCh04G001760;CmoCh04G004280;CmoCh04G005160;CmoCh04G011680;CmoCh04G0…
		GO:0019319	hexose biosynthetic process	26	292	9.71415e-09	2.61323e-06	CmoCh01G001000;CmoCh01G015120;CmoCh02G006610;CmoCh02G006910;CmoCh02G008030;CmoCh03G002780;CmoCh03G011710;CmoCh03G011740;CmoCh03G013120;CmoCh04G021850;CmoCh06G015540;CmoCh07G009040;CmoCh08G006750;CmoCh10G011710;CmoCh11G002460;CmoCh11G015080;CmoCh11G019680;CmoCh13G009610;CmoCh14G002730;CmoCh15G012900;CmoCh16G000640;CmoCh17G000960;CmoCh17G006590;CmoCh18G008240;CmoCh18G013400;CmoCh19G009470
		GO:0043436	oxoacid metabolic process	120	3085	1.35782e-08	2.61323e-06	CmoCh01G000560;CmoCh01G000780;CmoCh01G001000;CmoCh01G005840;CmoCh01G007860;CmoCh01G011930;CmoCh01G013720;CmoCh01G015120;CmoCh01G016490;CmoCh01G017150;CmoCh01G018680;CmoCh02G006610;CmoCh02G006660;CmoCh02G006910;CmoCh02G006920;CmoCh02G007780;CmoCh02G008030;CmoCh02G012060;CmoCh03G002780;CmoCh03G008600;CmoCh03G009530;CmoCh03G011710;CmoCh03G011740;CmoCh03G012280;CmoCh03G012620;CmoCh03G013120;CmoCh04G0…
		GO:0006082	organic acid metabolic process	120	3087	1.41062e-08	2.61323e-06	CmoCh01G000560;CmoCh01G000780;CmoCh01G001000;CmoCh01G005840;CmoCh01G007860;CmoCh01G011930;CmoCh01G013720;CmoCh01G015120;CmoCh01G016490;CmoCh01G017150;CmoCh01G018680;CmoCh02G006610;CmoCh02G006660;CmoCh02G006910;CmoCh02G006920;CmoCh02G007780;CmoCh02G008030;CmoCh02G012060;CmoCh03G002780;CmoCh03G008600;CmoCh03G009530;CmoCh03G011710;CmoCh03G011740;CmoCh03G012280;CmoCh03G012620;CmoCh03G013120;CmoCh04G0…
		GO:0046364	monosaccharide biosynthetic process	26	300	1.69752e-08	2.61323e-06	CmoCh01G001000;CmoCh01G015120;CmoCh02G006610;CmoCh02G006910;CmoCh02G008030;CmoCh03G002780;CmoCh03G011710;CmoCh03G011740;CmoCh03G013120;CmoCh04G021850;CmoCh06G015540;CmoCh07G009040;CmoCh08G006750;CmoCh10G011710;CmoCh11G002460;CmoCh11G015080;CmoCh11G019680;CmoCh13G009610;CmoCh14G002730;CmoCh15G012900;CmoCh16G000640;CmoCh17G000960;CmoCh17G006590;CmoCh18G008240;CmoCh18G013400;CmoCh19G009470
		GO:0006558	L-phenylalanine metabolic process	17	132	1.76029e-08	2.61323e-06	CmoCh01G000780;CmoCh01G011930;CmoCh01G013720;CmoCh01G016490;CmoCh01G017150;CmoCh02G006920;CmoCh03G008600;CmoCh03G011710;CmoCh03G012280;CmoCh07G005550;CmoCh07G009040;CmoCh07G009480;CmoCh07G009560;CmoCh11G002460;CmoCh11G014040;CmoCh13G002930;CmoCh18G009000
		GO:1902221	erythrose 4-phosphate/phosphoenolpyruvate family amino acid metabolic process	17	132	1.76029e-08	2.61323e-06	CmoCh01G000780;CmoCh01G011930;CmoCh01G013720;CmoCh01G016490;CmoCh01G017150;CmoCh02G006920;CmoCh03G008600;CmoCh03G011710;CmoCh03G012280;CmoCh07G005550;CmoCh07G009040;CmoCh07G009480;CmoCh07G009560;CmoCh11G002460;CmoCh11G014040;CmoCh13G002930;CmoCh18G009000
		GO:0044724	single-organism carbohydrate catabolic process	29	369	2.24633e-08	3.05688e-06	CmoCh01G014100;CmoCh02G006610;CmoCh02G008030;CmoCh03G002780;CmoCh03G011710;CmoCh03G011740;CmoCh03G013120;CmoCh04G021850;CmoCh06G014450;CmoCh06G015540;CmoCh06G016260;CmoCh07G009040;CmoCh08G006750;CmoCh10G011710;CmoCh11G002460;CmoCh11G015080;CmoCh11G015780;CmoCh13G009610;CmoCh14G002730;CmoCh14G014300;CmoCh15G008420;CmoCh15G012900;CmoCh16G000640;CmoCh16G007540;CmoCh17G000960;CmoCh17G006590;CmoCh18G0…
		GO:0019318	hexose metabolic process	34	488	2.74306e-08	3.4457e-06	CmoCh01G001000;CmoCh01G003880;CmoCh01G010890;CmoCh01G014100;CmoCh01G015120;CmoCh02G006610;CmoCh02G006910;CmoCh02G008030;CmoCh03G002780;CmoCh03G011710;CmoCh03G011740;CmoCh03G013120;CmoCh04G021850;CmoCh04G025090;CmoCh06G015540;CmoCh07G009040;CmoCh08G006750;CmoCh10G011710;CmoCh11G002460;CmoCh11G015080;CmoCh11G015780;CmoCh11G019680;CmoCh13G001850;CmoCh13G009610;CmoCh14G002730;CmoCh15G008420;CmoCh15G0…
		GO:0019752	carboxylic acid metabolic process	116	3000	3.72329e-08	4.34295e-06	CmoCh01G000560;CmoCh01G000780;CmoCh01G001000;CmoCh01G005840;CmoCh01G007860;CmoCh01G011930;CmoCh01G013720;CmoCh01G015120;CmoCh01G016490;CmoCh01G017150;CmoCh01G018680;CmoCh02G006610;CmoCh02G006660;CmoCh02G006910;CmoCh02G006920;CmoCh02G008030;CmoCh02G012060;CmoCh03G002780;CmoCh03G008600;CmoCh03G009530;CmoCh03G011710;CmoCh03G011740;CmoCh03G012280;CmoCh03G012620;CmoCh03G013120;CmoCh04G012700;CmoCh04G0…
		GO:0008652	cellular amino acid biosynthetic process	36	548	4.72324e-08	5.14203e-06	CmoCh01G011930;CmoCh01G016490;CmoCh01G017150;CmoCh02G006610;CmoCh02G008030;CmoCh03G008600;CmoCh03G011710;CmoCh05G002230;CmoCh05G005070;CmoCh06G013840;CmoCh06G014450;CmoCh06G016260;CmoCh07G005550;CmoCh07G008310;CmoCh07G009040;CmoCh08G004920;CmoCh10G008250;CmoCh11G000440;CmoCh11G000640;CmoCh11G002460;CmoCh11G008250;CmoCh11G014040;CmoCh11G015260;CmoCh13G001790;CmoCh13G002930;CmoCh13G007660;CmoCh13G0…
		GO:0006970	response to osmotic stress	30	409	6.01675e-08	6.07581e-06	CmoCh01G005840;CmoCh02G008030;CmoCh02G014960;CmoCh04G022830;CmoCh05G005070;CmoCh05G011550;CmoCh05G012860;CmoCh06G005300;CmoCh06G014450;CmoCh06G016260;CmoCh07G009570;CmoCh08G001830;CmoCh08G010590;CmoCh11G015780;CmoCh11G016980;CmoCh12G011730;CmoCh13G007660;CmoCh14G007010;CmoCh14G010850;CmoCh15G004530;CmoCh15G008420;CmoCh15G012900;CmoCh16G000640;CmoCh17G000960;CmoCh17G002330;CmoCh17G005400;CmoCh17G0…
		GO:0009072	aromatic amino acid family metabolic process	27	342	6.32509e-08	6.07581e-06	CmoCh01G000780;CmoCh01G011930;CmoCh01G013720;CmoCh01G016490;CmoCh01G017150;CmoCh02G006920;CmoCh02G012060;CmoCh03G008600;CmoCh03G011710;CmoCh03G012280;CmoCh04G012700;CmoCh05G002230;CmoCh05G009960;CmoCh07G005550;CmoCh07G009040;CmoCh07G009480;CmoCh07G009560;CmoCh09G000550;CmoCh11G000640;CmoCh11G002460;CmoCh11G014040;CmoCh11G015260;CmoCh13G002930;CmoCh13G009610;CmoCh17G006590;CmoCh18G009000;CmoCh19G0…
		GO:0016053	organic acid biosynthetic process	53	1016	7.5859e-08	6.51988e-06	CmoCh01G001000;CmoCh01G005840;CmoCh01G011930;CmoCh01G016490;CmoCh01G017150;CmoCh02G006610;CmoCh02G006660;CmoCh02G008030;CmoCh03G008600;CmoCh03G009530;CmoCh03G011710;CmoCh03G012280;CmoCh05G002230;CmoCh05G005070;CmoCh05G011230;CmoCh05G011550;CmoCh06G005300;CmoCh06G013840;CmoCh06G014450;CmoCh06G016260;CmoCh07G005550;CmoCh07G008310;CmoCh07G009040;CmoCh07G009480;CmoCh07G009560;CmoCh08G004920;CmoCh08G0…
		GO:0046394	carboxylic acid biosynthetic process	53	1016	7.5859e-08	6.51988e-06	CmoCh01G001000;CmoCh01G005840;CmoCh01G011930;CmoCh01G016490;CmoCh01G017150;CmoCh02G006610;CmoCh02G006660;CmoCh02G008030;CmoCh03G008600;CmoCh03G009530;CmoCh03G011710;CmoCh03G012280;CmoCh05G002230;CmoCh05G005070;CmoCh05G011230;CmoCh05G011550;CmoCh06G005300;CmoCh06G013840;CmoCh06G014450;CmoCh06G016260;CmoCh07G005550;CmoCh07G008310;CmoCh07G009040;CmoCh07G009480;CmoCh07G009560;CmoCh08G004920;CmoCh08G0…
		GO:1901607	alpha-amino acid biosynthetic process	33	495	1.2473e-07	1.01842e-05	CmoCh01G011930;CmoCh01G016490;CmoCh01G017150;CmoCh02G006610;CmoCh02G008030;CmoCh03G008600;CmoCh03G011710;CmoCh05G005070;CmoCh06G013840;CmoCh06G014450;CmoCh06G016260;CmoCh07G005550;CmoCh07G008310;CmoCh07G009040;CmoCh08G004920;CmoCh10G008250;CmoCh11G000440;CmoCh11G002460;CmoCh11G008250;CmoCh11G014040;CmoCh13G001790;CmoCh13G002930;CmoCh13G007660;CmoCh13G008300;CmoCh13G009610;CmoCh14G005310;CmoCh15G0…
38 move-up Csa mRNA	Cellular Component	GO ID	Description	out (22)	All (9667)	pvalue	p.adjust	Genes
		GO:0044444	cytoplasmic part	12	2290	0.00173066	0.0824414	CsGy1G017640;CsGy1G024910;CsGy3G012630;CsGy3G025100;CsGy3G027030;CsGy3G044520;CsGy5G006580;CsGy6G012230;CsGy6G012540;CsGy6G022880;CsGy6G034150;CsGy7G013100
		GO:0005794	Golgi apparatus	4	240	0.00190553	0.0824414	CsGy3G025100;CsGy3G044520;CsGy6G034150;CsGy7G013100
		GO:0005737	cytoplasm	13	2777	0.0028105	0.0824414	CsGy1G006860;CsGy1G017640;CsGy1G024910;CsGy3G012630;CsGy3G025100;CsGy3G027030;CsGy3G044520;CsGy5G006580;CsGy6G012230;CsGy6G012540;CsGy6G022880;CsGy6G034150;CsGy7G013100
		GO:0012505	endomembrane system	5	527	0.00573956	0.1199	CsGy3G025100;CsGy3G044520;CsGy6G012230;CsGy6G034150;CsGy7G013100
		GO:0000795	synaptonemal complex	1	3	0.00681253	0.1199	CsGy2G027390
		GO:0030173	integral component of Golgi membrane	1	6	0.0135807	0.164426	CsGy3G025100
		GO:0031228	intrinsic component of Golgi membrane	1	6	0.0135807	0.164426	CsGy3G025100
		GO:0005905	coated pit	1	7	0.015827	0.164426	CsGy6G012230
		GO:0000139	Golgi membrane	2	88	0.0168163	0.164426	CsGy3G025100;CsGy7G013100
		GO:0030131	clathrin adaptor complex	1	9	0.0203049	0.165268	CsGy6G012230
		GO:0098796	membrane protein complex	3	265	0.0213374	0.165268	CsGy1G017640;CsGy3G027030;CsGy6G012230
		GO:0031201	SNARE complex	1	10	0.0225366	0.165268	CsGy1G017640
		GO:0098589	membrane region	1	12	0.0269853	0.174044	CsGy6G012230
		GO:0010287	plastoglobule	1	13	0.0292024	0.174044	CsGy3G027030
		GO:0000794	condensed nuclear chromosome	1	14	0.0314147	0.174044	CsGy2G027390
		GO:0005622	intracellular	16	4934	0.0325859	0.174044	CsGy1G006860;CsGy1G017640;CsGy1G024910;CsGy2G027390;CsGy3G012630;CsGy3G019030;CsGy3G025100;CsGy3G027030;CsGy3G044520;CsGy5G006580;CsGy6G012230;CsGy6G012540;CsGy6G022880;CsGy6G025930;CsGy6G034150;CsGy7G013100
		GO:0030118	clathrin coat	1	15	0.0336222	0.174044	CsGy6G012230
		GO:0030119	AP-type membrane coat adaptor complex	1	17	0.0380228	0.185889	CsGy6G012230
		GO:0044431	Golgi apparatus part	2	145	0.0424304	0.19652	CsGy3G025100;CsGy7G013100
		GO:0044424	intracellular part	15	4745	0.0562266	0.247397	CsGy1G006860;CsGy1G017640;CsGy1G024910;CsGy2G027390;CsGy3G012630;CsGy3G019030;CsGy3G025100;CsGy3G027030;CsGy3G044520;CsGy5G006580;CsGy6G012230;CsGy6G012540;CsGy6G022880;CsGy6G034150;CsGy7G013100
	Molecular Function	GO ID	Description	out (29)	All (11997)	pvalue	p.adjust	Genes
		GO:0009000	selenocysteine lyase activity	1	1	0.00241727	0.0604318	CsGy6G022880
		GO:0016920	pyroglutamyl-peptidase activity	1	1	0.00241727	0.0604318	CsGy1G024910
		GO:0035615	clathrin adaptor activity	1	1	0.00241727	0.0604318	CsGy6G012230
		GO:0080048	GDP-D-glucose phosphorylase activity	1	1	0.00241727	0.0604318	CsGy7G009510
		GO:0098748	endocytic adaptor activity	1	1	0.00241727	0.0604318	CsGy6G012230
		GO:0031071	cysteine desulfurase activity	1	2	0.0048289	0.100602	CsGy6G022880
		GO:0004069	L-aspartate:2-oxoglutarate aminotransferase activity	1	4	0.00963528	0.125313	CsGy1G013200
		GO:0008242	omega peptidase activity	1	4	0.00963528	0.125313	CsGy1G024910
		GO:0004645	phosphorylase activity	1	5	0.0120301	0.125313	CsGy7G009510
		GO:0030674	protein binding, bridging	1	5	0.0120301	0.125313	CsGy6G012230
		GO:0031409	pigment binding	1	5	0.0120301	0.125313	CsGy3G027030
		GO:0060090	binding, bridging	1	5	0.0120301	0.125313	CsGy6G012230
		GO:0030170	pyridoxal phosphate binding	2	90	0.0198142	0.190521	CsGy1G013200;CsGy6G022880
		GO:0016783	sulfurtransferase activity	1	10	0.0239203	0.213574	CsGy6G022880
		GO:0000149	SNARE binding	1	11	0.0262817	0.215945	CsGy1G017640
		GO:0005249	voltage-gated potassium channel activity	1	13	0.030988	0.215945	CsGy2G005320
		GO:0016782	transferase activity, transferring sulfur-containing groups	1	14	0.033333	0.215945	CsGy6G022880
		GO:0047262	polygalacturonate 4-alpha-galacturonosyltransferase activity	1	15	0.0356724	0.215945	CsGy7G013100
		GO:0016757	transferase activity, transferring glycosyl groups	4	528	0.036825	0.215945	CsGy3G025100;CsGy4G020600;CsGy7G009510;CsGy7G013100
		GO:0005267	potassium channel activity	1	16	0.0380063	0.215945	CsGy2G005320
	Biological Process	GO ID	Description	out (26)	All (10845)	pvalue	p.adjust	Genes
		GO:0010269	response to selenium ion	1	1	0.00239742	0.100349	CsGy6G022880
		GO:0010966	regulation of phosphate transport	1	1	0.00239742	0.100349	CsGy6G034150
		GO:0018282	metal incorporation into metallo-sulfur cluster	1	1	0.00239742	0.100349	CsGy6G022880
		GO:0018283	iron incorporation into metallo-sulfur cluster	1	1	0.00239742	0.100349	CsGy6G022880
		GO:0042353	fucose biosynthetic process	1	1	0.00239742	0.100349	CsGy3G025100
		GO:1903795	regulation of inorganic anion transmembrane transport	1	1	0.00239742	0.100349	CsGy6G034150
		GO:2000185	regulation of phosphate transmembrane transport	1	1	0.00239742	0.100349	CsGy6G034150
		GO:0042594	response to starvation	2	33	0.00278793	0.102108	CsGy3G022180;CsGy6G034150
		GO:0031667	response to nutrient levels	2	40	0.00407635	0.107944	CsGy3G022180;CsGy6G034150
		GO:0001887	selenium compound metabolic process	1	2	0.00478931	0.107944	CsGy6G022880
		GO:0006898	receptor-mediated endocytosis	1	2	0.00478931	0.107944	CsGy6G012230
		GO:0072583	clathrin-mediated endocytosis	1	2	0.00478931	0.107944	CsGy6G012230
		GO:1903959	regulation of anion transmembrane transport	1	2	0.00478931	0.107944	CsGy6G034150
		GO:0009991	response to extracellular stimulus	2	47	0.00559159	0.117024	CsGy3G022180;CsGy6G034150
		GO:0044070	regulation of anion transport	1	3	0.00717569	0.140004	CsGy6G034150
		GO:0010410	hemicellulose metabolic process	2	60	0.00898247	0.140004	CsGy3G025100;CsGy5G009100
		GO:0045493	xylan catabolic process	1	4	0.00955656	0.140004	CsGy5G009100
		GO:0048015	phosphatidylinositol-mediated signaling	1	4	0.00955656	0.140004	CsGy6G025930
		GO:0055062	phosphate ion homeostasis	1	4	0.00955656	0.140004	CsGy6G034150
		GO:0072506	trivalent inorganic anion homeostasis	1	4	0.00955656	0.140004	CsGy6G034150
265 Csa mRNAs move in bidirections	Cellular Component	GO ID	Description	out (141)	All (9667)	pvalue	p.adjust	Genes
		GO:0005737	cytoplasm	72	2777	1.58611e-08	3.04898e-06	CsGy1G003080;CsGy1G009910;CsGy1G010450;CsGy1G012660;CsGy1G014830;CsGy1G020110;CsGy1G025570;CsGy1G029930;CsGy2G000240;CsGy2G003310;CsGy2G003950;CsGy2G009490;CsGy2G010120;CsGy2G014380;CsGy2G015880;CsGy2G016090;CsGy2G017450;CsGy2G018020;CsGy2G018850;CsGy2G020880;CsGy2G021840;CsGy3G000590;CsGy3G001340;CsGy3G001920;CsGy3G007490;CsGy3G010980;CsGy3G012040;CsGy3G015310;CsGy3G015710;CsGy3G015750;CsGy3G021…
		GO:0005840	ribosome	21	351	3.28816e-08	3.04898e-06	CsGy1G014830;CsGy1G025570;CsGy2G000240;CsGy2G003310;CsGy2G010120;CsGy2G015880;CsGy2G020880;CsGy2G021840;CsGy3G012040;CsGy3G021970;CsGy3G023770;CsGy4G007570;CsGy4G013570;CsGy5G005490;CsGy5G007670;CsGy5G007830;CsGy5G020780;CsGy6G004640;CsGy7G011630;CsGy7G018430;CsGy7G019770
		GO:0030529	intracellular ribonucleoprotein complex	24	468	6.00665e-08	3.04898e-06	CsGy1G014830;CsGy1G025570;CsGy2G000240;CsGy2G003310;CsGy2G010120;CsGy2G014380;CsGy2G015880;CsGy2G020880;CsGy2G021840;CsGy3G011680;CsGy3G012040;CsGy3G021970;CsGy3G023770;CsGy3G043700;CsGy4G007570;CsGy4G013570;CsGy5G005490;CsGy5G007670;CsGy5G007830;CsGy5G020780;CsGy6G004640;CsGy7G011630;CsGy7G018430;CsGy7G019770
		GO:1990904	ribonucleoprotein complex	24	469	6.25432e-08	3.04898e-06	CsGy1G014830;CsGy1G025570;CsGy2G000240;CsGy2G003310;CsGy2G010120;CsGy2G014380;CsGy2G015880;CsGy2G020880;CsGy2G021840;CsGy3G011680;CsGy3G012040;CsGy3G021970;CsGy3G023770;CsGy3G043700;CsGy4G007570;CsGy4G013570;CsGy5G005490;CsGy5G007670;CsGy5G007830;CsGy5G020780;CsGy6G004640;CsGy7G011630;CsGy7G018430;CsGy7G019770
		GO:0032991	macromolecular complex	38	1291	1.18804e-05	0.000463335	CsGy1G005740;CsGy1G014830;CsGy1G025570;CsGy1G029930;CsGy2G000240;CsGy2G003310;CsGy2G010120;CsGy2G014380;CsGy2G015880;CsGy2G020880;CsGy2G021840;CsGy3G000430;CsGy3G001340;CsGy3G011680;CsGy3G012040;CsGy3G015710;CsGy3G021970;CsGy3G023710;CsGy3G023770;CsGy3G026770;CsGy3G038300;CsGy3G038740;CsGy3G043700;CsGy4G007570;CsGy4G013570;CsGy5G005490;CsGy5G007670;CsGy5G007830;CsGy5G013270;CsGy5G020780;CsGy5G028…
		GO:0043228	non-membrane-bounded organelle	26	783	5.53098e-05	0.00136169	CsGy1G014830;CsGy1G025570;CsGy1G029930;CsGy2G000240;CsGy2G003310;CsGy2G010120;CsGy2G015880;CsGy2G020880;CsGy2G021840;CsGy3G012040;CsGy3G021970;CsGy3G023770;CsGy3G029540;CsGy3G036820;CsGy4G007570;CsGy4G013570;CsGy5G005490;CsGy5G007670;CsGy5G007830;CsGy5G020780;CsGy6G004640;CsGy6G016140;CsGy7G011630;CsGy7G012490;CsGy7G018430;CsGy7G019770
		GO:0043232	intracellular non-membrane-bounded organelle	26	783	5.53098e-05	0.00136169	CsGy1G014830;CsGy1G025570;CsGy1G029930;CsGy2G000240;CsGy2G003310;CsGy2G010120;CsGy2G015880;CsGy2G020880;CsGy2G021840;CsGy3G012040;CsGy3G021970;CsGy3G023770;CsGy3G029540;CsGy3G036820;CsGy4G007570;CsGy4G013570;CsGy5G005490;CsGy5G007670;CsGy5G007830;CsGy5G020780;CsGy6G004640;CsGy6G016140;CsGy7G011630;CsGy7G012490;CsGy7G018430;CsGy7G019770
		GO:0005622	intracellular	95	4934	5.58643e-05	0.00136169	CsGy1G003080;CsGy1G004330;CsGy1G005740;CsGy1G009910;CsGy1G010450;CsGy1G012660;CsGy1G014830;CsGy1G020110;CsGy1G025570;CsGy1G029930;CsGy2G000240;CsGy2G003310;CsGy2G003950;CsGy2G009210;CsGy2G009490;CsGy2G010120;CsGy2G014380;CsGy2G015880;CsGy2G016090;CsGy2G017450;CsGy2G018020;CsGy2G018850;CsGy2G020880;CsGy2G021840;CsGy2G023880;CsGy3G000230;CsGy3G000430;CsGy3G000590;CsGy3G001340;CsGy3G001920;CsGy3G007…
		GO:0044424	intracellular part	92	4745	7.06944e-05	0.00153171	CsGy1G003080;CsGy1G004330;CsGy1G005740;CsGy1G009910;CsGy1G010450;CsGy1G012660;CsGy1G014830;CsGy1G020110;CsGy1G025570;CsGy1G029930;CsGy2G000240;CsGy2G003310;CsGy2G003950;CsGy2G009490;CsGy2G010120;CsGy2G014380;CsGy2G015880;CsGy2G016090;CsGy2G017450;CsGy2G018020;CsGy2G018850;CsGy2G020880;CsGy2G021840;CsGy2G023880;CsGy3G000230;CsGy3G000430;CsGy3G000590;CsGy3G001340;CsGy3G001920;CsGy3G007490;CsGy3G008…
		GO:0044444	cytoplasmic part	53	2290	0.000139139	0.0027132	CsGy1G003080;CsGy1G009910;CsGy1G010450;CsGy1G014830;CsGy1G020110;CsGy1G025570;CsGy2G000240;CsGy2G003310;CsGy2G003950;CsGy2G009490;CsGy2G010120;CsGy2G015880;CsGy2G018020;CsGy2G018850;CsGy2G020880;CsGy2G021840;CsGy3G001340;CsGy3G007490;CsGy3G010980;CsGy3G012040;CsGy3G015310;CsGy3G015710;CsGy3G015750;CsGy3G021970;CsGy3G023770;CsGy3G026770;CsGy3G037600;CsGy3G038740;CsGy3G043700;CsGy4G004130;CsGy4G004…
		GO:0044464	cell part	98	5384	0.000500821	0.0088782	CsGy1G003080;CsGy1G004330;CsGy1G005740;CsGy1G009910;CsGy1G010450;CsGy1G012660;CsGy1G014830;CsGy1G020110;CsGy1G025570;CsGy1G029930;CsGy2G000240;CsGy2G003310;CsGy2G003950;CsGy2G009210;CsGy2G009490;CsGy2G010120;CsGy2G014380;CsGy2G015880;CsGy2G016090;CsGy2G017450;CsGy2G018020;CsGy2G018850;CsGy2G020880;CsGy2G021840;CsGy2G023880;CsGy3G000230;CsGy3G000430;CsGy3G000590;CsGy3G001340;CsGy3G001920;CsGy3G007…
		GO:0005623	cell	98	5477	0.00110029	0.0178797	CsGy1G003080;CsGy1G004330;CsGy1G005740;CsGy1G009910;CsGy1G010450;CsGy1G012660;CsGy1G014830;CsGy1G020110;CsGy1G025570;CsGy1G029930;CsGy2G000240;CsGy2G003310;CsGy2G003950;CsGy2G009210;CsGy2G009490;CsGy2G010120;CsGy2G014380;CsGy2G015880;CsGy2G016090;CsGy2G017450;CsGy2G018020;CsGy2G018850;CsGy2G020880;CsGy2G021840;CsGy2G023880;CsGy3G000230;CsGy3G000430;CsGy3G000590;CsGy3G001340;CsGy3G001920;CsGy3G007…
		GO:0015935	small ribosomal subunit	4	50	0.00594128	0.0891192	CsGy1G014830;CsGy2G000240;CsGy2G020880;CsGy2G021840
		GO:0030662	coated vesicle membrane	3	27	0.00687645	0.0937026	CsGy3G015710;CsGy3G026770;CsGy5G028550
		GO:0044391	ribosomal subunit	6	117	0.0072079	0.0937026	CsGy1G014830;CsGy2G000240;CsGy2G020880;CsGy2G021840;CsGy3G012040;CsGy3G021970
		GO:0031201	SNARE complex	2	10	0.00880406	0.107299	CsGy3G001340;CsGy5G028550
		GO:0012507	ER to Golgi transport vesicle membrane	2	12	0.0126686	0.123661	CsGy3G015710;CsGy5G028550
		GO:0030134	ER to Golgi transport vesicle	2	12	0.0126686	0.123661	CsGy3G015710;CsGy5G028550
		GO:0030659	cytoplasmic vesicle membrane	3	34	0.0130643	0.123661	CsGy3G015710;CsGy3G026770;CsGy5G028550
		GO:0012506	vesicle membrane	3	35	0.0141393	0.123661	CsGy3G015710;CsGy3G026770;CsGy5G028550
	Molecular Function	GO ID	Description	out (207)	All (11997)	pvalue	p.adjust	Genes
		GO:0005198	structural molecule activity	21	358	9.7272e-07	0.000316134	CsGy1G014830;CsGy1G025570;CsGy2G000240;CsGy2G003310;CsGy2G010120;CsGy2G015880;CsGy2G020880;CsGy2G021840;CsGy3G012040;CsGy3G021970;CsGy3G026770;CsGy3G029540;CsGy4G007570;CsGy4G013570;CsGy5G007670;CsGy5G020780;CsGy6G004640;CsGy7G002390;CsGy7G011630;CsGy7G018430;CsGy7G019770
		GO:0003735	structural constituent of ribosome	18	297	3.81776e-06	0.000620387	CsGy1G014830;CsGy1G025570;CsGy2G000240;CsGy2G003310;CsGy2G010120;CsGy2G015880;CsGy2G020880;CsGy2G021840;CsGy3G012040;CsGy3G021970;CsGy4G007570;CsGy4G013570;CsGy5G007670;CsGy5G020780;CsGy6G004640;CsGy7G011630;CsGy7G018430;CsGy7G019770
		GO:0016829	lyase activity	15	300	0.000219933	0.023826	CsGy1G004330;CsGy3G000590;CsGy4G005460;CsGy5G013610;CsGy5G019620;CsGy6G012210;CsGy6G017420;CsGy6G023880;CsGy6G023900;CsGy6G023910;CsGy6G024630;CsGy6G031720;CsGy6G034740;CsGy7G003360;CsGy7G004290
		GO:0003994	aconitate hydratase activity	2	2	0.000296298	0.0240742	CsGy6G031720;CsGy7G003360
		GO:0045548	phenylalanine ammonia-lyase activity	3	12	0.000992855	0.0593624	CsGy6G023880;CsGy6G023900;CsGy6G023910
		GO:0003723	RNA binding	27	832	0.00109592	0.0593624	CsGy1G003080;CsGy1G014830;CsGy1G015480;CsGy1G028380;CsGy1G028410;CsGy1G029930;CsGy2G000240;CsGy2G008370;CsGy2G018020;CsGy2G021840;CsGy3G012040;CsGy3G021970;CsGy3G026910;CsGy3G043700;CsGy4G024590;CsGy5G005520;CsGy5G006430;CsGy5G020780;CsGy5G022250;CsGy6G004640;CsGy6G007020;CsGy6G014570;CsGy6G019210;CsGy6G023850;CsGy6G030440;CsGy7G011630;CsGy7G019770
		GO:0008964	phosphoenolpyruvate carboxylase activity	2	4	0.00173753	0.077087	CsGy5G019620;CsGy7G004290
		GO:0016830	carbon-carbon lyase activity	6	76	0.00196684	0.077087	CsGy1G004330;CsGy5G013610;CsGy5G019620;CsGy6G012210;CsGy6G034740;CsGy7G004290
		GO:0016831	carboxy-lyase activity	5	53	0.00213472	0.077087	CsGy5G013610;CsGy5G019620;CsGy6G012210;CsGy6G034740;CsGy7G004290
		GO:0016841	ammonia-lyase activity	3	18	0.00341203	0.110891	CsGy6G023880;CsGy6G023900;CsGy6G023910
		GO:0016817	hydrolase activity, acting on acid anhydrides	20	622	0.00542709	0.139358	CsGy1G002190;CsGy1G006000;CsGy2G003950;CsGy2G007390;CsGy2G011850;CsGy2G015500;CsGy2G023240;CsGy3G001920;CsGy3G008780;CsGy3G015290;CsGy3G022770;CsGy3G023710;CsGy3G029540;CsGy3G035890;CsGy4G004130;CsGy4G023080;CsGy5G005520;CsGy6G036140;CsGy7G000680;CsGy7G021150
		GO:0004611	phosphoenolpyruvate carboxykinase activity	2	7	0.00587671	0.139358	CsGy5G019620;CsGy7G004290
		GO:0017111	nucleoside-triphosphatase activity	19	588	0.00634388	0.139358	CsGy1G002190;CsGy1G006000;CsGy2G003950;CsGy2G007390;CsGy2G011850;CsGy2G015500;CsGy2G023240;CsGy3G001920;CsGy3G008780;CsGy3G015290;CsGy3G022770;CsGy3G023710;CsGy3G029540;CsGy3G035890;CsGy4G004130;CsGy4G023080;CsGy5G005520;CsGy6G036140;CsGy7G021150
		GO:0032553	ribonucleotide binding	49	2027	0.00734096	0.139358	CsGy1G000660;CsGy1G002190;CsGy1G003080;CsGy1G006000;CsGy1G010140;CsGy1G012660;CsGy1G020110;CsGy1G021390;CsGy1G022220;CsGy1G022330;CsGy2G003950;CsGy2G007390;CsGy2G011850;CsGy2G015500;CsGy2G017150;CsGy2G017450;CsGy2G020670;CsGy2G023240;CsGy3G001920;CsGy3G008780;CsGy3G015290;CsGy3G015750;CsGy3G022770;CsGy3G024710;CsGy3G026750;CsGy3G029540;CsGy3G035890;CsGy3G037600;CsGy4G003290;CsGy4G004130;CsGy4G011…
		GO:0036094	small molecule binding	55	2335	0.00738647	0.139358	CsGy1G000660;CsGy1G002190;CsGy1G003080;CsGy1G004330;CsGy1G006000;CsGy1G010140;CsGy1G012660;CsGy1G020110;CsGy1G021390;CsGy1G022220;CsGy1G022330;CsGy2G003950;CsGy2G007390;CsGy2G009490;CsGy2G011850;CsGy2G015500;CsGy2G017150;CsGy2G017450;CsGy2G020670;CsGy2G023240;CsGy3G001920;CsGy3G008780;CsGy3G015290;CsGy3G015310;CsGy3G015750;CsGy3G022770;CsGy3G024710;CsGy3G026750;CsGy3G029540;CsGy3G035890;CsGy3G037…
		GO:0000166	nucleotide binding	54	2284	0.00742436	0.139358	CsGy1G000660;CsGy1G002190;CsGy1G003080;CsGy1G004330;CsGy1G006000;CsGy1G010140;CsGy1G012660;CsGy1G020110;CsGy1G021390;CsGy1G022220;CsGy1G022330;CsGy2G003950;CsGy2G007390;CsGy2G009490;CsGy2G011850;CsGy2G015500;CsGy2G017150;CsGy2G017450;CsGy2G020670;CsGy2G023240;CsGy3G001920;CsGy3G008780;CsGy3G015290;CsGy3G015310;CsGy3G015750;CsGy3G022770;CsGy3G024710;CsGy3G026750;CsGy3G029540;CsGy3G035890;CsGy3G037…
		GO:1901265	nucleoside phosphate binding	54	2284	0.00742436	0.139358	CsGy1G000660;CsGy1G002190;CsGy1G003080;CsGy1G004330;CsGy1G006000;CsGy1G010140;CsGy1G012660;CsGy1G020110;CsGy1G021390;CsGy1G022220;CsGy1G022330;CsGy2G003950;CsGy2G007390;CsGy2G009490;CsGy2G011850;CsGy2G015500;CsGy2G017150;CsGy2G017450;CsGy2G020670;CsGy2G023240;CsGy3G001920;CsGy3G008780;CsGy3G015290;CsGy3G015310;CsGy3G015750;CsGy3G022770;CsGy3G024710;CsGy3G026750;CsGy3G029540;CsGy3G035890;CsGy3G037…
		GO:0043168	anion binding	55	2340	0.00771831	0.139358	CsGy1G000660;CsGy1G002190;CsGy1G003080;CsGy1G006000;CsGy1G010140;CsGy1G012660;CsGy1G020110;CsGy1G021390;CsGy1G022220;CsGy1G022330;CsGy2G003950;CsGy2G007390;CsGy2G011850;CsGy2G015500;CsGy2G017150;CsGy2G017450;CsGy2G020670;CsGy2G023240;CsGy3G001920;CsGy3G008780;CsGy3G015290;CsGy3G015310;CsGy3G015750;CsGy3G022770;CsGy3G024710;CsGy3G026750;CsGy3G029540;CsGy3G035890;CsGy3G036270;CsGy3G037600;CsGy4G003…
		GO:0010181	FMN binding	3	25	0.00880237	0.140192	CsGy1G020110;CsGy3G024710;CsGy6G035720
		GO:0097367	carbohydrate derivative binding	49	2057	0.00967039	0.140192	CsGy1G000660;CsGy1G002190;CsGy1G003080;CsGy1G006000;CsGy1G010140;CsGy1G012660;CsGy1G020110;CsGy1G021390;CsGy1G022220;CsGy1G022330;CsGy2G003950;CsGy2G007390;CsGy2G011850;CsGy2G015500;CsGy2G017150;CsGy2G017450;CsGy2G020670;CsGy2G023240;CsGy3G001920;CsGy3G008780;CsGy3G015290;CsGy3G015750;CsGy3G022770;CsGy3G024710;CsGy3G026750;CsGy3G029540;CsGy3G035890;CsGy3G037600;CsGy4G003290;CsGy4G004130;CsGy4G011…
	Biological Process	GO ID	Description	out (177)	All (10845)	pvalue	p.adjust	Genes
		GO:0006412	translation	24	531	5.38139e-06	0.00260057	CsGy1G003080;CsGy1G012660;CsGy1G014830;CsGy1G025570;CsGy2G000240;CsGy2G003310;CsGy2G008370;CsGy2G010120;CsGy2G015880;CsGy2G020880;CsGy2G021840;CsGy3G012040;CsGy3G021970;CsGy3G043700;CsGy4G003290;CsGy4G007570;CsGy4G013570;CsGy4G024590;CsGy5G007670;CsGy5G020780;CsGy6G004640;CsGy7G011630;CsGy7G018430;CsGy7G019770
		GO:0043043	peptide biosynthetic process	24	536	6.31206e-06	0.00260057	CsGy1G003080;CsGy1G012660;CsGy1G014830;CsGy1G025570;CsGy2G000240;CsGy2G003310;CsGy2G008370;CsGy2G010120;CsGy2G015880;CsGy2G020880;CsGy2G021840;CsGy3G012040;CsGy3G021970;CsGy3G043700;CsGy4G003290;CsGy4G007570;CsGy4G013570;CsGy4G024590;CsGy5G007670;CsGy5G020780;CsGy6G004640;CsGy7G011630;CsGy7G018430;CsGy7G019770
		GO:0006518	peptide metabolic process	24	556	1.16924e-05	0.00270413	CsGy1G003080;CsGy1G012660;CsGy1G014830;CsGy1G025570;CsGy2G000240;CsGy2G003310;CsGy2G008370;CsGy2G010120;CsGy2G015880;CsGy2G020880;CsGy2G021840;CsGy3G012040;CsGy3G021970;CsGy3G043700;CsGy4G003290;CsGy4G007570;CsGy4G013570;CsGy4G024590;CsGy5G007670;CsGy5G020780;CsGy6G004640;CsGy7G011630;CsGy7G018430;CsGy7G019770
		GO:0043604	amide biosynthetic process	24	563	1.43948e-05	0.00270413	CsGy1G003080;CsGy1G012660;CsGy1G014830;CsGy1G025570;CsGy2G000240;CsGy2G003310;CsGy2G008370;CsGy2G010120;CsGy2G015880;CsGy2G020880;CsGy2G021840;CsGy3G012040;CsGy3G021970;CsGy3G043700;CsGy4G003290;CsGy4G007570;CsGy4G013570;CsGy4G024590;CsGy5G007670;CsGy5G020780;CsGy6G004640;CsGy7G011630;CsGy7G018430;CsGy7G019770
		GO:1901564	organonitrogen compound metabolic process	39	1197	1.64086e-05	0.00270413	CsGy1G000660;CsGy1G003080;CsGy1G012660;CsGy1G014830;CsGy1G025570;CsGy2G000240;CsGy2G003310;CsGy2G008370;CsGy2G009490;CsGy2G010120;CsGy2G015880;CsGy2G020880;CsGy2G021840;CsGy3G000590;CsGy3G012040;CsGy3G021970;CsGy3G024710;CsGy3G035570;CsGy3G043700;CsGy4G002210;CsGy4G003290;CsGy4G007570;CsGy4G013570;CsGy4G019990;CsGy4G024590;CsGy5G007670;CsGy5G013610;CsGy5G020780;CsGy6G001650;CsGy6G004640;CsGy6G023…
		GO:0019752	carboxylic acid metabolic process	23	557	3.64476e-05	0.00464352	CsGy1G000660;CsGy1G003080;CsGy1G012660;CsGy2G009490;CsGy3G000590;CsGy3G024710;CsGy3G035570;CsGy3G038740;CsGy4G003290;CsGy4G004870;CsGy4G019990;CsGy5G013590;CsGy5G013610;CsGy5G019620;CsGy6G001650;CsGy6G020540;CsGy6G023880;CsGy6G023900;CsGy6G023910;CsGy6G024630;CsGy6G028460;CsGy7G004290;CsGy7G004580
		GO:0043603	cellular amide metabolic process	24	602	4.28003e-05	0.00464352	CsGy1G003080;CsGy1G012660;CsGy1G014830;CsGy1G025570;CsGy2G000240;CsGy2G003310;CsGy2G008370;CsGy2G010120;CsGy2G015880;CsGy2G020880;CsGy2G021840;CsGy3G012040;CsGy3G021970;CsGy3G043700;CsGy4G003290;CsGy4G007570;CsGy4G013570;CsGy4G024590;CsGy5G007670;CsGy5G020780;CsGy6G004640;CsGy7G011630;CsGy7G018430;CsGy7G019770
		GO:0043436	oxoacid metabolic process	23	566	4.67448e-05	0.00464352	CsGy1G000660;CsGy1G003080;CsGy1G012660;CsGy2G009490;CsGy3G000590;CsGy3G024710;CsGy3G035570;CsGy3G038740;CsGy4G003290;CsGy4G004870;CsGy4G019990;CsGy5G013590;CsGy5G013610;CsGy5G019620;CsGy6G001650;CsGy6G020540;CsGy6G023880;CsGy6G023900;CsGy6G023910;CsGy6G024630;CsGy6G028460;CsGy7G004290;CsGy7G004580
		GO:0006082	organic acid metabolic process	23	569	5.0718e-05	0.00464352	CsGy1G000660;CsGy1G003080;CsGy1G012660;CsGy2G009490;CsGy3G000590;CsGy3G024710;CsGy3G035570;CsGy3G038740;CsGy4G003290;CsGy4G004870;CsGy4G019990;CsGy5G013590;CsGy5G013610;CsGy5G019620;CsGy6G001650;CsGy6G020540;CsGy6G023880;CsGy6G023900;CsGy6G023910;CsGy6G024630;CsGy6G028460;CsGy7G004290;CsGy7G004580
		GO:0006888	ER to Golgi vesicle-mediated transport	5	28	7.93119e-05	0.00616281	CsGy2G016090;CsGy3G015710;CsGy3G026770;CsGy4G004130;CsGy5G028550
		GO:0006520	cellular amino acid metabolic process	15	291	8.22705e-05	0.00616281	CsGy1G000660;CsGy1G003080;CsGy1G012660;CsGy2G009490;CsGy3G000590;CsGy3G024710;CsGy3G035570;CsGy4G003290;CsGy5G013610;CsGy6G001650;CsGy6G023880;CsGy6G023900;CsGy6G023910;CsGy6G028460;CsGy7G004580
		GO:0009074	aromatic amino acid family catabolic process	4	16	0.000107073	0.0065922	CsGy6G001650;CsGy6G023880;CsGy6G023900;CsGy6G023910
		GO:0042537	benzene-containing compound metabolic process	4	16	0.000107073	0.0065922	CsGy6G001650;CsGy6G023880;CsGy6G023900;CsGy6G023910
		GO:1901606	alpha-amino acid catabolic process	5	30	0.000112003	0.0065922	CsGy2G009490;CsGy6G001650;CsGy6G023880;CsGy6G023900;CsGy6G023910
		GO:1901566	organonitrogen compound biosynthetic process	30	911	0.000154917	0.00851013	CsGy1G000660;CsGy1G003080;CsGy1G012660;CsGy1G014830;CsGy1G025570;CsGy2G000240;CsGy2G003310;CsGy2G008370;CsGy2G010120;CsGy2G015880;CsGy2G020880;CsGy2G021840;CsGy3G000590;CsGy3G012040;CsGy3G021970;CsGy3G024710;CsGy3G035570;CsGy3G043700;CsGy4G003290;CsGy4G007570;CsGy4G013570;CsGy4G024590;CsGy5G007670;CsGy5G020780;CsGy6G004640;CsGy6G028460;CsGy7G004580;CsGy7G011630;CsGy7G018430;CsGy7G019770
		GO:0009063	cellular amino acid catabolic process	5	33	0.000179293	0.0092336	CsGy2G009490;CsGy6G001650;CsGy6G023880;CsGy6G023900;CsGy6G023910
		GO:0048193	Golgi vesicle transport	6	55	0.000259367	0.0125717	CsGy2G016090;CsGy2G019900;CsGy3G015710;CsGy3G026770;CsGy4G004130;CsGy5G028550
		GO:1901605	alpha-amino acid metabolic process	11	191	0.0002915	0.0133442	CsGy1G000660;CsGy2G009490;CsGy3G024710;CsGy3G035570;CsGy5G013610;CsGy6G001650;CsGy6G023880;CsGy6G023900;CsGy6G023910;CsGy6G028460;CsGy7G004580
		GO:0009699	phenylpropanoid biosynthetic process	4	25	0.000663533	0.0287764	CsGy3G018020;CsGy6G023880;CsGy6G023900;CsGy6G023910
		GO:0009800	cinnamic acid biosynthetic process	3	12	0.0008437	0.0331052	CsGy6G023880;CsGy6G023900;CsGy6G023910
158 Cmo mRNAs move bidirectionally	Cellular Component	GO ID	Description	out (96)	All (13583)	pvalue	p.adjust	Genes
		GO:0048046	apoplast	8	258	0.000476963	0.0868072	CmoCh04G022400;CmoCh11G008630;CmoCh13G012000;CmoCh14G017140;CmoCh16G003840;CmoCh16G004500;CmoCh18G002630;CmoCh19G008490
		GO:0009526	plastid envelope	10	570	0.00691612	0.320454	CmoCh01G013790;CmoCh05G012920;CmoCh11G007940;CmoCh11G008630;CmoCh12G001450;CmoCh13G001780;CmoCh13G012000;CmoCh14G013590;CmoCh14G017140;CmoCh18G002630
		GO:0009570	chloroplast stroma	10	594	0.00912282	0.320454	CmoCh01G013790;CmoCh11G008630;CmoCh12G001450;CmoCh13G001780;CmoCh13G012000;CmoCh14G017140;CmoCh15G015240;CmoCh16G003840;CmoCh18G002630;CmoCh19G008490
		GO:0009532	plastid stroma	10	607	0.0105255	0.320454	CmoCh01G013790;CmoCh11G008630;CmoCh12G001450;CmoCh13G001780;CmoCh13G012000;CmoCh14G017140;CmoCh15G015240;CmoCh16G003840;CmoCh18G002630;CmoCh19G008490
		GO:0009941	chloroplast envelope	9	538	0.0137257	0.320454	CmoCh01G013790;CmoCh11G007940;CmoCh11G008630;CmoCh12G001450;CmoCh13G001780;CmoCh13G012000;CmoCh14G013590;CmoCh14G017140;CmoCh18G002630
		GO:0010445	nuclear dicing body	1	2	0.0140859	0.320454	CmoCh11G008130
		GO:0030929	ADPG pyrophosphorylase complex	1	2	0.0140859	0.320454	CmoCh19G008490
		GO:0030931	heterotetrameric ADPG pyrophosphorylase complex	1	2	0.0140859	0.320454	CmoCh19G008490
		GO:0005737	cytoplasm	60	6991	0.0188989	0.382179	CmoCh01G001460;CmoCh01G002740;CmoCh01G007850;CmoCh01G010470;CmoCh01G012820;CmoCh01G013010;CmoCh01G013790;CmoCh01G016560;CmoCh02G008870;CmoCh02G015980;CmoCh03G003880;CmoCh04G004440;CmoCh04G008490;CmoCh04G013950;CmoCh04G025770;CmoCh05G005330;CmoCh05G005930;CmoCh05G010600;CmoCh05G012920;CmoCh07G013640;CmoCh07G013820;CmoCh08G008160;CmoCh08G009890;CmoCh08G011790;CmoCh11G007940;CmoCh11G008130;CmoCh11G0…
		GO:0009332	glutamate-tRNA ligase complex	1	3	0.021055	0.383201	CmoCh11G012130
		GO:0098797	plasma membrane protein complex	3	94	0.0288883	0.389552	CmoCh11G000520;CmoCh12G008620;CmoCh15G001520
		GO:0044464	cell part	87	11384	0.0398888	0.389552	CmoCh01G001460;CmoCh01G002740;CmoCh01G007850;CmoCh01G010470;CmoCh01G012820;CmoCh01G013010;CmoCh01G013790;CmoCh01G016560;CmoCh02G000020;CmoCh02G007000;CmoCh02G008870;CmoCh02G015980;CmoCh03G003880;CmoCh03G010350;CmoCh04G004440;CmoCh04G008490;CmoCh04G013950;CmoCh04G022400;CmoCh04G025770;CmoCh05G003590;CmoCh05G005330;CmoCh05G005930;CmoCh05G010600;CmoCh05G012920;CmoCh07G003110;CmoCh07G013640;CmoCh07G0…
		GO:0010319	stromule	2	45	0.0402041	0.389552	CmoCh11G008630;CmoCh13G012000
		GO:0005802	trans-Golgi network	4	183	0.0406997	0.389552	CmoCh01G007850;CmoCh01G016560;CmoCh04G013950;CmoCh07G013640
		GO:0031984	organelle subcompartment	9	654	0.0414264	0.389552	CmoCh01G007850;CmoCh01G013790;CmoCh01G016560;CmoCh04G013950;CmoCh07G013640;CmoCh13G012000;CmoCh14G017140;CmoCh16G008630;CmoCh18G002630
		GO:0044435	plastid part	14	1199	0.0418774	0.389552	CmoCh01G013790;CmoCh05G012920;CmoCh11G007940;CmoCh11G008630;CmoCh12G001450;CmoCh13G001780;CmoCh13G012000;CmoCh14G013590;CmoCh14G017140;CmoCh15G015240;CmoCh16G003840;CmoCh16G008630;CmoCh18G002630;CmoCh19G008490
		GO:0005623	cell	87	11398	0.0421771	0.389552	CmoCh01G001460;CmoCh01G002740;CmoCh01G007850;CmoCh01G010470;CmoCh01G012820;CmoCh01G013010;CmoCh01G013790;CmoCh01G016560;CmoCh02G000020;CmoCh02G007000;CmoCh02G008870;CmoCh02G015980;CmoCh03G003880;CmoCh03G010350;CmoCh04G004440;CmoCh04G008490;CmoCh04G013950;CmoCh04G022400;CmoCh04G025770;CmoCh05G003590;CmoCh05G005330;CmoCh05G005930;CmoCh05G010600;CmoCh05G012920;CmoCh07G003110;CmoCh07G013640;CmoCh07G0…
		GO:0005618	cell wall	7	466	0.046829	0.389552	CmoCh01G007850;CmoCh04G004440;CmoCh04G022400;CmoCh09G011070;CmoCh16G000580;CmoCh16G004500;CmoCh18G006660
		GO:0030312	external encapsulating structure	7	468	0.0477262	0.389552	CmoCh01G007850;CmoCh04G004440;CmoCh04G022400;CmoCh09G011070;CmoCh16G000580;CmoCh16G004500;CmoCh18G006660
		GO:0005782	peroxisomal matrix	1	7	0.0484474	0.389552	CmoCh16G011390
	Molecular Function	GO ID	Description	out (142)	All (19364)	pvalue	p.adjust	Genes
		GO:0000166	nucleotide binding	50	3792	8.86041e-06	0.000775416	CmoCh01G002670;CmoCh01G002740;CmoCh01G004910;CmoCh02G004050;CmoCh02G007000;CmoCh02G014240;CmoCh02G015980;CmoCh03G003880;CmoCh03G004440;CmoCh03G011700;CmoCh04G004440;CmoCh04G013950;CmoCh04G031560;CmoCh05G000820;CmoCh05G005930;CmoCh05G012920;CmoCh06G007160;CmoCh06G011150;CmoCh07G000710;CmoCh07G002540;CmoCh07G008070;CmoCh07G008290;CmoCh08G008160;CmoCh08G009890;CmoCh11G000060;CmoCh11G007300;CmoCh11G0…
		GO:1901265	nucleoside phosphate binding	50	3792	8.86041e-06	0.000775416	CmoCh01G002670;CmoCh01G002740;CmoCh01G004910;CmoCh02G004050;CmoCh02G007000;CmoCh02G014240;CmoCh02G015980;CmoCh03G003880;CmoCh03G004440;CmoCh03G011700;CmoCh04G004440;CmoCh04G013950;CmoCh04G031560;CmoCh05G000820;CmoCh05G005930;CmoCh05G012920;CmoCh06G007160;CmoCh06G011150;CmoCh07G000710;CmoCh07G002540;CmoCh07G008070;CmoCh07G008290;CmoCh08G008160;CmoCh08G009890;CmoCh11G000060;CmoCh11G007300;CmoCh11G0…
		GO:0051082	unfolded protein binding	7	105	1.22932e-05	0.000775416	CmoCh04G004440;CmoCh06G007160;CmoCh11G012410;CmoCh14G011480;CmoCh15G015240;CmoCh16G010310;CmoCh18G009630
		GO:0035639	purine ribonucleoside triphosphate binding	41	2887	1.43759e-05	0.000775416	CmoCh01G002670;CmoCh01G002740;CmoCh02G007000;CmoCh02G014240;CmoCh03G003880;CmoCh03G004440;CmoCh03G011700;CmoCh04G004440;CmoCh04G013950;CmoCh05G000820;CmoCh05G012920;CmoCh06G007160;CmoCh06G011150;CmoCh07G000710;CmoCh07G002540;CmoCh07G008070;CmoCh07G008290;CmoCh08G008160;CmoCh08G009890;CmoCh11G000060;CmoCh11G007300;CmoCh11G012130;CmoCh11G012410;CmoCh12G002430;CmoCh12G008990;CmoCh14G009250;CmoCh14G0…
		GO:0032553	ribonucleotide binding	42	3007	1.63221e-05	0.000775416	CmoCh01G002670;CmoCh01G002740;CmoCh02G007000;CmoCh02G014240;CmoCh03G003880;CmoCh03G004440;CmoCh03G011700;CmoCh04G004440;CmoCh04G013950;CmoCh04G031560;CmoCh05G000820;CmoCh05G012920;CmoCh06G007160;CmoCh06G011150;CmoCh07G000710;CmoCh07G002540;CmoCh07G008070;CmoCh07G008290;CmoCh08G008160;CmoCh08G009890;CmoCh11G000060;CmoCh11G007300;CmoCh11G012130;CmoCh11G012410;CmoCh12G002430;CmoCh12G008990;CmoCh14G0…
		GO:0043168	anion binding	47	3554	1.76946e-05	0.000775416	CmoCh01G002670;CmoCh01G002740;CmoCh01G012820;CmoCh02G007000;CmoCh02G014240;CmoCh02G015980;CmoCh03G003880;CmoCh03G004440;CmoCh03G011700;CmoCh04G004440;CmoCh04G008490;CmoCh04G013950;CmoCh04G031560;CmoCh05G000820;CmoCh05G012920;CmoCh06G007160;CmoCh06G011150;CmoCh07G000710;CmoCh07G002540;CmoCh07G008070;CmoCh07G008290;CmoCh08G008160;CmoCh08G009890;CmoCh09G005450;CmoCh11G000060;CmoCh11G007300;CmoCh11G0…
		GO:0097367	carbohydrate derivative binding	42	3042	2.16854e-05	0.000775416	CmoCh01G002670;CmoCh01G002740;CmoCh02G007000;CmoCh02G014240;CmoCh03G003880;CmoCh03G004440;CmoCh03G011700;CmoCh04G004440;CmoCh04G013950;CmoCh04G031560;CmoCh05G000820;CmoCh05G012920;CmoCh06G007160;CmoCh06G011150;CmoCh07G000710;CmoCh07G002540;CmoCh07G008070;CmoCh07G008290;CmoCh08G008160;CmoCh08G009890;CmoCh11G000060;CmoCh11G007300;CmoCh11G012130;CmoCh11G012410;CmoCh12G002430;CmoCh12G008990;CmoCh14G0…
		GO:0001883	purine nucleoside binding	41	2953	2.47917e-05	0.000775416	CmoCh01G002670;CmoCh01G002740;CmoCh02G007000;CmoCh02G014240;CmoCh03G003880;CmoCh03G004440;CmoCh03G011700;CmoCh04G004440;CmoCh04G013950;CmoCh05G000820;CmoCh05G012920;CmoCh06G007160;CmoCh06G011150;CmoCh07G000710;CmoCh07G002540;CmoCh07G008070;CmoCh07G008290;CmoCh08G008160;CmoCh08G009890;CmoCh11G000060;CmoCh11G007300;CmoCh11G012130;CmoCh11G012410;CmoCh12G002430;CmoCh12G008990;CmoCh14G009250;CmoCh14G0…
		GO:0032550	purine ribonucleoside binding	41	2953	2.47917e-05	0.000775416	CmoCh01G002670;CmoCh01G002740;CmoCh02G007000;CmoCh02G014240;CmoCh03G003880;CmoCh03G004440;CmoCh03G011700;CmoCh04G004440;CmoCh04G013950;CmoCh05G000820;CmoCh05G012920;CmoCh06G007160;CmoCh06G011150;CmoCh07G000710;CmoCh07G002540;CmoCh07G008070;CmoCh07G008290;CmoCh08G008160;CmoCh08G009890;CmoCh11G000060;CmoCh11G007300;CmoCh11G012130;CmoCh11G012410;CmoCh12G002430;CmoCh12G008990;CmoCh14G009250;CmoCh14G0…
		GO:0036094	small molecule binding	50	3937	2.55877e-05	0.000775416	CmoCh01G002670;CmoCh01G002740;CmoCh01G004910;CmoCh02G004050;CmoCh02G007000;CmoCh02G014240;CmoCh02G015980;CmoCh03G003880;CmoCh03G004440;CmoCh03G011700;CmoCh04G004440;CmoCh04G013950;CmoCh04G031560;CmoCh05G000820;CmoCh05G005930;CmoCh05G012920;CmoCh06G007160;CmoCh06G011150;CmoCh07G000710;CmoCh07G002540;CmoCh07G008070;CmoCh07G008290;CmoCh08G008160;CmoCh08G009890;CmoCh11G000060;CmoCh11G007300;CmoCh11G0…
		GO:0032555	purine ribonucleotide binding	41	2965	2.73087e-05	0.000775416	CmoCh01G002670;CmoCh01G002740;CmoCh02G007000;CmoCh02G014240;CmoCh03G003880;CmoCh03G004440;CmoCh03G011700;CmoCh04G004440;CmoCh04G013950;CmoCh05G000820;CmoCh05G012920;CmoCh06G007160;CmoCh06G011150;CmoCh07G000710;CmoCh07G002540;CmoCh07G008070;CmoCh07G008290;CmoCh08G008160;CmoCh08G009890;CmoCh11G000060;CmoCh11G007300;CmoCh11G012130;CmoCh11G012410;CmoCh12G002430;CmoCh12G008990;CmoCh14G009250;CmoCh14G0…
		GO:0032549	ribonucleoside binding	41	2971	2.86537e-05	0.000775416	CmoCh01G002670;CmoCh01G002740;CmoCh02G007000;CmoCh02G014240;CmoCh03G003880;CmoCh03G004440;CmoCh03G011700;CmoCh04G004440;CmoCh04G013950;CmoCh05G000820;CmoCh05G012920;CmoCh06G007160;CmoCh06G011150;CmoCh07G000710;CmoCh07G002540;CmoCh07G008070;CmoCh07G008290;CmoCh08G008160;CmoCh08G009890;CmoCh11G000060;CmoCh11G007300;CmoCh11G012130;CmoCh11G012410;CmoCh12G002430;CmoCh12G008990;CmoCh14G009250;CmoCh14G0…
		GO:0001882	nucleoside binding	41	2972	2.88837e-05	0.000775416	CmoCh01G002670;CmoCh01G002740;CmoCh02G007000;CmoCh02G014240;CmoCh03G003880;CmoCh03G004440;CmoCh03G011700;CmoCh04G004440;CmoCh04G013950;CmoCh05G000820;CmoCh05G012920;CmoCh06G007160;CmoCh06G011150;CmoCh07G000710;CmoCh07G002540;CmoCh07G008070;CmoCh07G008290;CmoCh08G008160;CmoCh08G009890;CmoCh11G000060;CmoCh11G007300;CmoCh11G012130;CmoCh11G012410;CmoCh12G002430;CmoCh12G008990;CmoCh14G009250;CmoCh14G0…
		GO:0017076	purine nucleotide binding	41	2994	3.43953e-05	0.000857427	CmoCh01G002670;CmoCh01G002740;CmoCh02G007000;CmoCh02G014240;CmoCh03G003880;CmoCh03G004440;CmoCh03G011700;CmoCh04G004440;CmoCh04G013950;CmoCh05G000820;CmoCh05G012920;CmoCh06G007160;CmoCh06G011150;CmoCh07G000710;CmoCh07G002540;CmoCh07G008070;CmoCh07G008290;CmoCh08G008160;CmoCh08G009890;CmoCh11G000060;CmoCh11G007300;CmoCh11G012130;CmoCh11G012410;CmoCh12G002430;CmoCh12G008990;CmoCh14G009250;CmoCh14G0…
		GO:0004332	fructose-bisphosphate aldolase activity	3	11	6.10189e-05	0.00141971	CmoCh03G011700;CmoCh06G004510;CmoCh07G009000
		GO:0016817	hydrolase activity, acting on acid anhydrides	18	923	0.000144722	0.00315675	CmoCh02G014240;CmoCh03G003880;CmoCh05G012920;CmoCh06G011150;CmoCh07G000710;CmoCh07G008070;CmoCh08G008160;CmoCh08G009890;CmoCh11G007300;CmoCh12G002430;CmoCh12G008990;CmoCh14G009250;CmoCh16G000860;CmoCh16G011390;CmoCh17G001050;CmoCh20G002720;CmoCh20G010800;CmoCh20G011420
		GO:0017111	nucleoside-triphosphatase activity	17	868	0.00021305	0.00437378	CmoCh02G014240;CmoCh03G003880;CmoCh06G011150;CmoCh07G000710;CmoCh07G008070;CmoCh08G008160;CmoCh08G009890;CmoCh11G007300;CmoCh12G002430;CmoCh12G008990;CmoCh14G009250;CmoCh16G000860;CmoCh16G011390;CmoCh17G001050;CmoCh20G002720;CmoCh20G010800;CmoCh20G011420
		GO:0016462	pyrophosphatase activity	17	906	0.000350529	0.00677277	CmoCh02G014240;CmoCh03G003880;CmoCh06G011150;CmoCh07G000710;CmoCh07G008070;CmoCh08G008160;CmoCh08G009890;CmoCh11G007300;CmoCh12G002430;CmoCh12G008990;CmoCh14G009250;CmoCh16G000860;CmoCh16G011390;CmoCh17G001050;CmoCh20G002720;CmoCh20G010800;CmoCh20G011420
		GO:0016818	hydrolase activity, acting on acid anhydrides, in phosphorus-containing anhydrides	17	910	0.000368718	0.00677277	CmoCh02G014240;CmoCh03G003880;CmoCh06G011150;CmoCh07G000710;CmoCh07G008070;CmoCh08G008160;CmoCh08G009890;CmoCh11G007300;CmoCh12G002430;CmoCh12G008990;CmoCh14G009250;CmoCh16G000860;CmoCh16G011390;CmoCh17G001050;CmoCh20G002720;CmoCh20G010800;CmoCh20G011420
		GO:0005524	ATP binding	34	2586	0.000430031	0.00741977	CmoCh01G002670;CmoCh01G002740;CmoCh02G007000;CmoCh02G014240;CmoCh03G004440;CmoCh03G011700;CmoCh04G004440;CmoCh04G013950;CmoCh05G000820;CmoCh06G007160;CmoCh06G011150;CmoCh07G000710;CmoCh07G002540;CmoCh07G008070;CmoCh07G008290;CmoCh08G008160;CmoCh11G000060;CmoCh11G007300;CmoCh11G012130;CmoCh11G012410;CmoCh12G002430;CmoCh12G008990;CmoCh14G009250;CmoCh14G011480;CmoCh14G013590;CmoCh14G017140;CmoCh15G0…
	Biological Process	GO ID	Description	out (137)	All (17619)	pvalue	p.adjust	Genes
		GO:0005975	carbohydrate metabolic process	37	2224	4.2975e-06	0.00213768	CmoCh01G004910;CmoCh01G013010;CmoCh01G016560;CmoCh03G003880;CmoCh03G011700;CmoCh04G002980;CmoCh04G004440;CmoCh04G022400;CmoCh04G025770;CmoCh06G004510;CmoCh07G009000;CmoCh07G013640;CmoCh08G011790;CmoCh09G004750;CmoCh10G008210;CmoCh11G000520;CmoCh11G008630;CmoCh11G012130;CmoCh12G001450;CmoCh13G001780;CmoCh13G008180;CmoCh13G012000;CmoCh14G011480;CmoCh14G017140;CmoCh15G005830;CmoCh16G000580;CmoCh16G0…
		GO:0009065	glutamine family amino acid catabolic process	4	16	5.9218e-06	0.00213768	CmoCh02G003620;CmoCh02G008870;CmoCh04G008490;CmoCh20G008120
		GO:0006006	glucose metabolic process	13	371	6.587e-06	0.00213768	CmoCh01G013010;CmoCh03G003880;CmoCh03G011700;CmoCh04G004440;CmoCh06G004510;CmoCh07G009000;CmoCh11G012130;CmoCh12G001450;CmoCh13G008180;CmoCh14G011480;CmoCh16G004500;CmoCh18G001950;CmoCh20G005080
		GO:0044262	cellular carbohydrate metabolic process	24	1142	7.32127e-06	0.00213768	CmoCh01G004910;CmoCh01G016560;CmoCh03G011700;CmoCh04G002980;CmoCh04G022400;CmoCh04G025770;CmoCh06G004510;CmoCh07G009000;CmoCh07G013640;CmoCh08G011790;CmoCh09G004750;CmoCh10G008210;CmoCh11G000520;CmoCh12G001450;CmoCh13G001780;CmoCh15G005830;CmoCh16G000580;CmoCh16G004500;CmoCh16G004600;CmoCh16G008090;CmoCh17G001620;CmoCh17G008970;CmoCh18G006660;CmoCh19G008490
		GO:1901575	organic substance catabolic process	30	1672	1.0499e-05	0.00213768	CmoCh01G001460;CmoCh02G003620;CmoCh02G008870;CmoCh02G015980;CmoCh03G003880;CmoCh03G010350;CmoCh03G011700;CmoCh04G004440;CmoCh04G008490;CmoCh04G013950;CmoCh05G012920;CmoCh06G004510;CmoCh07G009000;CmoCh07G013640;CmoCh08G011790;CmoCh11G008630;CmoCh11G012130;CmoCh12G001450;CmoCh12G005780;CmoCh13G001780;CmoCh14G011480;CmoCh14G015380;CmoCh14G017140;CmoCh16G000580;CmoCh16G004500;CmoCh16G008090;CmoCh16G0…
		GO:0016051	carbohydrate biosynthetic process	20	858	1.06001e-05	0.00213768	CmoCh01G013010;CmoCh01G016560;CmoCh03G003880;CmoCh03G011700;CmoCh04G002980;CmoCh04G004440;CmoCh06G004510;CmoCh07G009000;CmoCh07G013640;CmoCh09G004750;CmoCh11G000520;CmoCh11G012130;CmoCh12G001450;CmoCh13G001780;CmoCh13G012000;CmoCh14G011480;CmoCh16G004500;CmoCh16G004600;CmoCh19G008490;CmoCh20G005080
		GO:0006094	gluconeogenesis	11	288	1.5734e-05	0.00251005	CmoCh01G013010;CmoCh03G003880;CmoCh03G011700;CmoCh04G004440;CmoCh06G004510;CmoCh07G009000;CmoCh11G012130;CmoCh12G001450;CmoCh14G011480;CmoCh16G004500;CmoCh20G005080
		GO:0019319	hexose biosynthetic process	11	292	1.78842e-05	0.00251005	CmoCh01G013010;CmoCh03G003880;CmoCh03G011700;CmoCh04G004440;CmoCh06G004510;CmoCh07G009000;CmoCh11G012130;CmoCh12G001450;CmoCh14G011480;CmoCh16G004500;CmoCh20G005080
		GO:0044723	single-organism carbohydrate metabolic process	31	1812	1.86698e-05	0.00251005	CmoCh01G004910;CmoCh01G013010;CmoCh01G016560;CmoCh03G003880;CmoCh03G011700;CmoCh04G002980;CmoCh04G004440;CmoCh06G004510;CmoCh07G009000;CmoCh07G013640;CmoCh08G011790;CmoCh09G004750;CmoCh10G008210;CmoCh11G000520;CmoCh11G008630;CmoCh11G012130;CmoCh12G001450;CmoCh13G001780;CmoCh13G008180;CmoCh13G012000;CmoCh14G011480;CmoCh14G017140;CmoCh16G000580;CmoCh16G004500;CmoCh16G004600;CmoCh16G008090;CmoCh18G0…
		GO:0046364	monosaccharide biosynthetic process	11	300	2.29599e-05	0.00275352	CmoCh01G013010;CmoCh03G003880;CmoCh03G011700;CmoCh04G004440;CmoCh06G004510;CmoCh07G009000;CmoCh11G012130;CmoCh12G001450;CmoCh14G011480;CmoCh16G004500;CmoCh20G005080
		GO:0006527	arginine catabolic process	3	8	2.5032e-05	0.00275352	CmoCh02G003620;CmoCh04G008490;CmoCh20G008120
		GO:0010378	temperature compensation of the circadian clock	2	2	6.00235e-05	0.00585627	CmoCh04G025770;CmoCh15G005830
		GO:0009056	catabolic process	30	1837	6.29186e-05	0.00585627	CmoCh01G001460;CmoCh02G003620;CmoCh02G008870;CmoCh02G015980;CmoCh03G003880;CmoCh03G010350;CmoCh03G011700;CmoCh04G004440;CmoCh04G008490;CmoCh04G013950;CmoCh05G012920;CmoCh06G004510;CmoCh07G009000;CmoCh07G013640;CmoCh08G011790;CmoCh11G008630;CmoCh11G012130;CmoCh12G001450;CmoCh12G005780;CmoCh13G001780;CmoCh14G011480;CmoCh14G015380;CmoCh14G017140;CmoCh16G000580;CmoCh16G004500;CmoCh16G008090;CmoCh16G0…
		GO:0006091	generation of precursor metabolites and energy	18	843	9.46652e-05	0.00595203	CmoCh01G013010;CmoCh03G011700;CmoCh04G004440;CmoCh06G004510;CmoCh07G009000;CmoCh07G013640;CmoCh11G008630;CmoCh12G001450;CmoCh12G002430;CmoCh12G008990;CmoCh13G001780;CmoCh14G017140;CmoCh16G004500;CmoCh16G008630;CmoCh17G001620;CmoCh17G008970;CmoCh19G008490;CmoCh20G005080
		GO:0072524	pyridine-containing compound metabolic process	14	551	0.000100953	0.00595203	CmoCh02G008870;CmoCh03G011700;CmoCh04G004440;CmoCh06G004510;CmoCh07G009000;CmoCh07G013640;CmoCh11G008630;CmoCh12G001450;CmoCh13G001780;CmoCh13G012000;CmoCh14G017140;CmoCh16G004500;CmoCh19G008490;CmoCh20G005080
		GO:0006096	glycolytic process	10	295	0.000104905	0.00595203	CmoCh03G011700;CmoCh04G004440;CmoCh06G004510;CmoCh07G009000;CmoCh07G013640;CmoCh11G008630;CmoCh12G001450;CmoCh14G017140;CmoCh16G004500;CmoCh20G005080
		GO:0006757	ATP generation from ADP	10	295	0.000104905	0.00595203	CmoCh03G011700;CmoCh04G004440;CmoCh06G004510;CmoCh07G009000;CmoCh07G013640;CmoCh11G008630;CmoCh12G001450;CmoCh14G017140;CmoCh16G004500;CmoCh20G005080
		GO:0009135	purine nucleoside diphosphate metabolic process	10	295	0.000104905	0.00595203	CmoCh03G011700;CmoCh04G004440;CmoCh06G004510;CmoCh07G009000;CmoCh07G013640;CmoCh11G008630;CmoCh12G001450;CmoCh14G017140;CmoCh16G004500;CmoCh20G005080
		GO:0009179	purine ribonucleoside diphosphate metabolic process	10	295	0.000104905	0.00595203	CmoCh03G011700;CmoCh04G004440;CmoCh06G004510;CmoCh07G009000;CmoCh07G013640;CmoCh11G008630;CmoCh12G001450;CmoCh14G017140;CmoCh16G004500;CmoCh20G005080
