# Supplementary material for: Identification of Long-Distance Transmissible mRNA between Scion and Rootstock in Cucurbit Seedling Heterografts
Source: Int J Mol Sci. 2020 Jul 24;21(15):5253. doi: 10.3390/ijms21155253 (PMC7432352; doi:10.3390/ijms21155253)
Supplement: Supplementary file 1 [file ijms-21-05253-s001.zip › Supplementary files/Table S6.xlsx]

## Sheet: 476 overlapping down
Supplementary Table S6. KEGG enrichment of mobile Csa and Cmo mRNAs in different directions
Characterization	KEGG_A_class	KEGG_B_class	Pathway	out (166)	All (6529)	Pvalue	Qvalue	Pathway ID	Genes	K_IDs
476 overlapping move-down Csa mRNAs	Genetic Information Processing	Translation	RNA transport	15	206	0.000217854	0.0189533	ko03013	CmoCh02G011570;CmoCh19G011530;CmoCh08G007500;CmoCh14G017340;CmoCh14G012860;CmoCh15G004420;CmoCh15G004480;CmoCh10G004930;CmoCh06G016440;CmoCh20G006640;CmoCh13G000020;CmoCh04G008530;CmoCh10G006150;CmoCh10G012310;CmoCh01G010460	K14293+K09291+K03257+K14319+K03257+K14327+K03231+K03260+K03247+K03236+K03238+K12875+K07936+K03254+K03243
	Metabolism	Carbohydrate metabolism	Citrate cycle (TCA cycle)	8	79	0.000829097	0.0360657	ko00020	CmoCh01G011700;CmoCh08G000150;CmoCh08G000390;CmoCh15G004230;CmoCh01G003120;CmoCh07G003830;CmoCh14G007030;CmoCh17G005290	K00658+K00162+K01900+K00164+K01679+K00030+K00235+K00161
	Genetic Information Processing	Translation	mRNA surveillance pathway	10	154	0.00567701	0.164633	ko03015	CmoCh13G007520;CmoCh05G009710;CmoCh04G016010;CmoCh03G001220;CmoCh15G004420;CmoCh20G006690;CmoCh04G008530;CmoCh19G003860;CmoCh10G009260;CmoCh12G013520	K14400+K04382+K03456+K04382+K14327+K14411+K12875+K14401+K14409+K14397
	Metabolism	Global and overview maps	Carbon metabolism	16	385	0.0350239	0.674329	ko01200	CmoCh01G011700;CmoCh04G018490;CmoCh08G000150;CmoCh08G000390;CmoCh15G004230;CmoCh01G003120;CmoCh15G015100;CmoCh07G003830;CmoCh18G011210;CmoCh17G004180;CmoCh10G007110;CmoCh11G014520;CmoCh14G019930;CmoCh06G011680;CmoCh14G007030;CmoCh17G005290	K00658+K14272+K00162+K01900+K00164+K01679+K00297+K00030+K01057+K13034+K00850+K00140+K00028+K00615+K00235+K00161
	Metabolism	Global and overview maps	Biosynthesis of secondary metabolites	45	1433	0.0652324	0.674329	ko01110	CmoCh07G008760;CmoCh02G015360;CmoCh04G031470;CmoCh20G011430;CmoCh11G018220;CmoCh01G011700;CmoCh05G013530;CmoCh05G012210;CmoCh05G009770;CmoCh04G018490;CmoCh08G000150;CmoCh08G000390;CmoCh08G004880;CmoCh15G004230;CmoCh15G007430;CmoCh15G009520;CmoCh01G000610;CmoCh01G003120;CmoCh17G008740;CmoCh17G006610;CmoCh09G005790;CmoCh09G000150;CmoCh18G002490;CmoCh02G005580;CmoCh02G003600;CmoCh06G016450;CmoCh13G0…	K01703+K22013+K11808+K00891+K00975+K00658+K10527+K10046+K00021+K14272+K00162+K01900+K00789+K00164+K11262+K14652+K03787+K01679+K13065+K00454+K01755+K00895+K00602+K09838+K00764+K15744+K00703+K00514+K00939+K01490+K04035+K00030+K00939+K01057+K13034+K00850+K00800+K00794+K00615+K01068+K01641+K13519+K00430+K00235+K00161
	Genetic Information Processing	Folding, sorting and degradation	Protein export	4	60	0.0655524	0.674329	ko03060	CmoCh04G019080;CmoCh14G014120;CmoCh01G006160;CmoCh12G008590	K03108+K03106+K03217+K13431
	Metabolism	Metabolism of cofactors and vitamins	Riboflavin metabolism	2	17	0.0680848	0.674329	ko00740	CmoCh15G009520;CmoCh12G000710	K14652+K00794
	Environmental Information Processing	Signal transduction	Phosphatidylinositol signaling system	5	88	0.0727323	0.674329	ko04070	CmoCh19G006050;CmoCh17G006330;CmoCh11G008000;CmoCh03G002080;CmoCh14G002300	K01110+K00921+K02183+K02183+K00889
	Metabolism	Nucleotide metabolism	Purine metabolism	9	206	0.0787638	0.674329	ko00230	CmoCh04G031470;CmoCh01G000350;CmoCh01G000610;CmoCh03G012580;CmoCh18G002490;CmoCh02G003600;CmoCh03G004780;CmoCh03G003570;CmoCh04G002660	K11808+K00951+K03787+K03010+K00602+K00764+K00939+K01490+K00939
	Metabolism	Carbohydrate metabolism	Pyruvate metabolism	6	121	0.0872724	0.674329	ko00620	CmoCh08G000150;CmoCh15G007430;CmoCh01G003120;CmoCh01G003340;CmoCh14G019930;CmoCh17G005290	K00162+K11262+K01679+K18881+K00028+K00161
	Metabolism	Amino acid metabolism	Lysine degradation	3	42	0.0902142	0.674329	ko00310	CmoCh01G011700;CmoCh15G004230;CmoCh07G011780	K00658+K00164+K11420
	Cellular Processes	Transport and catabolism	Autophagy - other eukaryotes	3	44	0.100405	0.674329	ko04136	CmoCh05G009710;CmoCh19G005520;CmoCh03G001220	K04382+K07203+K04382
	Organismal Systems	Environmental adaptation	Plant-pathogen interaction	9	217	0.100762	0.674329	ko04626	CmoCh04G024350;CmoCh11G017940;CmoCh08G000100;CmoCh03G000720;CmoCh11G000420;CmoCh11G008000;CmoCh03G002080;CmoCh10G009700;CmoCh14G000290	K13414+K13412+K13430+K13412+K13448+K02183+K02183+K13412+K13424
	Metabolism	Carbohydrate metabolism	Pentose phosphate pathway	4	77	0.131815	0.725266	ko00030	CmoCh09G000150;CmoCh18G011210;CmoCh10G007110;CmoCh06G011680	K00895+K01057+K00850+K00615
	Metabolism	Metabolism of cofactors and vitamins	Nicotinate and nicotinamide metabolism	2	25	0.131894	0.725266	ko00760	CmoCh01G000610;CmoCh13G007920	K03787+K03517
	Environmental Information Processing	Signal transduction	MAPK signaling pathway - plant	9	231	0.133382	0.725266	ko04016	CmoCh02G010890;CmoCh04G024350;CmoCh11G007260;CmoCh11G008000;CmoCh03G002340;CmoCh03G002080;CmoCh07G000320;CmoCh18G012830;CmoCh14G000290	K20717+K13414+K20603+K02183+K17686+K02183+K17686+K20717+K13424
	Metabolism	Metabolism of cofactors and vitamins	One carbon pool by folate	2	28	0.158383	0.750364	ko00670	CmoCh18G002490;CmoCh15G015100	K00602+K00297
	Metabolism	Metabolism of terpenoids and polyketides	Carotenoid biosynthesis	3	55	0.163563	0.750364	ko00906	CmoCh02G005580;CmoCh06G016450;CmoCh11G010280	K09838+K15744+K00514
	Organismal Systems	Environmental adaptation	Circadian rhythm - plant	3	56	0.169804	0.750364	ko04712	CmoCh09G005460;CmoCh03G004760;CmoCh17G005320	K12118+K12129+K12133
	Metabolism	Carbohydrate metabolism	Propanoate metabolism	3	57	0.176113	0.750364	ko00640	CmoCh08G000390;CmoCh15G007430;CmoCh11G014520	K01900+K11262+K00140
476 overlapping move-down Cmo mRNAs	Genetic Information Processing	Translation	RNA transport	15	206	0.000217854	0.0189533	ko03013	CmoCh02G011570;CmoCh19G011530;CmoCh08G007500;CmoCh14G017340;CmoCh14G012860;CmoCh15G004420;CmoCh15G004480;CmoCh10G004930;CmoCh06G016440;CmoCh20G006640;CmoCh13G000020;CmoCh04G008530;CmoCh10G006150;CmoCh10G012310;CmoCh01G010460	K14293+K09291+K03257+K14319+K03257+K14327+K03231+K03260+K03247+K03236+K03238+K12875+K07936+K03254+K03243
	Metabolism	Carbohydrate metabolism	Citrate cycle (TCA cycle)	8	79	0.000829097	0.0360657	ko00020	CmoCh01G011700;CmoCh08G000150;CmoCh08G000390;CmoCh15G004230;CmoCh01G003120;CmoCh07G003830;CmoCh14G007030;CmoCh17G005290	K00658+K00162+K01900+K00164+K01679+K00030+K00235+K00161
	Genetic Information Processing	Translation	mRNA surveillance pathway	10	154	0.00567701	0.164633	ko03015	CmoCh13G007520;CmoCh05G009710;CmoCh04G016010;CmoCh03G001220;CmoCh15G004420;CmoCh20G006690;CmoCh04G008530;CmoCh19G003860;CmoCh10G009260;CmoCh12G013520	K14400+K04382+K03456+K04382+K14327+K14411+K12875+K14401+K14409+K14397
	Metabolism	Global and overview maps	Carbon metabolism	16	385	0.0350239	0.674329	ko01200	CmoCh01G011700;CmoCh04G018490;CmoCh08G000150;CmoCh08G000390;CmoCh15G004230;CmoCh01G003120;CmoCh15G015100;CmoCh07G003830;CmoCh18G011210;CmoCh17G004180;CmoCh10G007110;CmoCh11G014520;CmoCh14G019930;CmoCh06G011680;CmoCh14G007030;CmoCh17G005290	K00658+K14272+K00162+K01900+K00164+K01679+K00297+K00030+K01057+K13034+K00850+K00140+K00028+K00615+K00235+K00161
	Metabolism	Global and overview maps	Biosynthesis of secondary metabolites	45	1433	0.0652324	0.674329	ko01110	CmoCh07G008760;CmoCh02G015360;CmoCh04G031470;CmoCh20G011430;CmoCh11G018220;CmoCh01G011700;CmoCh05G013530;CmoCh05G012210;CmoCh05G009770;CmoCh04G018490;CmoCh08G000150;CmoCh08G000390;CmoCh08G004880;CmoCh15G004230;CmoCh15G007430;CmoCh15G009520;CmoCh01G000610;CmoCh01G003120;CmoCh17G008740;CmoCh17G006610;CmoCh09G005790;CmoCh09G000150;CmoCh18G002490;CmoCh02G005580;CmoCh02G003600;CmoCh06G016450;CmoCh13G0…	K01703+K22013+K11808+K00891+K00975+K00658+K10527+K10046+K00021+K14272+K00162+K01900+K00789+K00164+K11262+K14652+K03787+K01679+K13065+K00454+K01755+K00895+K00602+K09838+K00764+K15744+K00703+K00514+K00939+K01490+K04035+K00030+K00939+K01057+K13034+K00850+K00800+K00794+K00615+K01068+K01641+K13519+K00430+K00235+K00161
	Genetic Information Processing	Folding, sorting and degradation	Protein export	4	60	0.0655524	0.674329	ko03060	CmoCh04G019080;CmoCh14G014120;CmoCh01G006160;CmoCh12G008590	K03108+K03106+K03217+K13431
	Metabolism	Metabolism of cofactors and vitamins	Riboflavin metabolism	2	17	0.0680848	0.674329	ko00740	CmoCh15G009520;CmoCh12G000710	K14652+K00794
	Environmental Information Processing	Signal transduction	Phosphatidylinositol signaling system	5	88	0.0727323	0.674329	ko04070	CmoCh19G006050;CmoCh17G006330;CmoCh11G008000;CmoCh03G002080;CmoCh14G002300	K01110+K00921+K02183+K02183+K00889
	Metabolism	Nucleotide metabolism	Purine metabolism	9	206	0.0787638	0.674329	ko00230	CmoCh04G031470;CmoCh01G000350;CmoCh01G000610;CmoCh03G012580;CmoCh18G002490;CmoCh02G003600;CmoCh03G004780;CmoCh03G003570;CmoCh04G002660	K11808+K00951+K03787+K03010+K00602+K00764+K00939+K01490+K00939
	Metabolism	Carbohydrate metabolism	Pyruvate metabolism	6	121	0.0872724	0.674329	ko00620	CmoCh08G000150;CmoCh15G007430;CmoCh01G003120;CmoCh01G003340;CmoCh14G019930;CmoCh17G005290	K00162+K11262+K01679+K18881+K00028+K00161
	Metabolism	Amino acid metabolism	Lysine degradation	3	42	0.0902142	0.674329	ko00310	CmoCh01G011700;CmoCh15G004230;CmoCh07G011780	K00658+K00164+K11420
	Cellular Processes	Transport and catabolism	Autophagy - other eukaryotes	3	44	0.100405	0.674329	ko04136	CmoCh05G009710;CmoCh19G005520;CmoCh03G001220	K04382+K07203+K04382
	Organismal Systems	Environmental adaptation	Plant-pathogen interaction	9	217	0.100762	0.674329	ko04626	CmoCh04G024350;CmoCh11G017940;CmoCh08G000100;CmoCh03G000720;CmoCh11G000420;CmoCh11G008000;CmoCh03G002080;CmoCh10G009700;CmoCh14G000290	K13414+K13412+K13430+K13412+K13448+K02183+K02183+K13412+K13424
	Metabolism	Carbohydrate metabolism	Pentose phosphate pathway	4	77	0.131815	0.725266	ko00030	CmoCh09G000150;CmoCh18G011210;CmoCh10G007110;CmoCh06G011680	K00895+K01057+K00850+K00615
	Metabolism	Metabolism of cofactors and vitamins	Nicotinate and nicotinamide metabolism	2	25	0.131894	0.725266	ko00760	CmoCh01G000610;CmoCh13G007920	K03787+K03517
	Environmental Information Processing	Signal transduction	MAPK signaling pathway - plant	9	231	0.133382	0.725266	ko04016	CmoCh02G010890;CmoCh04G024350;CmoCh11G007260;CmoCh11G008000;CmoCh03G002340;CmoCh03G002080;CmoCh07G000320;CmoCh18G012830;CmoCh14G000290	K20717+K13414+K20603+K02183+K17686+K02183+K17686+K20717+K13424
	Metabolism	Metabolism of cofactors and vitamins	One carbon pool by folate	2	28	0.158383	0.750364	ko00670	CmoCh18G002490;CmoCh15G015100	K00602+K00297
	Metabolism	Metabolism of terpenoids and polyketides	Carotenoid biosynthesis	3	55	0.163563	0.750364	ko00906	CmoCh02G005580;CmoCh06G016450;CmoCh11G010280	K09838+K15744+K00514
	Organismal Systems	Environmental adaptation	Circadian rhythm - plant	3	56	0.169804	0.750364	ko04712	CmoCh09G005460;CmoCh03G004760;CmoCh17G005320	K12118+K12129+K12133
	Metabolism	Carbohydrate metabolism	Propanoate metabolism	3	57	0.176113	0.750364	ko00640	CmoCh08G000390;CmoCh15G007430;CmoCh11G014520	K01900+K11262+K00140
34 overlapping Csa mRNAs in bidirection	Metabolism	Energy metabolism	Oxidative phosphorylation	3	128	0.0189757	0.235559	ko00190	CsGy1G017250;CsGy2G006330;CsGy5G019310	K01507+K01535+K02133
	Metabolism	Global and overview maps	2-Oxocarboxylic acid metabolism	2	51	0.0218148	0.235559	ko01210	CsGy1G000520;CsGy3G026560	K01652+K00814
	Metabolism	Energy metabolism	Carbon fixation in photosynthetic organisms	2	60	0.0295571	0.235559	ko00710	CsGy3G026560;CsGy7G010300	K00814+K00927
	Cellular Processes	Transport and catabolism	Phagosome	2	62	0.0314079	0.235559	ko04145	CsGy3G038150;CsGy4G000100	K07374+K07374
	Metabolism	Carbohydrate metabolism	C5-Branched dibasic acid metabolism	1	11	0.0488248	0.292949	ko00660	CsGy1G000520	K01652
	Metabolism	Global and overview maps	Biosynthesis of amino acids	3	208	0.0652522	0.326261	ko01230	CsGy1G000520;CsGy3G026560;CsGy7G010300	K01652+K00814+K00927
	Metabolism	Amino acid metabolism	Valine, leucine and isoleucine biosynthesis	1	19	0.082902	0.355294	ko00290	CsGy1G000520	K01652
	Metabolism	Carbohydrate metabolism	Butanoate metabolism	1	23	0.0995025	0.365862	ko00650	CsGy1G000520	K01652
	Environmental Information Processing	Signal transduction	MAPK signaling pathway - plant	2	130	0.116087	0.365862	ko04016	CsGy3G012380;CsGy3G041460	K14509+K14515
	Metabolism	Metabolism of cofactors and vitamins	Pantothenate and CoA biosynthesis	1	29	0.123869	0.365862	ko00770	CsGy1G000520	K01652
	Metabolism	Carbohydrate metabolism	Starch and sucrose metabolism	2	149	0.145151	0.365862	ko00500	CsGy6G035050;CsGy7G004390	K16055+K16055
	Cellular Processes	Transport and catabolism	Endocytosis	2	152	0.149881	0.365862	ko04144	CsGy6G001840;CsGy6G003050	K04646+K12471
	Metabolism	Amino acid metabolism	Arginine biosynthesis	1	39	0.163094	0.365862	ko00220	CsGy3G026560	K00814
	Metabolism	Energy metabolism	Nitrogen metabolism	1	41	0.170736	0.365862	ko00910	CsGy3G035330	K00284
	Metabolism	Carbohydrate metabolism	Galactose metabolism	1	49	0.200646	0.396742	ko00052	CsGy1G017020	K06617
	Metabolism	Amino acid metabolism	Alanine, aspartate and glutamate metabolism	1	52	0.211596	0.396742	ko00250	CsGy3G026560	K00814
	Environmental Information Processing	Signal transduction	Phosphatidylinositol signaling system	1	60	0.240103	0.415673	ko04070	CsGy1G005720	K00901
	Metabolism	Lipid metabolism	Glycerolipid metabolism	1	65	0.25742	0.415673	ko00561	CsGy1G005720	K00901
	Metabolism	Global and overview maps	Carbon metabolism	2	220	0.263259	0.415673	ko01200	CsGy3G026560;CsGy7G010300	K00814+K00927
	Metabolism	Carbohydrate metabolism	Glyoxylate and dicarboxylate metabolism	1	71	0.277706	0.416559	ko00630	CsGy3G035330	K00284
34 overlapping Cmo mRNAs in bidirection	Metabolism	Global and overview maps	2-Oxocarboxylic acid metabolism	2	83	0.0261575	0.285227	ko01210	CmoCh08G008040;CmoCh10G000540	K00814+K01652
	Metabolism	Carbohydrate metabolism	C5-Branched dibasic acid metabolism	1	9	0.0272504	0.285227	ko00660	CmoCh10G000540	K01652
	Metabolism	Energy metabolism	Oxidative phosphorylation	3	227	0.0305476	0.285227	ko00190	CmoCh15G009780;CmoCh11G005070;CmoCh05G007310	K02133+K01507+K01535
	Cellular Processes	Transport and catabolism	Phagosome	2	102	0.0382481	0.285227	ko04145	CmoCh16G003240;CmoCh06G017440	K07374+K07374
	Metabolism	Energy metabolism	Carbon fixation in photosynthetic organisms	2	115	0.0475379	0.285227	ko00710	CmoCh19G011390;CmoCh08G008040	K00927+K00814
	Metabolism	Global and overview maps	Biosynthesis of amino acids	3	321	0.0722401	0.316982	ko01230	CmoCh19G011390;CmoCh08G008040;CmoCh10G000540	K00927+K00814+K01652
	Metabolism	Amino acid metabolism	Valine, leucine and isoleucine biosynthesis	1	25	0.0739624	0.316982	ko00290	CmoCh10G000540	K01652
	Metabolism	Carbohydrate metabolism	Butanoate metabolism	1	33	0.0965115	0.320454	ko00650	CmoCh10G000540	K01652
	Metabolism	Metabolism of cofactors and vitamins	Pantothenate and CoA biosynthesis	1	34	0.0992932	0.320454	ko00770	CmoCh10G000540	K01652
	Metabolism	Carbohydrate metabolism	Starch and sucrose metabolism	2	183	0.106818	0.320454	ko00500	CmoCh19G010420;CmoCh07G001660	K16055+K16055
	Metabolism	Energy metabolism	Nitrogen metabolism	1	53	0.150624	0.367275	ko00910	CmoCh06G000250	K00284
	Environmental Information Processing	Signal transduction	MAPK signaling pathway - plant	2	231	0.156371	0.367275	ko04016	CmoCh01G015600;CmoCh06G013460	K14515+K14509
	Cellular Processes	Transport and catabolism	Endocytosis	2	239	0.165045	0.367275	ko04144	CmoCh04G030210;CmoCh08G000910	K04646+K12471
	Metabolism	Amino acid metabolism	Arginine biosynthesis	1	61	0.171395	0.367275	ko00220	CmoCh08G008040	K00814
	Metabolism	Carbohydrate metabolism	Galactose metabolism	1	71	0.196681	0.393361	ko00052	CmoCh10G005630	K06617
	Environmental Information Processing	Signal transduction	Phosphatidylinositol signaling system	1	88	0.237992	0.412358	ko04070	CmoCh13G011330	K00901
	Metabolism	Lipid metabolism	Glycerolipid metabolism	1	90	0.242717	0.412358	ko00561	CmoCh13G011330	K00901
	Metabolism	Amino acid metabolism	Alanine, aspartate and glutamate metabolism	1	92	0.247415	0.412358	ko00250	CmoCh08G008040	K00814
	Metabolism	Carbohydrate metabolism	Glyoxylate and dicarboxylate metabolism	1	117	0.303845	0.471915	ko00630	CmoCh06G000250	K00284
	Metabolism	Global and overview maps	Carbon metabolism	2	385	0.331877	0.471915	ko01200	CmoCh19G011390;CmoCh08G008040	K00927+K00814
3109 move-down Csa mRNAs	Genetic Information Processing	Translation	Ribosome	118	284	7.02744e-12	8.7843e-10	ko03010	CsGy1G002280;CsGy1G003830;CsGy1G008710;CsGy1G014580;CsGy1G018050;CsGy1G021250;CsGy1G026970;CsGy1G027040;CsGy1G028970;CsGy1G029820;CsGy1G032380;CsGy2G000540;CsGy2G000550;CsGy2G004530;CsGy2G008380;CsGy2G008970;CsGy2G010640;CsGy2G011090;CsGy2G014100;CsGy2G014940;CsGy2G016160;CsGy2G024440;CsGy2G025250;CsGy2G026810;CsGy3G000940;CsGy3G002230;CsGy3G003050;CsGy3G006660;CsGy3G007350;CsGy3G007610;CsGy3G010…	K02915+K02993+K02900+K02865+K02916+K02912+K02983+K02910+K02908+K02872+K02974+K02910+K02983+K02883+K02923+K02921+K02958+K02984+K02898+K02897+K02915+K02874+K02899+K02988+K02902+K02884+K02953+K02877+K02942+K02991+K02868+K02921+K02872+K02875+K02875+K02984+K02971+K02906+K02960+K02922+K02894+K02937+K02998+K02929+K02934+K02930+K02870+K02896+K02981+K02935+K02903+K02996+K02896+K02937+K02885+K02877+K02873+…
	Genetic Information Processing	Folding, sorting and degradation	Proteasome	33	47	1.9092e-11	1.19325e-09	ko03050	CsGy1G009240;CsGy1G018470;CsGy1G025620;CsGy1G032880;CsGy1G032890;CsGy2G005820;CsGy2G015260;CsGy2G020000;CsGy2G020090;CsGy2G022350;CsGy3G000610;CsGy3G001140;CsGy3G003960;CsGy3G009620;CsGy3G013110;CsGy3G025300;CsGy3G029370;CsGy4G014540;CsGy4G022220;CsGy4G022230;CsGy5G027450;CsGy5G029370;CsGy6G010840;CsGy6G014390;CsGy6G015830;CsGy6G018140;CsGy6G019660;CsGy6G031460;CsGy7G000900;CsGy7G002860;CsGy7G012…	K03037+K03066+K03065+K02726+K02729+K03062+K03035+K02725+K03064+K02738+K02731+K03039+K06699+K02732+K02734+K03062+K03038+K02728+K03030+K03030+K02739+K11599+K03063+K03036+K02736+K10881+K02735+K02731+K03033+K03028+K02739+K03061+K02730
	Genetic Information Processing	Translation	Ribosome biogenesis in eukaryotes	37	71	2.03563e-07	8.4818e-06	ko03008	CsGy1G000670;CsGy1G005770;CsGy1G006180;CsGy1G015270;CsGy1G018520;CsGy1G020190;CsGy1G024250;CsGy1G030630;CsGy2G003400;CsGy2G015950;CsGy2G017760;CsGy2G018520;CsGy2G023000;CsGy3G003200;CsGy3G006580;CsGy3G017230;CsGy3G021490;CsGy3G035360;CsGy4G001270;CsGy4G008880;CsGy4G023180;CsGy5G002830;CsGy5G015950;CsGy5G027680;CsGy6G016770;CsGy6G024280;CsGy6G026450;CsGy6G027840;CsGy6G028270;CsGy6G030390;CsGy6G032…	K14564+K11131+K11129+K14539+K07936+K14552+K14555+K11108+K14565+K03264+K06943+K03097+K07936+K07179+K14538+K14563+K11130+K14568+K14558+K14290+K14548+K11883+K12619+K14537+K14546+K14556+K14521+K14570+K03097+K07562+K14557+K14573+K14569+K14538+K14567+K14546+K14572
	Metabolism	Global and overview maps	Biosynthesis of amino acids	79	208	2.29427e-06	7.16959e-05	ko01230	CsGy1G003040;CsGy1G009330;CsGy1G009500;CsGy1G014270;CsGy1G023080;CsGy1G027600;CsGy1G028560;CsGy1G031390;CsGy2G002180;CsGy2G003350;CsGy2G009510;CsGy2G010910;CsGy2G011740;CsGy2G012410;CsGy2G013080;CsGy2G015230;CsGy2G020860;CsGy2G021540;CsGy2G023530;CsGy2G025330;CsGy3G000310;CsGy3G009520;CsGy3G013760;CsGy3G018070;CsGy3G020650;CsGy3G021090;CsGy3G021140;CsGy3G026730;CsGy3G030310;CsGy3G032030;CsGy3G038…	K01689+K00134+K01940+K05359+K01689+K01733+K00549+K01696+K15227+K01738+K00600+K00873+K00145+K01586+K01803+K13832+K01626+K00600+K00811+K01783+K00831+K01714+K01915+K00058+K01915+K01649+K00873+K00058+K00620+K01623+K00549+K00611+K14454+K01438+K15849+K00600+K00850+K15633+K10206+K00873+K01778+K00600+K00815+K01850+K01704+K01653+K00133+K01658+K00928+K00031+K01623+K00873+K01850+K06001+K12524+K00134+K12657+…
	Genetic Information Processing	Transcription	Spliceosome	58	145	8.58016e-06	0.000214504	ko03040	CsGy1G002910;CsGy1G004600;CsGy1G005840;CsGy1G022010;CsGy1G023490;CsGy1G030470;CsGy1G032070;CsGy2G002460;CsGy2G003430;CsGy2G009110;CsGy2G013510;CsGy2G015140;CsGy2G016680;CsGy2G023740;CsGy3G004350;CsGy3G004580;CsGy3G007270;CsGy3G013970;CsGy3G015760;CsGy3G020010;CsGy3G024680;CsGy3G025440;CsGy3G026940;CsGy3G031440;CsGy3G032640;CsGy3G033570;CsGy3G037610;CsGy3G037790;CsGy3G042170;CsGy4G000130;CsGy4G001…	K12741+K11094+K12741+K12881+K12834+K12900+K12860+K12852+K12818+K03283+K12868+K12741+K12891+K12842+K12863+K12893+K12877+K12823+K12831+K12858+K12827+K12624+K13025+K12826+K12733+K12830+K12823+K12741+K12896+K12821+K12835+K11096+K12741+K03283+K03283+K12821+K11088+K12843+K12830+K12900+K12625+K12850+K12864+K12879+K12816+K12874+K11984+K12837+K12855+K12836+K12840+K11086+K12885+K12891+K12741+K12623+K12820+…
	Metabolism	Global and overview maps	Carbon metabolism	74	220	0.000498547	0.0103864	ko01200	CsGy0G001060;CsGy1G003040;CsGy1G007410;CsGy1G009330;CsGy1G010470;CsGy1G020790;CsGy1G023080;CsGy1G026690;CsGy1G026790;CsGy1G032860;CsGy2G003350;CsGy2G009510;CsGy2G010910;CsGy2G013080;CsGy2G017920;CsGy2G019730;CsGy2G020920;CsGy2G021500;CsGy2G021540;CsGy2G025330;CsGy3G000310;CsGy3G014980;CsGy3G018070;CsGy3G019880;CsGy3G019890;CsGy3G021140;CsGy3G026060;CsGy3G026730;CsGy3G032030;CsGy3G037420;CsGy3G042…	K00162+K01689+K01899+K00134+K00605+K00162+K01689+K00029+K00844+K02437+K01738+K00600+K00873+K01803+K00281+K01810+K00121+K01810+K00600+K01783+K00831+K01913+K00058+K05298+K01895+K00873+K00855+K00058+K01623+K00122+K14454+K01610+K00261+K00033+K00600+K00026+K00850+K00261+K15633+K00873+K01962+K00600+K01961+K00036+K01595+K03781+K05298+K01100+K00164+K00031+K01623+K00873+K00627+K00051+K00033+K00134+K00121+…
	Genetic Information Processing	Folding, sorting and degradation	Protein processing in endoplasmic reticulum	59	172	0.00106489	0.0190159	ko04141	CsGy1G007090;CsGy1G007400;CsGy1G012630;CsGy1G015430;CsGy1G025590;CsGy1G025610;CsGy1G029690;CsGy1G030780;CsGy1G032730;CsGy2G004750;CsGy2G009110;CsGy2G011920;CsGy2G013110;CsGy2G016120;CsGy2G016790;CsGy2G019530;CsGy2G024040;CsGy2G024740;CsGy3G000290;CsGy3G017430;CsGy3G018930;CsGy3G022880;CsGy3G023010;CsGy3G023920;CsGy3G024450;CsGy3G027290;CsGy3G028030;CsGy3G029620;CsGy3G031000;CsGy3G033820;CsGy3G034…	K14026+K07151+K09580+K12667+K04079+K04079+K12275+K09503+K14012+K08057+K03283+K12670+K13249+K05546+K03094+K10666+K14003+K09580+K04523+K09540+K11718+K14004+K09580+K07342+K13250+K14005+K10839+K13993+K13525+K10666+K10956+K10597+K10839+K08057+K10956+K08288+K03283+K03283+K09486+K14015+K06689+K09490+K09487+K14011+K01228+K10839+K09503+K09487+K03347+K12666+K09580+K10636+K13525+K01230+K04523+K14018+K03237+…
	Metabolism	Amino acid metabolism	Phenylalanine, tyrosine and tryptophan biosynthesis	19	44	0.00357085	0.0557945	ko00400	CsGy1G014270;CsGy1G031390;CsGy2G002180;CsGy2G015230;CsGy2G020860;CsGy2G023530;CsGy3G042520;CsGy4G000360;CsGy4G021570;CsGy4G024580;CsGy5G011540;CsGy5G028630;CsGy5G029240;CsGy6G012350;CsGy6G012830;CsGy6G026670;CsGy6G029580;CsGy7G002260;CsGy7G011240	K05359+K01696+K15227+K13832+K01626+K00811+K14454+K15849+K00815+K01850+K01658+K01850+K06001+K05359+K00815+K00891+K01626+K01609+K00817
	Metabolism	Amino acid metabolism	Glycine, serine and threonine metabolism	27	71	0.00511729	0.0710735	ko00260	CsGy1G001120;CsGy1G001790;CsGy1G010470;CsGy1G027600;CsGy1G031390;CsGy1G032860;CsGy2G009510;CsGy2G017920;CsGy2G021540;CsGy3G000310;CsGy3G018070;CsGy3G026730;CsGy3G042150;CsGy4G004740;CsGy4G007100;CsGy4G011070;CsGy4G017350;CsGy5G003690;CsGy5G010870;CsGy5G015580;CsGy5G029240;CsGy5G030190;CsGy6G016520;CsGy6G024470;CsGy7G001830;CsGy7G009970;CsGy7G020720	K00276+K00130+K00605+K01733+K01696+K02437+K00600+K00281+K00600+K00831+K00058+K00058+K00306+K00827+K00600+K15633+K00600+K00276+K00133+K00928+K06001+K12524+K00382+K01754+K00872+K00276+K14085
	Metabolism	Amino acid metabolism	Lysine biosynthesis	7	11	0.00569922	0.0712402	ko00300	CsGy2G012410;CsGy3G009520;CsGy4G011110;CsGy4G013840;CsGy5G010870;CsGy5G015580;CsGy5G030190	K01586+K01714+K10206+K01778+K00133+K00928+K12524
	Genetic Information Processing	Translation	RNA transport	49	152	0.010647	0.120988	ko03013	CsGy1G017980;CsGy1G018520;CsGy1G021300;CsGy1G022010;CsGy1G024350;CsGy1G027310;CsGy1G031320;CsGy2G003410;CsGy2G003420;CsGy2G008840;CsGy2G009450;CsGy2G009610;CsGy2G010140;CsGy2G016550;CsGy2G021960;CsGy2G023000;CsGy2G026970;CsGy3G004930;CsGy3G007270;CsGy3G018160;CsGy3G019020;CsGy3G022880;CsGy3G026940;CsGy3G035880;CsGy3G036230;CsGy3G037780;CsGy3G038160;CsGy4G008880;CsGy4G016470;CsGy4G020080;CsGy4G022…	K03260+K07936+K03259+K12881+K03254+K05749+K18213+K14289+K03240+K03260+K03231+K14303+K03259+K03262+K14304+K07936+K14297+K12160+K12877+K13126+K03252+K14004+K13025+K14309+K03246+K14314+K03259+K14290+K03250+K14325+K13174+K03260+K14293+K14295+K03242+K03245+K03231+K12879+K03249+K14297+K07562+K03251+K14294+K03253+K03237+K03253+K14319+K14301+K14313
	Metabolism	Carbohydrate metabolism	Glycolysis / Gluconeogenesis	38	114	0.0130798	0.13601	ko00010	CsGy0G001060;CsGy1G003040;CsGy1G009330;CsGy1G020790;CsGy1G023080;CsGy1G026790;CsGy2G010910;CsGy2G013080;CsGy2G019730;CsGy2G020920;CsGy2G021500;CsGy3G014980;CsGy3G019890;CsGy3G021140;CsGy3G028670;CsGy3G032030;CsGy3G043290;CsGy4G005480;CsGy4G008570;CsGy4G011070;CsGy4G011780;CsGy4G015320;CsGy5G019370;CsGy5G019930;CsGy5G024630;CsGy6G001150;CsGy6G006940;CsGy6G011220;CsGy6G014320;CsGy6G016520;CsGy6G018…	K00162+K01689+K00134+K00162+K01689+K00844+K00873+K01803+K01810+K00121+K01810+K01913+K01895+K00873+K00002+K01623+K01610+K01792+K00850+K15633+K00873+K01568+K01623+K00873+K00627+K00134+K00121+K00927+K01803+K00382+K00121+K00873+K01623+K00895+K00134+K00627+K18857+K14085
	Metabolism	Biosynthesis of other secondary metabolites	Tropane, piperidine and pyridine alkaloid biosynthesis	9	18	0.014145	0.13601	ko00960	CsGy1G001120;CsGy2G023530;CsGy3G042520;CsGy4G000360;CsGy4G021570;CsGy5G003690;CsGy6G012830;CsGy7G009970;CsGy7G011240	K00276+K00811+K14454+K15849+K00815+K00276+K00815+K00276+K00817
	Cellular Processes	Transport and catabolism	Endocytosis	48	152	0.0169951	0.144816	ko04144	CsGy1G006540;CsGy1G021580;CsGy1G026990;CsGy1G027070;CsGy1G027650;CsGy2G009110;CsGy2G013390;CsGy2G017020;CsGy2G018090;CsGy2G024490;CsGy3G000570;CsGy3G004890;CsGy3G009530;CsGy3G027150;CsGy3G030260;CsGy3G037540;CsGy4G001420;CsGy4G002280;CsGy4G003590;CsGy4G007750;CsGy4G013900;CsGy4G014010;CsGy4G017220;CsGy4G017800;CsGy4G019360;CsGy5G018000;CsGy5G019300;CsGy5G020220;CsGy5G022130;CsGy5G024600;CsGy5G025…	K11866+K07904+K12194+K19476+K12191+K03283+K19366+K07937+K12471+K01528+K18468+K12483+K10396+K18443+K12492+K07937+K01115+K12489+K12471+K07904+K07901+K03283+K00889+K03283+K18466+K07937+K12200+K12183+K07937+K19476+K12198+K19476+K01115+K12471+K12196+K07904+K01115+K12479+K12190+K07904+K01115+K10591+K07904+K12486+K12191+K18442+K07937+K01115
	Metabolism	Energy metabolism	Carbon fixation in photosynthetic organisms	22	60	0.0173779	0.144816	ko00710	CsGy1G009330;CsGy1G026690;CsGy2G013080;CsGy2G025330;CsGy3G019880;CsGy3G026060;CsGy3G032030;CsGy3G042520;CsGy3G043290;CsGy4G008010;CsGy4G021340;CsGy4G025420;CsGy5G007750;CsGy5G019370;CsGy5G026130;CsGy6G001150;CsGy6G011220;CsGy6G014320;CsGy6G024670;CsGy6G028870;CsGy7G010330;CsGy7G020350	K00134+K00029+K01803+K01783+K05298+K00855+K01623+K14454+K01610+K00026+K01595+K05298+K01100+K01623+K00051+K00134+K00927+K01803+K01623+K00026+K00134+K00814
	Metabolism	Glycan biosynthesis and metabolism	Other glycan degradation	8	16	0.0205303	0.154934	ko00511	CsGy2G009280;CsGy4G003980;CsGy5G008380;CsGy5G008390;CsGy5G010570;CsGy5G015600;CsGy5G027020;CsGy5G030240	K17108+K01444+K01227+K01227+K17108+K01191+K01190+K17108
	Metabolism	Lipid metabolism	Steroid biosynthesis	11	25	0.021071	0.154934	ko00100	CsGy2G012720;CsGy3G027410;CsGy3G041210;CsGy4G002260;CsGy4G008860;CsGy4G023370;CsGy6G018390;CsGy6G035600;CsGy7G006820;CsGy7G017150;CsGy7G019990	K00801+K00559+K08242+K05917+K09828+K00511+K07748+K09832+K01052+K09828+K01853
	Genetic Information Processing	Translation	mRNA surveillance pathway	30	94	0.0453653	0.31038	ko03015	CsGy1G006870;CsGy1G022010;CsGy1G032270;CsGy2G007560;CsGy2G008210;CsGy2G010170;CsGy2G010340;CsGy2G011840;CsGy2G017600;CsGy2G021780;CsGy3G007270;CsGy3G009010;CsGy3G018160;CsGy3G024950;CsGy3G026940;CsGy3G031980;CsGy3G037710;CsGy3G041990;CsGy4G004430;CsGy4G012600;CsGy4G013880;CsGy4G020080;CsGy5G007330;CsGy6G001160;CsGy6G001370;CsGy6G007230;CsGy6G016560;CsGy7G005780;CsGy7G021250;CsGy7G021520	K03267+K12881+K06269+K11583+K06965+K14411+K11583+K08873+K11584+K14376+K12877+K14397+K13126+K14411+K13025+K14400+K14962+K14416+K14396+K04382+K03265+K14325+K06269+K11584+K06269+K03265+K14404+K14294+K04354+K14376
	Metabolism	Energy metabolism	Oxidative phosphorylation	39	128	0.050159	0.31038	ko00190	CsGy1G002070;CsGy1G005810;CsGy1G007850;CsGy1G024520;CsGy2G000510;CsGy2G009980;CsGy2G020400;CsGy2G020410;CsGy2G026860;CsGy3G006970;CsGy3G010360;CsGy3G010370;CsGy3G010380;CsGy3G010940;CsGy3G017440;CsGy3G017780;CsGy3G032360;CsGy3G034750;CsGy3G036760;CsGy3G038430;CsGy3G041600;CsGy4G000700;CsGy4G007810;CsGy5G009200;CsGy5G015610;CsGy5G015630;CsGy5G025180;CsGy5G026760;CsGy5G027170;CsGy6G006980;CsGy6G008…	K01535+K02136+K01535+K03952+K02140+K11353+K02155+K02155+K03939+K00413+K03955+K03955+K03955+K02155+K03949+K03934+K00419+K03942+K02146+K03946+K00417+K03938+K02259+K03963+K00411+K00411+K02133+K02138+K03950+K03953+K01507+K02154+K03937+K02147+K01507+K03941+K02137+K02145+K02135
	Metabolism	Metabolism of cofactors and vitamins	Porphyrin and chlorophyll metabolism	16	45	0.0516288	0.31038	ko00860	CsGy1G000060;CsGy1G002350;CsGy1G018820;CsGy1G025120;CsGy2G014060;CsGy2G018010;CsGy2G021630;CsGy4G006930;CsGy4G007810;CsGy4G021970;CsGy5G008620;CsGy6G011110;CsGy6G034680;CsGy7G005920;CsGy7G006020;CsGy7G017870	K03428+K10960+K21480+K01885+K13545+K01772+K02492+K00228+K02259+K00218+K01599+K01772+K03405+K01845+K02492+K02303
588 move-down Cmo mRNAs	Genetic Information Processing	Folding, sorting and degradation	RNA degradation	8	135	0.0163136	0.679677	ko03018	CmoCh04G026980;CmoCh01G013580;CmoCh17G012760;CmoCh09G007440;CmoCh20G004760;CmoCh14G011510;CmoCh11G013460;CmoCh06G009840	K12613+K12617+K12608+K12603+K12605+K12580+K12585+K12604
	Metabolism	Energy metabolism	Sulfur metabolism	4	44	0.021152	0.679677	ko00920	CmoCh01G011400;CmoCh15G000800;CmoCh09G006820;CmoCh11G010210	K00640+K00387+K17725+K01738
	Cellular Processes	Transport and catabolism	Phagosome	6	102	0.0366898	0.679677	ko04145	CmoCh07G008430;CmoCh18G002410;CmoCh02G002540;CmoCh11G011280;CmoCh10G009210;CmoCh06G006440	K02144+K08054+K04392+K07897+K07375+K08488
	Organismal Systems	Environmental adaptation	Plant-pathogen interaction	10	217	0.0372017	0.679677	ko04626	CmoCh14G015260;CmoCh15G007330;CmoCh10G004590;CmoCh03G007110;CmoCh07G004250;CmoCh04G004110;CmoCh14G021680;CmoCh01G010010;CmoCh12G003530;CmoCh06G006740	K13436+K13414+K05391+K13412+K13412+K13416+K05391+K13412+K09487+K13448
	Metabolism	Metabolism of cofactors and vitamins	Thiamine metabolism	3	32	0.0413129	0.679677	ko00730	CmoCh11G016300;CmoCh11G004130;CmoCh14G007240	K00939+K01662+K00939
	Metabolism	Amino acid metabolism	Cysteine and methionine metabolism	7	140	0.052753	0.679677	ko00270	CmoCh01G011400;CmoCh01G007910;CmoCh11G010210;CmoCh17G000950;CmoCh16G012760;CmoCh06G009380;CmoCh14G009800	K00640+K05396+K01738+K01251+K01761+K00549+K00789
	Genetic Information Processing	Folding, sorting and degradation	Protein export	4	60	0.0566397	0.679677	ko03060	CmoCh14G015980;CmoCh15G006660;CmoCh03G011420;CmoCh18G006580	K03105+K03100+K03106+K03070
	Metabolism	Metabolism of cofactors and vitamins	Nicotinate and nicotinamide metabolism	2	25	0.121646	0.878941	ko00760	CmoCh04G025050;CmoCh15G006620	K00858+K00858
	Cellular Processes	Transport and catabolism	Peroxisome	5	109	0.12386	0.878941	ko04146	CmoCh04G023780;CmoCh16G007460;CmoCh19G011330;CmoCh01G004360;CmoCh10G009480	K00031+K00232+K13237+K12261+K00830
	Genetic Information Processing	Translation	RNA transport	8	206	0.125848	0.878941	ko03013	CmoCh19G008780;CmoCh01G004120;CmoCh17G006860;CmoCh09G010880;CmoCh16G003890;CmoCh11G013030;CmoCh04G001560;CmoCh12G002850	K14300+K03248+K03257+K03243+K13114+K03254+K14318+K12812
	Organismal Systems	Environmental adaptation	Circadian rhythm - plant	3	56	0.153194	0.878941	ko04712	CmoCh07G009920;CmoCh04G013310;CmoCh12G008950	K12129+K16221+K12115
	Metabolism	Carbohydrate metabolism	Starch and sucrose metabolism	7	183	0.154624	0.878941	ko00500	CmoCh05G013740;CmoCh05G009980;CmoCh09G005620;CmoCh09G001430;CmoCh15G013900;CmoCh13G006480;CmoCh10G009940	K00844+K00700+K01214+K00975+K13679+K00688+K01188
	Metabolism	Metabolism of other amino acids	Selenocompound metabolism	2	30	0.163434	0.878941	ko00450	CmoCh16G012760;CmoCh06G009380	K01761+K00549
	Metabolism	Metabolism of cofactors and vitamins	Folate biosynthesis	2	31	0.172078	0.878941	ko00790	CmoCh10G010510;CmoCh14G005630	K15376+K01930
	Metabolism	Lipid metabolism	Synthesis and degradation of ketone bodies	1	8	0.178058	0.878941	ko00072	CmoCh16G010640	K01641
	Metabolism	Metabolism of other amino acids	Phosphonate and phosphinate metabolism	1	9	0.197973	0.878941	ko00440	CmoCh11G003380	K00967
	Metabolism	Carbohydrate metabolism	Inositol phosphate metabolism	4	99	0.217809	0.878941	ko00562	CmoCh10G000490;CmoCh03G010790;CmoCh03G008870;CmoCh13G004040	K01114+K19801+K00140+K10047
	Metabolism	Lipid metabolism	Ether lipid metabolism	2	37	0.225203	0.878941	ko00565	CmoCh10G000490;CmoCh06G007490	K01114+K01115
	Metabolism	Lipid metabolism	Glycerophospholipid metabolism	5	137	0.237261	0.878941	ko00564	CmoCh10G000490;CmoCh11G003380;CmoCh01G009940;CmoCh12G004730;CmoCh06G007490	K01114+K00967+K00894+K15728+K01115
	Genetic Information Processing	Translation	Aminoacyl-tRNA biosynthesis	3	72	0.252721	0.878941	ko00970	CmoCh11G018460;CmoCh06G017380;CmoCh06G008040	K01868+K01868+K01893
531 move-up Cmo mRNAs	Metabolism	Global and overview maps	Biosynthesis of amino acids	30	321	4.45389e-07	4.14212e-05	ko01230	CmoCh07G009040;CmoCh07G005550;CmoCh04G021850;CmoCh01G017150;CmoCh01G016490;CmoCh01G011930;CmoCh08G004920;CmoCh19G009470;CmoCh14G014300;CmoCh17G009700;CmoCh03G011710;CmoCh03G011740;CmoCh02G008030;CmoCh02G006610;CmoCh16G000640;CmoCh16G000650;CmoCh13G008300;CmoCh11G000440;CmoCh11G002460;CmoCh03G008600;CmoCh03G002780;CmoCh13G002930;CmoCh18G008240;CmoCh18G013400;CmoCh17G000940;CmoCh06G014450;CmoCh02G0…	K01689+K01626+K01623+K01850+K14454+K01696+K01915+K01681+K00616+K00789+K01689+K00873+K01803+K00927+K00264+K00264+K01940+K01940+K01689+K01626+K15633+K05359+K00873+K00264+K00600+K01915+K01438+K01681+K00549+K01623
	Metabolism	Global and overview maps	Biosynthesis of secondary metabolites	75	1433	4.14021e-05	0.00152428	ko01110	CmoCh07G009560;CmoCh07G009480;CmoCh07G009040;CmoCh07G005550;CmoCh02G009560;CmoCh02G012060;CmoCh02G012510;CmoCh04G021850;CmoCh04G022550;CmoCh04G029570;CmoCh20G011480;CmoCh01G017150;CmoCh01G016490;CmoCh01G015120;CmoCh01G011930;CmoCh05G009960;CmoCh04G012700;CmoCh08G006150;CmoCh19G011470;CmoCh19G009470;CmoCh03G000620;CmoCh14G014300;CmoCh15G002030;CmoCh15G002200;CmoCh15G007900;CmoCh10G001300;CmoCh10G0…	K10775+K10775+K01689+K01626+K13679+K09842+K00430+K01623+K01580+K00033+K13789+K01850+K14454+K01610+K01696+K03781+K00164+K15918+K00088+K01681+K03403+K00616+K10525+K00033+K01580+K00099+K05349+K00789+K14085+K18857+K11517+K10775+K01689+K01568+K00873+K01803+K00487+K00927+K05933+K00264+K00264+K01723+K00430+K01940+K00430+K01723+K01940+K01689+K19269+K08248+K13260+K01626+K15633+K05359+K11517+K14652+K00873+…
	Metabolism	Global and overview maps	Carbon metabolism	29	385	4.91704e-05	0.00152428	ko01200	CmoCh07G009040;CmoCh04G021850;CmoCh04G029570;CmoCh01G016490;CmoCh01G015120;CmoCh05G009960;CmoCh04G012700;CmoCh08G006150;CmoCh19G009470;CmoCh14G014300;CmoCh15G002200;CmoCh01G001000;CmoCh03G014010;CmoCh03G011710;CmoCh03G011740;CmoCh02G008030;CmoCh02G006610;CmoCh11G002460;CmoCh11G008250;CmoCh11G009510;CmoCh03G002780;CmoCh07G001000;CmoCh18G008240;CmoCh17G000940;CmoCh12G001960;CmoCh06G015540;CmoCh11G0…	K01689+K01623+K00033+K14454+K01610+K03781+K00164+K15918+K01681+K00616+K00033+K00029+K11517+K01689+K00873+K01803+K00927+K01689+K01938+K19269+K15633+K11517+K00873+K00600+K00029+K01913+K01681+K01595+K01623
	Metabolism	Amino acid metabolism	Alanine, aspartate and glutamate metabolism	11	92	0.00029277	0.00680691	ko00250	CmoCh04G022550;CmoCh01G016490;CmoCh08G004920;CmoCh15G007900;CmoCh16G000640;CmoCh16G000650;CmoCh13G008300;CmoCh13G009610;CmoCh11G000440;CmoCh18G013400;CmoCh06G014450	K01580+K14454+K01915+K01580+K00264+K00264+K01940+K00294+K01940+K00264+K01915
	Metabolism	Carbohydrate metabolism	Glycolysis / Gluconeogenesis	15	166	0.000562608	0.0104645	ko00010	CmoCh07G009040;CmoCh04G021850;CmoCh01G015120;CmoCh17G006590;CmoCh09G010960;CmoCh03G011710;CmoCh03G013120;CmoCh03G011740;CmoCh02G008030;CmoCh02G006610;CmoCh11G002460;CmoCh03G002780;CmoCh18G008240;CmoCh06G015540;CmoCh14G002730	K01689+K01623+K01610+K14085+K18857+K01689+K01568+K00873+K01803+K00927+K01689+K15633+K00873+K01913+K01623
	Metabolism	Carbohydrate metabolism	Glyoxylate and dicarboxylate metabolism	11	117	0.00222232	0.0344459	ko00630	CmoCh05G009960;CmoCh08G004920;CmoCh08G006150;CmoCh19G009470;CmoCh03G014010;CmoCh11G009510;CmoCh07G001000;CmoCh17G000940;CmoCh06G015540;CmoCh06G014450;CmoCh11G019000	K03781+K01915+K15918+K01681+K11517+K19269+K11517+K00600+K01913+K01915+K01681
	Metabolism	Amino acid metabolism	Phenylalanine metabolism	8	75	0.00405451	0.053867	ko00360	CmoCh07G009560;CmoCh07G009480;CmoCh01G016490;CmoCh01G013720;CmoCh03G012280;CmoCh02G006920;CmoCh18G009000;CmoCh14G010570	K10775+K10775+K14454+K00457+K10775+K00487+K10775+K01904
	Metabolism	Energy metabolism	Nitrogen metabolism	6	53	0.00929605	0.108067	ko00910	CmoCh08G004920;CmoCh15G007290;CmoCh16G000640;CmoCh16G000650;CmoCh18G013400;CmoCh06G014450	K01915+K10534+K00264+K00264+K00264+K01915
	Genetic Information Processing	Translation	Ribosome	25	447	0.0106471	0.11002	ko03010	CmoCh07G006580;CmoCh04G026270;CmoCh04G011920;CmoCh04G011680;CmoCh04G018280;CmoCh08G004260;CmoCh19G006170;CmoCh15G006760;CmoCh15G008300;CmoCh10G002040;CmoCh01G002230;CmoCh17G009130;CmoCh17G008630;CmoCh03G012530;CmoCh03G012370;CmoCh02G006460;CmoCh08G011060;CmoCh07G013650;CmoCh04G001760;CmoCh18G006440;CmoCh18G007920;CmoCh11G013730;CmoCh10G012120;CmoCh06G005640;CmoCh14G009440	K02898+K02962+K02941+K02987+K02977+K02885+K02960+K02995+K02978+K02915+K02934+K02934+K02951+K02930+K02870+K02866+K02984+K02981+K02917+K02932+K02977+K02960+K02883+K02989+K02885
	Metabolism	Energy metabolism	Carbon fixation in photosynthetic organisms	9	115	0.017348	0.15155	ko00710	CmoCh04G021850;CmoCh01G016490;CmoCh01G015120;CmoCh01G001000;CmoCh02G008030;CmoCh02G006610;CmoCh12G001960;CmoCh11G019680;CmoCh14G002730	K01623+K14454+K01610+K00029+K01803+K00927+K00029+K01595+K01623
	Metabolism	Amino acid metabolism	Arginine biosynthesis	6	61	0.0179252	0.15155	ko00220	CmoCh01G016490;CmoCh08G004920;CmoCh13G008300;CmoCh11G000440;CmoCh06G014450;CmoCh02G016490	K14454+K01915+K01940+K01940+K01915+K01438
	Metabolism	Amino acid metabolism	Phenylalanine, tyrosine and tryptophan biosynthesis	6	66	0.0254764	0.197442	ko00400	CmoCh07G005550;CmoCh01G017150;CmoCh01G016490;CmoCh01G011930;CmoCh03G008600;CmoCh13G002930	K01626+K01850+K14454+K01696+K01626+K05359
	Metabolism	Glycan biosynthesis and metabolism	Other types of O-glycan biosynthesis	3	20	0.0298598	0.213612	ko00514	CmoCh11G009800;CmoCh10G010890;CmoCh14G007010	K09667+K09667+K20781
	Metabolism	Lipid metabolism	alpha-Linolenic acid metabolism	5	54	0.0374054	0.248479	ko00592	CmoCh15G002030;CmoCh09G010960;CmoCh05G002230;CmoCh11G013280;CmoCh17G001170	K10525+K18857+K01723+K01723+K07513
	Metabolism	Carbohydrate metabolism	Pyruvate metabolism	8	121	0.0568256	0.352319	ko00620	CmoCh01G015120;CmoCh01G001000;CmoCh17G006590;CmoCh03G011740;CmoCh18G008240;CmoCh12G001960;CmoCh06G015540;CmoCh11G019680	K01610+K00029+K14085+K00873+K00873+K00029+K01913+K01595
	Metabolism	Biosynthesis of other secondary metabolites	Isoflavonoid biosynthesis	1	2	0.0677408	0.393743	ko00943	CmoCh03G009740	K13260
	Cellular Processes	Transport and catabolism	Peroxisome	7	109	0.081541	0.446077	ko04146	CmoCh05G009960;CmoCh03G014010;CmoCh07G001000;CmoCh17G001170;CmoCh10G009790;CmoCh16G005980;CmoCh10G011710	K03781+K11517+K11517+K07513+K00106+K01897+K04565
	Genetic Information Processing	Folding, sorting and degradation	RNA degradation	8	135	0.0937758	0.465301	ko03018	CmoCh07G009040;CmoCh03G011710;CmoCh20G004920;CmoCh11G002460;CmoCh04G005160;CmoCh04G006710;CmoCh10G008390;CmoCh11G013760	K01689+K01689+K10643+K01689+K13126+K14442+K04077+K13126
	Metabolism	Carbohydrate metabolism	Galactose metabolism	5	71	0.0971649	0.465301	ko00052	CmoCh04G025090;CmoCh01G010890;CmoCh01G003880;CmoCh17G006930;CmoCh15G014910	K12447+K06617+K00963+K01193+K01193
	Environmental Information Processing	Signal transduction	MAPK signaling pathway - plant	12	231	0.101402	0.465301	ko04016	CmoCh07G009570;CmoCh04G026070;CmoCh05G009960;CmoCh15G005570;CmoCh01G005840;CmoCh09G004690;CmoCh05G003830;CmoCh11G008190;CmoCh07G011720;CmoCh10G010490;CmoCh12G012320;CmoCh14G010850	K14513+K14514+K03781+K14514+K20536+K14515+K14515+K14514+K02183+K02183+K14515+K13447
38 move-up Csa mRNAs	Metabolism	Biosynthesis of other secondary metabolites	Tropane, piperidine and pyridine alkaloid biosynthesis	1	18	0.0557313	0.281763	ko00960	CsGy1G013200	K14455
	Organismal Systems	Environmental adaptation	Plant-pathogen interaction	2	125	0.0580695	0.281763	ko04626	CsGy2G005320;CsGy4G003470	K05391+K13436
	Metabolism	Metabolism of other amino acids	Selenocompound metabolism	1	19	0.0587413	0.281763	ko00450	CsGy6G022880	K11717
	Metabolism	Energy metabolism	Photosynthesis - antenna proteins	1	21	0.0647345	0.281763	ko00196	CsGy3G027030	K08912
	Metabolism	Biosynthesis of other secondary metabolites	Isoquinoline alkaloid biosynthesis	1	22	0.0677178	0.281763	ko00950	CsGy1G013200	K14455
	Genetic Information Processing	Folding, sorting and degradation	SNARE interactions in vesicular transport	1	36	0.108567	0.281763	ko04130	CsGy1G017640	K08516
	Metabolism	Amino acid metabolism	Arginine biosynthesis	1	39	0.117101	0.281763	ko00220	CsGy1G013200	K14455
	Metabolism	Amino acid metabolism	Tyrosine metabolism	1	43	0.128362	0.281763	ko00350	CsGy1G013200	K14455
	Metabolism	Amino acid metabolism	Phenylalanine, tyrosine and tryptophan biosynthesis	1	44	0.131157	0.281763	ko00400	CsGy1G013200	K14455
	Metabolism	Carbohydrate metabolism	Ascorbate and aldarate metabolism	1	47	0.13949	0.281763	ko00053	CsGy7G009510	K14190
	Metabolism	Global and overview maps	2-Oxocarboxylic acid metabolism	1	51	0.150485	0.281763	ko01210	CsGy1G013200	K14455
	Metabolism	Amino acid metabolism	Alanine, aspartate and glutamate metabolism	1	52	0.153214	0.281763	ko00250	CsGy1G013200	K14455
	Metabolism	Amino acid metabolism	Arginine and proline metabolism	1	56	0.164046	0.281763	ko00330	CsGy1G013200	K14455
	Metabolism	Carbohydrate metabolism	Inositol phosphate metabolism	1	60	0.17475	0.281763	ko00562	CsGy6G025930	K19801
	Metabolism	Energy metabolism	Carbon fixation in photosynthetic organisms	1	60	0.17475	0.281763	ko00710	CsGy1G013200	K14455
	Environmental Information Processing	Signal transduction	Phosphatidylinositol signaling system	1	60	0.17475	0.281763	ko04070	CsGy6G025930	K19801
	Metabolism	Amino acid metabolism	Phenylalanine metabolism	1	61	0.177406	0.281763	ko00360	CsGy1G013200	K14455
	Genetic Information Processing	Translation	Ribosome	2	284	0.226631	0.335222	ko03010	CsGy5G006580;CsGy6G012540	K02918+K02865
	Genetic Information Processing	Folding, sorting and degradation	Ubiquitin mediated proteolysis	1	89	0.248629	0.335222	ko04120	CsGy6G034150	K10581
	Metabolism	Amino acid metabolism	Cysteine and methionine metabolism	1	94	0.260728	0.335222	ko00270	CsGy1G013200	K14455
265 Csa mRNAs move bidirectionally	Metabolism	Carbohydrate metabolism	Citrate cycle (TCA cycle)	9	43	5.43441e-07	3.80409e-05	ko00020	CsGy2G017150;CsGy3G015310;CsGy3G038740;CsGy4G004870;CsGy5G013590;CsGy6G017420;CsGy6G020540;CsGy6G031720;CsGy7G003360	K01648+K00382+K00627+K00234+K00031+K01648+K00161+K01681+K01681
	Genetic Information Processing	Translation	Ribosome	20	284	9.54732e-06	0.000334156	ko03010	CsGy1G014830;CsGy1G025570;CsGy2G003310;CsGy2G010120;CsGy2G015880;CsGy2G020880;CsGy2G021840;CsGy3G012040;CsGy3G021970;CsGy3G023770;CsGy4G007570;CsGy4G013570;CsGy5G005490;CsGy5G007670;CsGy5G007830;CsGy5G020780;CsGy6G004640;CsGy7G011630;CsGy7G018430;CsGy7G019770	K02989+K02883+K02974+K02894+K02866+K02991+K02989+K02937+K02938+K02936+K02866+K02930+K02936+K02917+K02941+K02932+K02964+K02964+K02951+K02922
	Metabolism	Global and overview maps	Biosynthesis of amino acids	14	208	0.000389311	0.00908393	ko01230	CsGy1G000660;CsGy3G000590;CsGy3G024710;CsGy3G035570;CsGy3G036270;CsGy4G002210;CsGy4G019990;CsGy5G013590;CsGy6G005940;CsGy6G024630;CsGy6G028460;CsGy6G031720;CsGy7G003360;CsGy7G004580	K01940+K01735+K00264+K00549+K01739+K00616+K01803+K00031+K00615+K01689+K14682+K01681+K01681+K00053
	Metabolism	Global and overview maps	Carbon metabolism	14	220	0.000687684	0.0120345	ko01200	CsGy3G015310;CsGy3G038740;CsGy4G002210;CsGy4G004870;CsGy4G019990;CsGy5G013590;CsGy5G019620;CsGy6G005940;CsGy6G020540;CsGy6G024630;CsGy6G031720;CsGy6G035720;CsGy7G003360;CsGy7G004290	K00382+K00627+K00616+K00234+K01803+K00031+K01595+K00615+K00161+K01689+K01681+K11517+K01681+K01595
	Metabolism	Carbohydrate metabolism	Glycolysis / Gluconeogenesis	9	114	0.00151053	0.0211475	ko00010	CsGy2G003080;CsGy3G015310;CsGy3G038740;CsGy4G016880;CsGy4G019990;CsGy5G018960;CsGy6G020540;CsGy6G024630;CsGy6G034740	K00128+K00382+K00627+K00128+K01803+K01835+K00161+K01689+K01568
	Genetic Information Processing	Transcription	Spliceosome	10	145	0.00231076	0.0269589	ko03040	CsGy1G029930;CsGy2G014380;CsGy2G023240;CsGy3G011680;CsGy3G015290;CsGy5G006430;CsGy5G017160;CsGy5G022250;CsGy6G014570;CsGy6G030440	K12876+K12859+K12812+K10599+K12854+K12896+K03283+K12822+K12881+K11093
	Metabolism	Carbohydrate metabolism	Pyruvate metabolism	7	81	0.0030657	0.030657	ko00620	CsGy2G003080;CsGy3G015310;CsGy3G038740;CsGy4G016880;CsGy5G019620;CsGy6G020540;CsGy7G004290	K00128+K00382+K00627+K00128+K01595+K00161+K01595
	Metabolism	Global and overview maps	2-Oxocarboxylic acid metabolism	5	51	0.00712488	0.0623427	ko01210	CsGy5G013590;CsGy6G028460;CsGy6G031720;CsGy7G003360;CsGy7G004580	K00031+K14682+K01681+K01681+K00053
	Metabolism	Amino acid metabolism	Lysine degradation	3	27	0.025975	0.202028	ko00310	CsGy2G003080;CsGy4G016880;CsGy7G003670	K00128+K00128+K22748
	Metabolism	Energy metabolism	Carbon fixation in photosynthetic organisms	4	60	0.055095	0.3284	ko00710	CsGy4G019990;CsGy5G019620;CsGy6G005940;CsGy7G004290	K01803+K01595+K00615+K01595
	Metabolism	Amino acid metabolism	Phenylalanine metabolism	4	61	0.0579127	0.3284	ko00360	CsGy6G010830;CsGy6G023880;CsGy6G023900;CsGy6G023910	K00487+K10775+K10775+K10775
	Cellular Processes	Transport and catabolism	Phagosome	4	62	0.0608067	0.3284	ko04145	CsGy1G009910;CsGy3G023710;CsGy3G029540;CsGy5G013270	K08054+K02150+K07375+K02148
	Metabolism	Carbohydrate metabolism	Amino sugar and nucleotide sugar metabolism	6	120	0.0676123	0.3284	ko00520	CsGy1G006000;CsGy4G005460;CsGy5G001720;CsGy5G018960;CsGy6G012210;CsGy6G019270	K13379+K01711+K01784+K01835+K12449+K13379
	Metabolism	Amino acid metabolism	Histidine metabolism	2	18	0.0682018	0.3284	ko00340	CsGy2G003080;CsGy4G016880	K00128+K00128
	Genetic Information Processing	Translation	mRNA surveillance pathway	5	94	0.0745378	0.3284	ko03015	CsGy1G015480;CsGy1G029930;CsGy2G023240;CsGy3G001920;CsGy6G014570	K14411+K12876+K12812+K14326+K12881
	Metabolism	Metabolism of other amino acids	Selenocompound metabolism	2	19	0.0750628	0.3284	ko00450	CsGy3G035570;CsGy3G036270	K00549+K01739
	Metabolism	Amino acid metabolism	Valine, leucine and isoleucine degradation	3	43	0.0834038	0.341354	ko00280	CsGy2G003080;CsGy3G015310;CsGy4G016880	K00128+K00382+K00128
	Metabolism	Carbohydrate metabolism	Glyoxylate and dicarboxylate metabolism	4	71	0.0901944	0.341354	ko00630	CsGy3G015310;CsGy6G031720;CsGy6G035720;CsGy7G003360	K00382+K01681+K11517+K01681
	Metabolism	Metabolism of other amino acids	beta-Alanine metabolism	3	45	0.0927175	0.341354	ko00410	CsGy2G003080;CsGy4G016880;CsGy5G013610	K00128+K00128+K01580
	Metabolism	Carbohydrate metabolism	Pentose phosphate pathway	3	46	0.0975298	0.341354	ko00030	CsGy4G002210;CsGy5G018960;CsGy6G005940	K00616+K01835+K00615
158 Cmo mRNAs move bidirectionally	Metabolism	Energy metabolism	Carbon fixation in photosynthetic organisms	9	115	5.65426e-06	0.00034491	ko00710	CmoCh07G009000;CmoCh01G013010;CmoCh09G005450;CmoCh18G001950;CmoCh16G004500;CmoCh13G008180;CmoCh13G012000;CmoCh17G001620;CmoCh06G004510	K01623+K01595+K14454+K00134+K00026+K00134+K01783+K00025+K01623
	Metabolism	Global and overview maps	Carbon metabolism	13	385	0.000379134	0.0115636	ko01200	CmoCh07G009000;CmoCh01G013010;CmoCh17G008970;CmoCh09G005450;CmoCh18G001950;CmoCh18G002630;CmoCh16G004500;CmoCh13G008180;CmoCh13G012000;CmoCh17G001620;CmoCh12G001450;CmoCh12G005780;CmoCh06G004510	K01623+K01595+K01647+K14454+K00134+K00605+K00026+K00134+K01783+K00025+K01810+K00281+K01623
	Metabolism	Carbohydrate metabolism	Glyoxylate and dicarboxylate metabolism	6	117	0.00214354	0.04202	ko00630	CmoCh14G017140;CmoCh17G008970;CmoCh18G002630;CmoCh16G004500;CmoCh17G001620;CmoCh12G005780	K01915+K01647+K00605+K00026+K00025+K00281
	Genetic Information Processing	Folding, sorting and degradation	Protein processing in endoplasmic reticulum	9	260	0.00275541	0.04202	ko04141	CmoCh02G011870;CmoCh17G010200;CmoCh15G015240;CmoCh03G004440;CmoCh16G010310;CmoCh18G009630;CmoCh11G012410;CmoCh16G004660;CmoCh06G007160	K14015+K09584+K03283+K03283+K04079+K09503+K04079+K10956+K04079
	Metabolism	Global and overview maps	Biosynthesis of amino acids	10	321	0.00344567	0.0420372	ko01230	CmoCh07G009000;CmoCh01G012820;CmoCh14G017140;CmoCh01G002740;CmoCh17G008970;CmoCh09G005450;CmoCh18G001950;CmoCh13G008180;CmoCh13G012000;CmoCh06G004510	K01623+K00815+K01915+K00789+K01647+K14454+K00134+K00134+K01783+K01623
	Metabolism	Amino acid metabolism	Cysteine and methionine metabolism	6	140	0.00522602	0.0531312	ko00270	CmoCh01G012820;CmoCh01G002740;CmoCh09G005450;CmoCh16G004500;CmoCh04G008490;CmoCh17G001620	K00815+K00789+K14454+K00026+K00827+K00025
	Metabolism	Carbohydrate metabolism	Pentose phosphate pathway	4	77	0.011555	0.100358	ko00030	CmoCh07G009000;CmoCh13G012000;CmoCh12G001450;CmoCh06G004510	K01623+K01783+K01810+K01623
	Metabolism	Amino acid metabolism	Arginine and proline metabolism	4	80	0.0131617	0.100358	ko00330	CmoCh01G013800;CmoCh09G005450;CmoCh02G003620;CmoCh20G008120	K17839+K14454+K01583+K01583
	Genetic Information Processing	Folding, sorting and degradation	RNA degradation	5	135	0.0190802	0.129321	ko03018	CmoCh16G003750;CmoCh05G003590;CmoCh04G004440;CmoCh16G005240;CmoCh06G011150	K13126+K12581+K04043+K12617+K12614
	Metabolism	Carbohydrate metabolism	Glycolysis / Gluconeogenesis	5	166	0.0414718	0.234062	ko00010	CmoCh07G009000;CmoCh18G001950;CmoCh13G008180;CmoCh12G001450;CmoCh06G004510	K01623+K00134+K00134+K01810+K01623
	Metabolism	Biosynthesis of other secondary metabolites	Isoquinoline alkaloid biosynthesis	2	30	0.0460451	0.234062	ko00950	CmoCh01G012820;CmoCh09G005450	K00815+K14454
	Metabolism	Biosynthesis of other secondary metabolites	Tropane, piperidine and pyridine alkaloid biosynthesis	2	30	0.0460451	0.234062	ko00960	CmoCh01G012820;CmoCh09G005450	K00815+K14454
	Cellular Processes	Transport and catabolism	Endocytosis	6	239	0.0558791	0.262202	ko04144	CmoCh11G018030;CmoCh15G001520;CmoCh01G001460;CmoCh15G015240;CmoCh03G004440;CmoCh18G007980	K18442+K04646+K01115+K03283+K03283+K07937
	Metabolism	Carbohydrate metabolism	Citrate cycle (TCA cycle)	3	79	0.0619318	0.269845	ko00020	CmoCh17G008970;CmoCh16G004500;CmoCh17G001620	K01647+K00026+K00025
	Metabolism	Global and overview maps	Biosynthesis of secondary metabolites	22	1433	0.0818286	0.324571	ko01110	CmoCh07G009000;CmoCh04G031560;CmoCh01G011630;CmoCh01G012820;CmoCh19G008490;CmoCh01G001460;CmoCh01G002740;CmoCh17G008970;CmoCh09G005450;CmoCh18G001950;CmoCh18G002630;CmoCh16G004500;CmoCh05G005930;CmoCh13G008180;CmoCh13G012000;CmoCh11G012130;CmoCh13G001780;CmoCh04G008490;CmoCh17G001620;CmoCh12G001450;CmoCh12G005780;CmoCh06G004510	K01623+K05894+K14190+K00815+K00975+K01115+K00789+K01647+K14454+K00134+K00605+K00026+K02492+K00134+K01783+K01885+K03526+K00827+K00025+K01810+K00281+K01623
	Metabolism	Amino acid metabolism	Alanine, aspartate and glutamate metabolism	3	92	0.0886649	0.324571	ko00250	CmoCh14G017140;CmoCh09G005450;CmoCh04G008490	K01915+K14454+K00827
	Metabolism	Energy metabolism	Sulfur metabolism	2	44	0.0904543	0.324571	ko00920	CmoCh11G008630;CmoCh13G006910	K00392+K01082
	Metabolism	Amino acid metabolism	Glycine, serine and threonine metabolism	3	97	0.100051	0.331519	ko00260	CmoCh18G002630;CmoCh04G008490;CmoCh12G005780	K00605+K00827+K00281
	Organismal Systems	Environmental adaptation	Plant-pathogen interaction	5	217	0.10326	0.331519	ko04626	CmoCh07G013820;CmoCh16G010310;CmoCh12G008620;CmoCh11G012410;CmoCh06G007160	K13448+K04079+K05391+K04079+K04079
	Cellular Processes	Transport and catabolism	Phagosome	3	102	0.111995	0.339214	ko04145	CmoCh11G010550;CmoCh03G003880;CmoCh16G004660	K02146+K07375+K10956
