# Supplementary material for: Identification of Long-Distance Transmissible mRNA between Scion and Rootstock in Cucurbit Seedling Heterografts
Source: Int J Mol Sci. 2020 Jul 24;21(15):5253. doi: 10.3390/ijms21155253 (PMC7432352; doi:10.3390/ijms21155253)
Supplement: Supplementary file 1 [file ijms-21-05253-s001.zip › Supplementary files/Table S7.xlsx]

## Sheet: 工作表1
Supplementary Table S7 Identification of mobile Csa and Cmo mRNAs in heterografts by PCR
	Gene ID	Mean FPKM	Gene name	Anonotation	Move direction	qPCR identified mobility	RT-PCR identified mobility	CDS_length
1	CsGy1G010600	322.846	CsaPEX	Peroxidase	down	Csa move down		996
2	CsGy1G011590	24.2341	CsaSUT	Sugar transporter, putative	down	unidentifed		1629
3	CsGy1G012170	5.79373	CsaSPE2C	sugar phosphate exchanger%2C putative (DUF506)	down	Csa move down		858
4	CsGy1G017020	81.9977	CsaGSG6	probable galactinol--sucrose galactosyltransferase 6 isoform X2	both	Csa move down		2352
5	CsGy1G017750	123.316	CsaSPK	Non-specific serine/threonine protein kinase	down	unidentifed		1293
6	CsGy1G024280	78.4836	CsaTUB7	Tubulin beta-7 chain	both	Csa move down		636
7	CsGy2G014100	136.597	CsaRPL26	60S ribosomal protein L26-1-like	down	unidentifed		441
8	CsGy2G016100	15.4864	CsaNAC2	NAC domain-containing protein 2	down	Csa move down		471
9	CsGy2G021610	107.401	CsaARP	Auxin-responsive protein	down	unidentifed		1242
10	CsGy3G013760	441.278	CsaGLS	Glutamine synthetase	down	unidentifed		1875
11	CsGy3G021710	10.0243	CsaHSP16	heat shock 70 kDa protein 16	down	unidentifed		2184
12	CsGy3G024470	80.548	CsaASF2	protein AUXIN SIGNALING F-BOX 2-like	both	unidentifed		1764
13	CsGy3G025280	8.93914	CsaTFP18	tetraspanin-18	down	unidentifed		489
14	CsGy3G026070	40.407	CsaARH	ATP-dependent RNA helicase	down	unidentifed		1566
15	CsGy3G038150	237.222	CsaTUA3	Tubulin alpha-3 chain	both	unidentifed		1350
16	CsGy3G038250	20.7476	CsaTCP1	T-complex protein 1 subunit theta	down	Csa move up		921
17	CsGy3G041420	88.3132	CsaCAF	Clathrin assembly family protein	down	Csa move down		2085
18	CsGy4G006490	15.7385	CsaARF	Auxin response factor	down	unidentifed		2139
19	CsGy4G007640	91.2433	CsaMPK	Mitogen-activated protein kinase	down	Csa move down		1479
20	CsGy4G009180	0.0341647	CsaGBP	3,4-dihydroxy-2-butanone 4-phosphate synthase	down	Csa move up		1566
21	CsGy4G015910	17.8584	CsaPTA	Phospholipid-transporting ATPase	down	unidentifed		3816
22	CsGy4G022750	9.7088	CsaPIP2	probable isoaspartyl peptidase/L-asparaginase 2	down	Csa move down		972
23	CsGy5G013610	283.47	CsaGLD	Glutamate decarboxylase	both	Csa move down		1500
24	CsGy5G015960	82.2584	CsaPHO1	phosphate transporter PHO1 homolog 3-like	both	Csa move down		2403
25	CsGy5G022340	24.9455	CsaTPS6	Trehalose-6-phosphate synthase	down	unidentifed		2520
26	CsGy6G000650	132.278	CsaCYS	Cysteine synthase	down	Csa move down		1119
27	CsGy6G002430	617.448	CsaCES	Cellulose synthase	both	Csa move down		3273
28	CsGy6G005680	17.5284	CsaURT1	UTP:RNA uridylyltransferase 1	down	Csa move down		2253
29	CsGy6G007930	52.8743	CsaHIK3	Histidine kinase 3	down	Csa move up		2661
30	CsGy7G002150	166.879	CsaGPAT	Glucose-1-phosphate adenylyltransferase	down	unidentifed		1488
31	CsGy7G003860	76.7012	CsaTHF1	protein THYLAKOID FORMATION1, chloroplastic	down	Csa move down		897
32	CsGy7G009360	0	CsaUNP	Unknown Protein	both	Csa move both direction		264
33	CsGy7G012060	4.2705	CsaADH	Alcohol dehydrogenase	down	Csa move down		1347
34	CsGy7G015120	79.5522	CsaGID1B	gibberellin receptor GID1B	down	Csa move down		1029
35	CsGy1G009330	328.433	CsaGPD	Glyceraldehyde-3-phosphate dehydrogenase	down	Csa move up	Csa move down	987
36	CsGy1G028560	13.0347	Csa5MT	5-methyltetrahydropteroyltriglutamate-- homocysteine methyltransferase	down	Csa move down		2484
37	CsGy2G009450	998.681	CsaEF1A	Elongation factor 1-alpha	down	Csa move both direction		1344
38	CsGy2G009490	849.171	CsaAC	Adenosylhomocysteinase	both	Csa move down		1458
39	CsGy3G013550	225.89	CsaAIP	stem-specific protein TSJT1	down	Csa move down		711
40	CsGy3G035030	339.888	CsaR3H	R3h domain containing protein, putative	down	unidentifed	Csa move down	1065
41	CsGy4G021460	266.763	CsaSEF	Sodium/calcium exchanger family protein	both	Csa move down	Csa move down	1818
42	CsGy5G006890	29.9461	CsaODE1	2-oxoglutarate dehydrogenase E1 component family protein	down	unidentifed	Csa move down	3069
43	CsGy7G007080	229.912	CsaPBP	Polyadenylate-binding protein	both	Csa move down		1950
44	CsGy2G009380	1.88755	CsaUBC8	ubiquitin-conjugating enzyme E2 D1-like	unidentifed mobile		Csa move down	606
45	CsGy6G011830	109.55	CsaCPN60	60 kDa chaperonin 1	both		Csa move down	1752
46	CsGy5G027230	20.3619	CsaCK1	probable choline kinase 2	unidentifed mobile		Csa move down	1053
47	CsGy4G010940	4.49848	CsaNACP	NAC domain-containing protein 79-like	unidentifed mobile		Csa move down	993
48	CsGy1G025800	36.556	CsaSRC2	protein SRC2-like	unidentifed mobile		unidentifed	858
49	CsGy1G000660	388.228	CsaASF	Argininosuccinate synthase	both		Csa move down	1470
50	CsGy1G008820	25.353	CsaQS	Quinolinate synthase	down		Csa move down	2148
51	CsGy1G005300	113.297	CsaGSTU9	Glutathione s-transferase	down		Csa move down	705
52	CmoCh00G000020	161.391	CmoRPL26	Large subunit rib	up	Cmo move down		441
53	CmoCh01G001460	92.0196	CmoPPD	Phospholipase D (3.1.4.4)	both	Cmo move down		2424
54	CmoCh01G009430	60.9562	CmoCES	Cellulose synthase (2.4.1.12)	both	Cmo move both direction		3441
55	CmoCh01G014300	315.194	CmoNAC2	NAC domain-containing protein, putative	both	Cmo move both direction		879
56	CmoCh01G018680	297.077	CmoPIP2	(L-asparaginase, putative) (3.5.1.1)	up	Cmo move both direction		972
57	CmoCh02G006200	158.902	CmoACT7	Actin	both	Cmo move down		1134
58	CmoCh02G009300	19.1025	CmoARF	Auxin response factor	down	Cmo move down		2205
59	CmoCh02G016880	9.8497	CmoARH	Atp-dependent RNA helicase	down	Cmo move both direction		1593
60	CmoCh02G017480	14.7538	CmoTFP18	Tetraspanin family protein, putative	down	Cmo move down		813
61	CmoCh03G003880	193.024	CmoTUB7	Tubulin beta-1 chain	both	Cmo move down		1491
62	CmoCh04G004280	74.3758	CmoGBP	GTP cyclohydrolase II/3,4-dihydroxy-2-butanone 4-phosphate synthase	up	Cmo move down		1641
63	CmoCh04G017560	0.41138	CmoPHO1	Phosphate transporter PHO1-like protein	down	Cmo move down		2463
64	CmoCh04G023800	3.53653	CmoGLD	Glutamate decarboxylase	up	unidentifed		1479
65	CmoCh05G012620	23.5541	CmoSPK	serine/threonine protein kinase 1	up	Cmo move both direction		1299
66	CmoCh06G014450	8.77864	CmoGLS	Glutamine synthetase	both	Cmo move both direction	Cmo move up	1440
67	CmoCh06G017440	135.446	CmoTUA3	Tubulin alpha-3 chain	both	Cmo move both direction		1569
68	CmoCh07G006010	4.38672	CmoARP	Auxin-responsive protein	down	Cmo move down		1116
69	CmoCh08G001830	98.6725	CmoHIK3	Signal transduction histidine kinase, hybrid-type, ethylene sensor	up	Cmo move both direction		2979
70	CmoCh08G003690	26.8636	CmoGID1B	GA signaling receptor	up	Cmo move both direction		1029
71	CmoCh08G009130	14.3483	CmoURT1	Poly(A) RNA polymerase protein 2	down	Cmo move both direction		2298
72	CmoCh09G004630	25.8125	CmoCAF	(Clathrin assembly protein, putative) (1.3.1.74)	down	unidentifed		1950
73	CmoCh10G003180	68.3278	CmoGRP2	RNA binding protein-like protein	up	Cmo move down		951
74	CmoCh10G005630	44.5765	CmoGSG6	Galactinol-raffinose galactosyltransferase	both	Cmo move down		2565
75	CmoCh11G018220	36.4881	CmoGPAT	Glucose-1-phosphate adenylyltransferase (2.7.7.27)	both	Cmo move both direction		1617
76	CmoCh11G019300	88.7284	CmoTHF1	Protein THYLAKOID FORMATION1, chloroplast, putative	down	Cmo move both direction		864
77	CmoCh11G019620	65.8643	CmoSPE2C	Plant-specific domain TIGR01615 family protein	down	Cmo move down		891
78	CmoCh13G007620	99.2276	CmoRBP45	RNA-binding family protein	both	Cmo move down		2385
79	CmoCh13G007660	20.4718	CmoPEX	Putative heme-binding peroxidase	up	Cmo move down		987
80	CmoCh14G007690	71.59	CmoASF2	(Auxin siganling F box protein) (Transport inhibitor response 1)	up	Cmo move down		1719
81	CmoCh17G004180	263.809	CmoCYS	Cysteine synthase (2.5.1.47)	down	Cmo move down		1125
82	CmoCh17G008350	33.6534	CmoUNP	Pre-mRNA-processing-splicing factor 8	both	Cmo move down		8739
83	CmoCh01G003130	179.657	CmoRPL19	Ribosomal protein L19	down	Cmo move both direction		630
84	CmoCh04G015010	23.7821	CmoR3H	Single-stranded nucleic acid-binding protein R3H	down	Cmo move both direction	Cmo move down	1710
85	CmoCh10G010090	26.9032	CmoUPA	UPF0061 protein	down	Cmo move down		1956
86	CmoCh11G011110	44.5077	CmoVPASa	V-type proton ATPase subunit a	down	Cmo move both direction		1257
87	CmoCh13G008180	106.158	CmoGPD	Glyceraldehyde-3-phosphate dehydrogenase (1.2.1.-)	both	Cmo move down	Cmo move both direction	1014
88	CmoCh16G000640	85.5329	CmoGS2	(Glutamate synthase, putative) (1.4.1.14)	up	Cmo move down		3405
89	CmoCh11G000440	158.412	CmoASF	Argininosuccinate synthase	up		Cmo move down	1386
90	CmoCh13G007920	14.0333	CmoQS	Quinolinate synthase	down		Cmo move down	2169
91	CmoCh01G012880	92.8928	CmoCaBP	Calcium ion binding protein, putative	unidentifed mobile		Cmo move down	1818
92	CmoCh01G009670	11.1956	CmoUBC8	(Ubiquitin-conjugating enzyme E2) (6.3.2.19)	unidentifed mobile		Cmo move down	447
93	CmoCh04G002260	18.161	CmoODE1	2-oxoglutarate dehydrogenase E1 component family protein	unidentifed mobile		Cmo move down	3120
94	CmoCh01G010050	15.6793	CmoCK1	(Choline/ethanolamine kinase, putative) (2.7.1.82)	unidentifed mobile		Cmo move down	1062
95	CmoCh03G002680	2.87423	CmoNACP	NAC domain class transcription factor	unidentifed mobile		Cmo move down	921
96	CmoCh01G011840	4.70693	CmoHSP105	(Heat-shock protein 105 kDa, putative) (1.3.1.74)	unidentifed mobile		unidentified	2277
					RNAseq identified 80 mobile mRNAs	63 mobile mRNAs can be identified by qPCR	19 mobile mRNAs can be identified by RT-PCR
