# Supplementary material for: Identification of Long-Distance Transmissible mRNA between Scion and Rootstock in Cucurbit Seedling Heterografts
Source: Int J Mol Sci. 2020 Jul 24;21(15):5253. doi: 10.3390/ijms21155253 (PMC7432352; doi:10.3390/ijms21155253)
Supplement: Supplementary file 1 [file ijms-21-05253-s001.zip › Supplementary files/Table S8.xlsx]

## Sheet: Sheet1
Supplementary Table S8 Original ct value of CmoPHO1 and CsaADH
Sample name	Original ct value of CmoPHO1_x001C_ 㾀_xFFFF__x0001__x000C__x0007_7_x0000__x0000__x0000_蟆_x0001__x0000__x0000__x0000__x001B_耂_x001B_Original ct value of CsaADH_x001B_ _x001F__x0001__x000C__x0007_7_x0000__x0000__x0000_蟆_x0001__x0000__x0000__x0000__x001D_老_x001D_Original ct value of CmoActin_x0015__x000C__x0001__x000C__x0007_7_x0000__x0000__x0000_蟆_x0000__x0000__x0000__x0000__x0000__x0000__x0000__x0…		Original ct value of CsaADHt value of CsaADH		Original ct value of CmoActin
	Leaf	Root	Leaf	Root	Leaf	Root
Cmo/Cmo	26.4669	28.3326	39.8883	44.428	25.1356	27.3957
	26.5674	28.4644	39.7883	44.5241	25.1631	27.3526
	26.6135	28.5312	39.6998	44.6703	25.0659	27.3906
Csa/Csa	37.7457	36.3864	32.0952	29.7114	26.7664	24.756
	37.8056	36.2646	32.0442	29.6969	26.7087	24.7001
	37.9705	36.1926	32.085	29.5138	26.7186	24.7915
Csa/Cmo	38.9848	25.6946	32.8349	35.9651	26.9217	24.6051
	38.9608	25.7775	32.8225	35.8736	26.9811	24.5792
	38.948	25.8466	32.8644	35.7312	26.952	24.4673
Cmo/Csa	25.1671	32.1462	39.7335	29.0383	23.5348	25.0239
	25.1901	32.1839	39.7642	29.0476	23.6213	25.0468
	25.1741	32.1813	39.7482	29.0963	23.777	25.0954
